# Supplementary material for: A new chicken 55K SNP genotyping array
Source: BMC Genomics. 2019 May 22;20:410. doi: 10.1186/s12864-019-5736-8 (PMC6532155; doi:10.1186/s12864-019-5736-8)
Supplement: Supplementary file 2 — The second group of SNPs which related to the economic traits. The locus and the p-value of SNPs which related to 15 economic traits were provided. (XLSX 998 kb) [file 12864_2019_5736_MOESM2_ESM.xlsx]

## Sheet: sheet
Marker	Locus	position	BW28 (P value)	BW42(P)	TWP(P)	BMP(P)	LMP(P)	AbFP(P)	IMFbr(P)	pHu(P)	L(P)	a*(P)	b*(P)	IgY to SRBC(P)	H/L(P)	IgG level(P)	ABRBC(P)
Gga_rs15995401	1	111556												0.1058
GGaluGA002189	1	605709										0.0352094		0.002105
Gga_rs14080307	1	681331							0.00574182				0.00953246	0.08678
Gga_rs14080338	1	709551					0.120357							0.006127		0.136
Gga_rs14080533	1	861850												0.1724	0.004091
GGaluGA002446	1	1069186											0.019573			0.0007962
GGaluGA002477	1	1152658	0.0538569	0.0327584		0.00142607	0.0917985	0.0645524	0.00507577			0.213969			0.156
GGaluGA002499	1	1186804	0.0442178	0.0252184									0.0835447			0.0003774	0.13341
Gga_rs14081158	1	1261658													0.05225	0.001996
Gga_rs14081172	1	1272723	0.0368191									0.0122815				0.00359	0.159507
Gga_rs14081238	1	1329523				0.0402752							0.0497975			0.0002437	0.0724675
Gga_rs14081247	1	1345725	0.0873974			0.0450688	0.0692826						0.142911			0.001318	0.186393
Gga_rs14081437	1	1452370			0.145956			0.00439541					0.0304364			0.0006977
GGaluGA002630	1	1464907	0.0514073	0.0359134		0.0261895			0.0116794
Gga_rs14081487	1	1486390			0.146707								0.0876235			0.0001669
Gga_rs14081545	1	1566478										0.22624	0.0880369			0.0004248	0.042526
Gga_rs14081561	1	1593299	0.0596741					0.104098					0.132379			0.0002868	0.0256741
Gga_rs13778998	1	1644939	0.0980887	0.00288243		0.00940567					0.151095		0.127596			0.005847
GGaluGA002723	1	1682818	0.0730668					0.00634183					0.153058			0.0009627	0.0342709
Gga_rs14081679	1	1701278						0.0236987					0.18615			0.001243	0.018099
GGaluGA002805	1	1925535			0.00370364			0.0889922	0.00507359	0.0807524					0.1068
Gga_rs14789722	1	1953293					0.102933						0.167921			7.34e-05	0.0598517
Gga_rs15187284	1	1981260										0.16426	0.185846			0.0009632
GGaluGA002963	1	2336287			0.111504			0.0504129		0.18801	0.0164896	0.0111391				0.04744
Gga_rs13824465	1	2470342						0.00845239			0.107308		0.0101595	0.173	0.06535	0.09392	0.182678
Gga_rs15185925	1	2689014						0.000587546			0.0761293	0.119927			0.02597
Gga_rs13823873	1	2954664						0.00178174						0.04596
Gga_rs13823775	1	3049798						0.00100362
Gga_rs13823757	1	3070498					0.0917188	0.00035706		0.139746			0.120833
Gga_rs13823569	1	3199046	0.0315142	0.0446601		0.0979939	0.0262516	0.0253646		0.149814					0.002882
GGaluGA003338	1	3442740	0.00207186	0.000161769			0.0211347	0.0140918									0.168066
GGaluGA003399	1	3774320	0.083806	0.000797975				0.000500879
GGaluGA003469	1	4015051										0.0195759	0.172716	0.1461	0.00392	0.006093
GGaluGA003528	1	4172127										0.0465734		0.02912		8.1e-05	0.082807
GGaluGA003591	1	4388103						0.00678225						0.121	0.1081
Gga_rs13621842	1	4465360	0.074604	0.0262736			0.0680656										0.10078
Gga_rs13827233	1	4473207	0.0480781	0.00126621				0.000642117				0.180227		0.08833	0.1191	0.007341
Gga_rs13827135	1	4610004	0.00838903	0.00473663				0.103599				0.154385		0.1711	9.1e-05	0.01534
Gga_rs13827107	1	4710038												0.02715		0.001546
GGaluGA003654	1	4720681					0.0944258							0.02715		0.001546
GGaluGA003669	1	4779180	0.0967945	0.00642314				0.000254358				0.180766	0.07993		0.005705
GGaluGA003675	1	4818686		0.00596911				0.0072286								0.02445	0.00079008
Gga_rs15190989	1	5018137						0.00204657	0.0040273		0.0785221		0.0364272		0.002719		0.00804158
Gga_rs13826962	1	5063377	0.0487326	0.00224413	0.13481										0.002869		0.152974
Gga_rs13826954	1	5105441	0.0765008	0.0287103			0.114755	0.00271507							0.00316		0.127719
Gga_rs13826906	1	5221981	0.047936	0.035965											0.00316		0.150632
Gga_rs13826897	1	5251513		0.0421729			0.137355	0.05993							0.00316		0.164634
GGaluGA003724	1	5282764	0.0604516	0.0486113											0.00316		0.150632
Gga_rs15190808	1	5367703	0.0523313	0.00233227	0.150309										0.002869		0.155632
Gga_rs15190761	1	5390843	0.0257547					0.00247156				0.166788		0.1076	0.001471
Gga_rs15190652	1	5543120					0.106871	0.0683818							0.01452
GGaluGA003759	1	5545220											0.153213	0.0934	0.001943
Gga_rs13826580	1	5754599												0.02256			0.188961
GGaluGA003823	1	5956088										0.0307557		0.133	0.0002827	0.03618	0.0328312
Gga_rs13826521	1	5972412	0.104332	0.0271933								0.183427		0.08106	0.0001221	0.007338
GGaluGA003832	1	5989314					0.127643					0.0454236			0.0002827	0.03618	0.0292708
Gga_rs15190100	1	6085128					0.0510408
Gga_rs16021778	1	6193445					0.0468856			0.120843	0.139509	0.175967	0.10132	0.03976	0.0001334	0.02068
GGaluGA003899	1	6335098	0.0505128										0.147372		0.004106
Gga_rs14740507	1	6514965		0.0234022	0.131105	0.0467871						0.209043			0.00218		0.167866
GGaluGA003967	1	6545087													0.04075	0.1468	0.0252365
GGaluGA003981	1	6583362						0.000236376						0.1495			0.141685
Gga_rs14715931	1	6644324						0.102939	0.00368843	0.178918				0.1365	0.004842	0.155
GGaluGA003995	1	6651513		0.00015952	0.109478
Gga_rs16040188	1	6776476								0.00523386		0.0550052					0.143284
GGaluGA004100	1	6982385										0.0127111					0.0185135
GGaluGA004113	1	7032156	0.0217022	0.0219101								0.197083
GGaluGA004120	1	7045688				0.0114621							0.0604985				0.00192605
Gga_rs16693359	1	7063535										0.0464881					0.00303385
Gga_rs15189578	1	7119818	0.0933046	0.00448135								0.118569	0.0641173		0.004825
Gga_rs13826252	1	7169826													0.087595		0.000293844
GGaluGA004194	1	7226009									0.118633				0.005399
Gga_rs13826215	1	7258138	0.055622	0.00942869	0.143569					0.00214711
GGaluGA004226	1	7299527										0.00722471	0.186381		0.04006
GGaluGA004241	1	7326308	0.0583118										0.190518
Gga_rs13826145	1	7408205								0.00342688						0.05259
Gga_rs15189059	1	7739854										0.0113653		0.1485	0.06553	0.1326
Gga_rs15188977	1	7848644			0.118233					0.0169808		0.00051432	0.0779202	0.1247	0.009249		0.0924433
GGaluGA004417	1	7996150										0.000448477			0.1452	0.09487	0.032585
Gga_rs13825773	1	8154577						0.0660401				0.00128584			0.01708	0.1026	0.0512927
GGaluGA004470	1	8171584								0.134737		0.0110365	0.0100561	0.03845		0.09838	0.159018
Gga_rs13825718	1	8280454		0.0149898								0.139804				0.0648	0.142794
Gga_rs14790338	1	8318781	0.0988231			0.00293013							0.0542082	0.1039	0.004884	0.1227	0.0492165
Gga_rs13825684	1	8338117			0.0829036		0.1108					0.00527578	0.0693612				0.146531
GGaluGA004517	1	8358165				0.0253275									0.01734	0.02294	0.00133779
Gga_rs13825646	1	8466101			0.0547096							0.012091	0.0213395
GGaluGA004567	1	8692479													0.1314	0.07235	0.131661
Gga_rs14790100	1	8887324			0.0703248			0.0803999				0.00141907	0.103815				0.121735
Gga_rs13825386	1	8985426			0.0454603							0.000694776	0.110836		0.1042		0.18241
GGaluGA004616	1	9018121		0.00290306						0.129994		0.0282882
Gga_rs13825349	1	9052515											0.134203
Gga_rs13825301	1	9110729						8.71052e-05		0.123557		0.193254				0.1244
Gga_rs14790004	1	9212768	0.087413	0.0565745		0.0571475		0.10178		0.0384318				0.0858	0.01488		0.0417863
Gga_rs13825242	1	9384510	0.0976317			0.0022242		0.0866631					0.132461	0.1719	0.02429		0.077933
Gga_rs14789971	1	9407339				0.00547551								0.1464	0.05827
Gga_rs13787493	1	9444146						0.00657562		0.168934		0.00230495					0.11202
Gga_rs15187818	1	9467794										0.00140796			0.1044		0.0957396
Gga_rs13825205	1	9490193		0.031167	0.114058			0.11183				0.000474653		0.1499	0.05825		0.0408517
Gga_rs13834355	1	10163211		0.0606053								0.00960041					0.0218175
GGaluGA004764	1	10210511		0.0573262								0.0117955			0.1044		0.0149863
Gga_rs13834279	1	10341017		0.00127957								0.168382			0.1328		0.0894601
GGaluGA004799	1	10414751		0.0244534					0.0139724			0.108727				0.01936	0.00357227
Gga_rs13834230	1	10460018		0.00249794								0.164306			0.1511		0.131474
Gga_rs15203102	1	10689946										0.010748	0.176854			0.1247	0.0908948
Gga_rs14797001	1	10746009										0.00527684			0.1037
Gga_rs13834125	1	10762279										0.00184548			0.09223
GGaluGA004891	1	10975292										0.0110872					0.0209959
Gga_rs15202932	1	10978471									0.0125419	0.00585366
Gga_rs15202849	1	11014866									0.0125419	0.00585366
GGaluGA004916	1	11130154										0.00783663			0.05598		0.000994631
Gga_rs13833880	1	11212449		0.00801473				0.109788	0.00869063			0.188781				0.02429	0.00113564
Gga_rs13715018	1	11301215										0.00522744			0.1288
GGaluGA004943	1	11330930										0.00493914			0.105
Gga_rs13833802	1	11419510		0.0407333					0.0138657			0.086262				0.01219	0.00130601
Gga_rs13833725	1	11616965									0.0125419	0.00585366
Gga_rs16058547	1	11661981										0.00469235			0.1398
Gga_rs13833672	1	11741975										0.00470682			0.1398
Gga_rs15202322	1	11800007									0.0125419	0.00585366
Gga_rs13714976	1	11830018										0.00923364	0.166796		0.03643
GGaluGA005001	1	11902085										0.00823438			0.09313
Gga_rs13833588	1	11928944						0.110812				0.00485695			0.1548
Gga_rs15202191	1	11946602										0.00264842			0.1548
Gga_rs13833546	1	12012343										0.00441131					0.0249218
Gga_rs13833530	1	12052030										0.00483944					0.00663757
Gga_rs15202108	1	12084602								0.130682		0.00903503	0.0973272	0.03066	0.1411
GGaluGA005036	1	12103932									0.0125419	0.00585366
Gga_rs13833482	1	12170695										0.00593902
GGaluGA005052	1	12189693	0.0417958									0.00325445
Gga_rs13833472	1	12194724	0.0426054									0.00325445
Gga_rs13833345	1	12322912	0.0807016	0.00353935								0.10858	0.0668618
Gga_rs13833337	1	12328332				0.110791						0.0115554					0.00535721
Gga_rs13833309	1	12397517								0.173471		0.0133266	0.0481625				0.113174
GGaluGA005084	1	12425538								0.0180476		0.0107309	0.0158809				0.171675
Gga_rs13833287	1	12436243								0.0513506		0.0098298	0.0159857	0.1487			0.171675
Gga_rs13714893	1	12546062				0.107926						0.00510312					0.132217
Gga_rs13833207	1	12564152				0.0940216						0.00518686					0.0885255
GGaluGA005119	1	12619938							0.0158068			0.00069737					0.0126564
GGaluGA005125	1	12640533				0.11082				0.0326601						0.1089	0.0038608
Gga_rs15201389	1	12672757							0.0143268			0.000699434					0.00769316
GGaluGA005147	1	12690195			1.4335e-05	0.0565211	0.0936938	0.00250472	5.95379e-08		0.0604386	0.156296
Gga_rs15201239	1	12736077										0.000790148					0.0228913
Gga_rs13832996	1	12790600				0.0665327		0.0769709				0.0199374	0.135664				0.0386802
GGaluGA005192	1	12866012			1.84423e-05	0.00757313	0.11813	0.0246252	1.10973e-05		0.00837715	0.210631		0.1281
Gga_rs13832837	1	12933613						0.111967	0.0132465	0.00220763		0.00250407					0.00758438
GGaluGA005225	1	13001679			0.00517868	0.00799119	0.0872908		2.09808e-06		0.0246501
Gga_rs13832764	1	13032992			0.00556823	0.0864169		0.0639729	6.16496e-06		0.0768036
GGaluGA005274	1	13138700			0.000180856	0.0663145			0.015307		0.0120525
Gga_rs13832558	1	13203606		0.0134026						0.173605		0.0197951					0.0190094
GGaluGA005293	1	13216923				0.0275873					0.00456919
Gga_rs13832477	1	13254517		0.0134026								0.0197951		0.1697	0.1157		0.0190094
Gga_rs13714696	1	13356781						0.111239		0.145039		0.0307863					0.0054711
Gga_rs13832327	1	13399084	0.0444446	0.0577356						0.09485		0.143661	0.1117		0.08502		0.0889798
Gga_rs13832293	1	13424554						0.00353747		0.0858246		0.0642924			0.1382		0.0165488
GGaluGA005373	1	13452141	0.0663355	0.00200317					0.00125322	0.0117674		0.00387303	0.132607				0.115615
Gga_rs13832237	1	13471455								0.115704		0.0481888					0.021918
Gga_rs13832235	1	13477909										0.000581798	0.198534				0.0612882
GGaluGA005501	1	13706180								0.143458				0.09936			0.0306743
Gga_rs13831765	1	13785255				0.0293615	0.129237			0.0052811	0.00191482
Gga_rs14794948	1	13878930								0.172243		0.0852699	0.173304				0.00994368
GGaluGA005629	1	14021152		0.000772314	0.141082			0.0011223		0.0660853
Gga_rs13831250	1	14149639										0.00309741					0.134829
Gga_rs14794207	1	14343960				0.0773751		0.100321		0.00437285						0.09779
Gga_rs13830457	1	14725723	0.0405958	9.85763e-05
Gga_rs13830384	1	14770723							0.00121494	0.0278354	0.00340112	0.108285			0.05028	0.06452
GGaluGA005978	1	14824199	0.0217564	0.000355103			0.0315956	0.0603907		0.0738404		0.173221
GGaluGA006037	1	15025983						0.0197319				0.0758757	0.0541157		0.1118	0.1533	0.0321936
Gga_rs15196034	1	15123835										0.108823			0.1514		0.00205588
Gga_rs10723580	1	15175275								0.184355		0.0956703			0.08232
GGaluGA006117	1	15233240				0.0426343				0.171603		0.200602	0.0376185				0.0088173
GGaluGA006131	1	15279655				0.00446454		0.0132974	0.00109008	5e-05			0.189885	0.03544		0.02278	0.0465573
Gga_rs13829647	1	15327518							0.00968262	0.166286			0.0729793		0.03717	0.0002196	0.11494
Gga_rs13829486	1	15511396						0.00125793							0.07737
GGaluGA006452	1	15993793	0.0229442	0.00166066					0.00573496
GGaluGA006463	1	16014659										0.0227534	0.0552552				0.00668455
Gga_rs16736839	1	16138440							0.00154274	0.0928134		0.0851056	0.077802			0.001758
Gga_rs16736793	1	16199290										0.167838
GGaluGA006551	1	16315012		0.0375827		0.0157664	0.108145									0.000949
Gga_rs15193862	1	16437546		0.011837						0.0067461			0.0451206	0.1223	0.1493
Gga_rs14792400	1	16494480					0.0958957					0.00817651	0.059731			0.061	0.0693497
Gga_rs10723582	1	16496345		0.0196653		0.0218624				0.0392957		0.072331	0.0545445		0.003027	0.01382
Gga_rs13828774	1	16521251		0.0544105		0.00577433				0.0455314					0.003027	0.01382
GGaluGA006666	1	16750175						0.0124098	4.59637e-06						0.1069
GGaluGA006669	1	16803996		0.0361392						0.00353364			0.111908
GGaluGA006683	1	16847288							0.0131339	0.0092737					0.001772	0.08943
GGaluGA006723	1	16981080				0.00864412							0.0356296		0.008492
Gga_rs14792276	1	17099547									0.00022543			0.1356
Gga_rs13828557	1	17151844	0.0939996					0.0217096	0.000105454	0.00720291		0.138198
Gga_rs14792206	1	17213693		0.0216153		0.000160188					0.000187996				0.1532
GGaluGA006815	1	17254214									0.000290727
Gga_rs13828303	1	17350997			0.108663	0.00186929
GGaluGA006857	1	17435819		0.0198151	0.00153313		0.0324702	0.0353363	0.00562183	0.0595661		0.210207	0.115121	0.1273			0.097404
GGaluGA006869	1	17468438			0.00389282			0.00217759		0.0303686		0.167248					0.147966
Gga_rs13828033	1	17680604					0.0835282				0.000377087
GGaluGA006903	1	17717522		0.047089	0.11634	0.000891488		0.0496283		0.106647
Gga_rs15192360	1	18066384	0.103625								0.00376124	0.172849
Gga_rs15192059	1	18444585	0.103625					0.00942066		0.154652	0.00376124	0.172849
Gga_rs15192034	1	18529490	0.106766	0.0244619	0.0382638	0.0299851	0.00153752		0.00357039					0.1517			0.0288679
Gga_rs15192005	1	18581012	0.0299706	0.00681476	0.138532	0.0309826	0.000416593				0.128749		0.19756				0.0562809
Gga_rs15191973	1	18708497	0.0893081	3.16645e-05		0.0287489				0.0569599			0.186203		0.1289		0.103824
Gga_rs13827572	1	18855429		0.0380845	0.0216452	0.0249328	0.00389993	0.0188531	0.00328083								0.0530982
Gga_rs13800083	1	18898324						0.0176013		0.120915	0.00426688	0.19835
Gga_rs13834574	1	18911418		0.041234	0.031927	0.0341211	0.00374805		0.00301184								0.0530982
Gga_rs13834588	1	18986520		0.0380845	0.0216452	0.0249328	0.00389993	0.0428056	0.00328083								0.0530982
Gga_rs13834614	1	19058342		0.0444763	0.0282966	0.0391519	0.00445375		0.00367592								0.0579257
Gga_rs13834631	1	19083051		0.0496683	0.0213532	0.0290821	0.00387989		0.00254502								0.0469182
Gga_rs13834673	1	19123334		0.0397621	0.0231549	0.0208766	0.00386582		0.00304463	0.184845							0.0530982
Gga_rs15204207	1	19662283	0.0517805	5.40974e-06		0.0513329				0.169053
Gga_rs13834903	1	19748537			0.129705	0.0152278	0.0200979	0.000269582				0.0956569	0.0338996				0.0547251
Gga_rs15204321	1	19797801						0.0244647		0.000969		0.0771968			0.1524		0.00112972
Gga_rs13834925	1	19806360								0.000568		0.143168					0.00126083
Gga_rs14797547	1	19849641						0.000133559		0.029994		0.122428					0.183117
Gga_rs13798970	1	19947701		0.00010029	0.0648376					0.0497972
Gga_rs13834966	1	19953313		0.000102679	0.0549332			0.0924558		0.188624
Gga_rs13834986	1	19974504				0.0712511		9.35315e-05	0.0145668
Gga_rs13834995	1	20009189								0.180035					0.1066		0.0654623
GGaluGA007164	1	20037364			0.0678126					0.0025842	0.153917						0.177318
Gga_rs15204552	1	20086112	0.002522	0.00339629		0.0312857	0.00434602	0.0218455		0.135211	0.0306614
Gga_rs15204556	1	20086234	0.002522	0.00339629		0.0312857	0.00434602	0.0844107		0.135211	0.0306614
Gga_rs13835070	1	20106984	0.002522	0.00339629		0.0312857	0.00434602			0.0982027	0.0306614
Gga_rs15204698	1	20172156							0.0066074	0.0020489				0.06436			0.008674
GGaluGA007191	1	20195058				0.010334		3.37747e-05									0.12301
Gga_rs14797680	1	20238101					0.0842682			0.00139827	0.0469408						0.0190509
GGaluGA007194	1	20250714					0.0794649	0.0964414		0.0017665	0.0418222						0.0178404
Gga_rs15204769	1	20361631		0.0289705		0.0178978				0.149702				0.02277			0.0911706
Gga_rs13835179	1	20401420						0.102372		0.00136294	0.154103						0.00259957
Gga_rs13799002	1	20413093								0.00171763	0.0208362						0.152832
Gga_rs15204819	1	20435292		0.0424276		0.0292259				0.123443				0.02864			0.106674
GGaluGA007235	1	20496511	0.0492674				0.109769		0.0129645		0.000927775			0.005085
Gga_rs13835210	1	20521349	0.0612015			0.0681934	0.0756074	0.102372	0.0126074		0.000868336
Gga_rs13835212	1	20521885	0.0612015			0.0681934	0.0756074		0.0126074		0.000868336
Gga_rs15204935	1	20566262				0.0580463				0.142049				0.1085			0.0098557
GGaluGA007244	1	20569245	0.0351706			0.0954996	0.0429391				0.000709893
Gga_rs13835308	1	20676935	0.0293955				0.0229937				0.00171521		0.159557
Gga_rs14797880	1	20828053						0.10849		0.0017665
Gga_rs13835418	1	20961064								0.00575176				0.07303
Gga_rs13835449	1	21033255						0.00175236			0.025691						0.192246
Gga_rs13835467	1	21076610								0.0063617				0.09111
Gga_rs14748223	1	21104060		0.0501817							0.0593812	0.00723962
Gga_rs14797961	1	21132853		0.043547					0.0107786	0.154898	5.44542e-05	0.0751895		0.0259
GGaluGA007298	1	21154223								0.0039533	0.0087504
Gga_rs15205470	1	21199368				0.024124				0.00619387	0.060745
GGaluGA007306	1	21208982				0.0168928				0.00583702	0.0224636
Gga_rs13799063	1	21224903								0.00315638	0.00734972
GGaluGA007314	1	21253781							0.00948105	0.00489917	0.100836						0.0180715
Gga_rs13835595	1	21332756		0.0602226		0.0856816			0.00503945		0.000232845	0.0218714	0.193767	0.063575
Gga_rs15205644	1	21386343			0.0445664			0.000350481		0.00831847	0.0251509	0.0603202	0.105421	0.07868
Gga_rs15205653	1	21409495			0.0820107			0.0751248			0.00160691	0.0868062		0.04869
Gga_rs14798030	1	21423095		0.0197984		0.0116229					0.000459805	0.00504538
Gga_rs14707323	1	21555874			0.0672171			0.0360662		0.0937101							0.000228621
GGaluGA007404	1	21587188	0.0153137	0.0637765			0.00781723				0.00394688						0.106114
GGaluGA007421	1	21691678	0.0756406		0.0613851		0.000510031	0.00940313		0.100779	0.153702
GGaluGA007455	1	21771153		0.0113455							0.00360237	0.00647447
Gga_rs13835724	1	21821526		0.0459586				0.0656095		0.00378145	0.00561453	0.021865		0.18
Gga_rs14711234	1	21868946			0.00394588	0.0217117	0.135029			0.180652				0.00185			0.151968
Gga_rs16733776	1	21908190											0.0207414	0.005726
Gga_rs13860001	1	21995669			0.00182169	0.0108976			0.0069351	0.10471				0.04636		0.08266
Gga_rs14732104	1	22018449	0.062559	0.00184475	0.0128938	0.0019377											0.0258035
Gga_rs13835947	1	22215407	0.1017	0.0010723							0.0697051	0.0118315				0.1206
GGaluGA007603	1	22333683				0.0953132								0.001288			0.115246
Gga_rs13836085	1	22513556		0.0166649					0.00867574		0.0207686	0.0100444
Gga_rs13836127	1	22599254	0.00709846	0.00154136		0.0218171	0.0501554	0.0503692
Gga_rs14699132	1	23400888										0.0304027	0.0264422	0.002196
GGaluGA007776	1	23531481						0.00161672
GGaluGA007817	1	23821641		0.0443603													0.000783761
GGaluGA007884	1	23967005						0.000572106						0.1306			0.0418643
Gga_rs13836827	1	23979551						0.00156953		0.0749676
Gga_rs13746074	1	24050852	0.0242577	6.91496e-05				0.0306714		0.0533185				0.163			0.0135194
GGaluGA007951	1	24066179	0.0557724	0.00854681		0.0860943											0.00166244
Gga_rs13837617	1	24442144	0.0237057	0.000270243			0.125557	0.0872666								0.04115
Gga_rs13838170	1	24903946				0.0964087						0.0062008	0.0250322
Gga_rs13838203	1	24935387			0.0843242					0.180528	0.00358353		0.0191251	0.05366	0.1135	0.09522
GGaluGA008268	1	24958384			0.078023						0.0041482		0.0926553	0.05582		0.07149
Gga_rs13746451	1	24982199			0.0582587		0.059078	0.00185086		0.0646433	0.0334628		0.154888				0.0672752
Gga_rs13838617	1	25230318	0.104315								0.00998402						0.191974
Gga_rs13838625	1	25236662	0.0152387	0.000780283	0.00515776		0.0189474	0.0497513								0.04035
Gga_rs13838772	1	25377008							0.0111499		0.0577399	0.000801321
Gga_rs13838804	1	25409877	0.0168306	0.00025462			0.135668		0.00290357						0.01238	0.08236
Gga_rs13839139	1	25751284	0.0694258	0.000502827								0.0127241
Gga_rs13839183	1	25771822	0.0731622	0.00159018							0.00107265	0.0027397		0.07558
GGaluGA008587	1	25850292									0.0053657
Gga_rs13839353	1	25905534	0.00329757	0.000225215			0.0682196								0.1483
GGaluGA008601	1	25928026	0.00379851	2.26111e-05			0.147741					0.195464					0.178221
Gga_rs13839372	1	25947735	0.0529727	0.000106122			0.0158556		0.0148054				0.167508
Gga_rs14800394	1	25948720	0.00480739	9.03435e-06			0.023452							0.08294
Gga_rs13839706	1	26154482		0.0627836		0.0390439			0.000310717		0.000148915					0.1374
Gga_rs13839736	1	26181611	0.0568782	0.0380651		0.10757	0.0516526	0.0487634			0.00370977
Gga_rs13839888	1	26310931										0.00881756
Gga_rs13839897	1	26328088										0.00904699
Gga_rs13839960	1	26373883	0.0271182	0.00568057	0.00681546						0.0875737	0.00803031	0.0835226
GGaluGA008894	1	26589642	0.0132985	0.000394301											0.0756
GGaluGA009016	1	26852972				0.0548261			1.99291e-06	0.0653536						0.1513
GGaluGA009128	1	27079761							0.00184251	0.026236	0.0251981
Gga_rs13840879	1	27111068						0.0121082			0.126996
GGaluGA009204	1	27537855	0.00641983	0.000149669
Gga_rs14801760	1	27650614									0.1306	0.0204365	0.190821			0.002914
Gga_rs14802014	1	27971708	0.0528773			0.0137841	0.00235752		0.00382866					0.06373		0.0259
GGaluGA009394	1	28285467				0.00940097	0.00342208	0.0922684					0.082633		0.08483	0.07196
GGaluGA009429	1	28425243	0.0110971	5.88631e-06			0.0206847			0.150948
GGaluGA009722	1	29265752	0.0236815	0.000413441									0.147976			0.02824	0.152925
Gga_rs15217520	1	29278769	0.0253431	0.000370472				0.00885493					0.0863366			0.0444	0.152925
Gga_rs14803481	1	29429475				0.000278285						0.133675	0.120942			0.02096
Gga_rs13842875	1	29585524	0.0338003	0.000529003				0.0872069							0.1564
GGaluGA009889	1	30150100		0.00409959						0.0564598		0.159612	0.0932056				0.00663921
Gga_rs13843242	1	30152519		0.00409959								0.159612	0.0932056		0.06654	0.08566	0.00663921
Gga_rs13843276	1	30174276		0.00386283								0.155484	0.0821263				0.00701115
Gga_rs14804149	1	30277841													0.004064
Gga_rs13843398	1	30297203													0.0005392
Gga_rs13843435	1	30340210	0.0969908	0.0325646		0.000431367					0.154807		0.0420827	0.06509	0.007987
Gga_rs13843527	1	30395366
GGaluGA009997	1	30484159	0.109626	0.0111401		0.0236317	0.0786963			0.126928			0.0245801				0.000470712
Gga_rs13843977	1	30784845
Gga_rs13844496	1	31203266	0.10651	0.0373548	0.00412728											0.1073	0.148205
GGaluGA010328	1	31385229	0.0845165	0.0377128			0.00953597						0.0118339		0.04554		0.129466
GGaluGA010463	1	31694495			0.00239112	0.00808073			0.0046289
GGaluGA010526	1	31835579			0.0506144	0.0160465					0.0223238			0.06163
GGaluGA010590	1	31956190			0.00084259
GGaluGA010616	1	32084069				4.10083e-05						0.175188	0.10888			0.1422
GGaluGA010621	1	32099096		0.000236482
Gga_rs15223929	1	32216650	0.0733493		0.00304706		0.112474	0.0868531	0.00330858						0.1472
GGaluGA010724	1	32433602	0.0673991	0.0415856	0.0240407		0.00268757		0.00210331		0.0470233				0.04596
GGaluGA010805	1	32677086		0.000861554					0.00420317				0.0057632		0.1472
GGaluGA010836	1	32747017	0.000356676	0.000185991		0.0593666					0.0326763
Gga_rs13846130	1	32854971				4.21042e-05	0.0291296				0.0249629	0.18126		0.1254
GGaluGA010874	1	32880577		0.00126948					0.00208178				0.00437276	0.09489
Gga_rs15225584	1	32920271				0.00102882					0.0140138		0.156588
Gga_rs13846669	1	33389895		0.046295													0.00536048
Gga_rs13846676	1	33408803									0.117265						0.00852007
Gga_rs13846887	1	33653539			0.0346863	0.0788696	0.00363202	0.0124721	0.00219259
Gga_rs13749637	1	33873833							6.00166e-06		0.0241267	0.0127374		0.1265
Gga_rs13749655	1	33916647	0.0140835	1.78805e-05		0.0998405	0.0695459			0.0690977				0.0583
Gga_rs14807453	1	34022514	0.00634416	0.000100472		0.0187415	0.122694
Gga_rs13847313	1	34298017	0.037348	0.000433806		0.00599293				0.0690977				0.0583			0.120092
Gga_rs15228031	1	34637107	0.00217421	3.17486e-05	0.0531122		0.0158217							0.09354			0.153449
Gga_rs15228330	1	34754635	0.00108635	0.00172452	0.108272		0.114068										0.169907
Gga_rs10728163	1	34896094	0.00834791	1.59786e-05		0.0625757	0.112597	0.0287564			0.0265371	0.19696		0.1076
Gga_rs13847862	1	34944257	0.00784627	0.000347061							0.0336713				0.1564	0.0776	0.0650139
Gga_rs13847878	1	34961868		0.0058527		6.81618e-05			0.0131812		0.0295257		0.187476
Gga_rs13847963	1	35018980	0.000760576	9.40303e-05	0.0250872	0.0107271	0.131372		0.000723508		0.00175594	0.207934
Gga_rs13848006	1	35077656	0.058147	0.0311625								0.0353572				0.002977
Gga_rs13848330	1	35330907				1.76381e-05	0.00537253				0.0774731		0.0359581
Gga_rs15229706	1	35353242						0.0427467	1.8846e-06
GGaluGA011435	1	35369735						0.00447047					0.0117017				0.00368342
GGaluGA011450	1	35403945									0.0995588						0.00419084
Gga_rs13750177	1	35434096	0.0783747	0.000136883						0.010897	0.134512
GGaluGA011495	1	35472674				0.0220106					0.0862844	0.00479409	0.0147492			0.03583
Gga_rs13848519	1	35495451				0.000657813					0.0309699
GGaluGA011518	1	35524935					0.0990041		0.0114736		0.00357971
Gga_rs13848624	1	35573399	0.0732445			0.00152576			0.0140592		0.00158868	0.0557817	0.0128285	0.1128
GGaluGA011563	1	35595840				0.0214868	0.087735				0.000623457
GGaluGA011602	1	35640696				0.00690712				0.00837859	0.027875	0.227794		0.134
Gga_rs15230506	1	35664958	0.109055	0.000322449		0.0851338	0.118548	0.107033			0.0825625					0.1278
Gga_rs13848872	1	35771380		0.00425154						0.0770752	0.00139917
GGaluGA011672	1	35825031		0.0658107		0.000153116		0.0446068	0.0133711		0.00143157	0.0504819	0.0729974
Gga_rs13849163	1	35972082		0.0515342		0.00198644	0.116393							0.1717
GGaluGA011756	1	36012099		0.0583057		0.000408839					0.00321282		0.00720135
Gga_rs13849611	1	36363681		0.0404481		7.77144e-06	0.0485045		0.00789721		0.0288924
Gga_rs13849672	1	36392744				9.45694e-05	0.0584902				0.0159032		0.0631448
Gga_rs13849944	1	36611766			0.0606831	2.40333e-05				0.0582133	0.0557626					0.04956
Gga_rs13849993	1	36671391	0.00106045	8.76269e-05		0.0327869		0.106679	4.84747e-05		0.011488	0.087504
Gga_rs13850851	1	37420562								0.00660531
Gga_rs15234591	1	37472376					0.00503255
Gga_rs13851574	1	38141350	0.0120739	0.018559		0.000643974				0.177765	0.0226933				0.1119
Gga_rs13851641	1	38199732	0.0366292			0.000185356					0.126295		0.14854
Gga_rs13851731	1	38300287								0.1377
GGaluGA012821	1	38375409	0.00287886	0.0111904		0.000370636		0.0336606			0.0123671		0.153311
Gga_rs15236933	1	38421021	0.016167			0.000832364				0.161898				0.1407		0.04048
Gga_rs13851931	1	38482379	0.00345946	0.00138984		0.00167021					0.0742971		0.186223	0.06211
Gga_rs13851981	1	38539233				0.0364351				0.0807741	0.00383457					0.07696
GGaluGA012915	1	38655743	0.00443579	0.00027668		3.05274e-05		0.0116389		0.0240125	0.0851327			0.1257
Gga_rs13852242	1	38860191	0.00432866	0.0329582		0.0045114								0.08543
Gga_rs15237784	1	38890152	0.0153131	0.0387301		0.0094512					0.00753946
Gga_rs15237894	1	38973220	0.0384649	0.0334747		0.00130377			0.0159202		0.0766633
GGaluGA013038	1	39104936	0.00825768	0.000326766		0.000351212		0.0746744		0.0689205			0.045916	0.1514
Gga_rs13852362	1	39139650	0.00462167	0.00056323		0.000354777				0.0937906			0.0584076	0.06709
Gga_rs13852383	1	39172012		0.0290003		0.00171899							0.116542
Gga_rs13852414	1	39211509	0.00624321	0.0413384		0.00140573					0.0960261	0.189591
Gga_rs14812191	1	39429946	0.0321839	0.0191028		0.00149284
Gga_rs13852759	1	39519322		0.0623955		0.0231062				0.125707	0.00268558
GGaluGA013157	1	39581730											0.180861	0.057075
Gga_rs14812460	1	39686473		0.0572016		0.00129732					0.0644054			0.06094
Gga_rs13752040	1	39949935	0.106989	0.0282451		0.000130038				0.0940902	0.0336812			0.02743
GGaluGA013414	1	40067121			0.0392234		0.00461446			0.170352			0.0295487	0.07423
Gga_rs13853671	1	40142197	0.0174902	0.0083177		0.000795138				0.115536
Gga_rs13853997	1	40375883	0.000491226	0.00243847		0.00124596	0.0496518	0.015466		0.0524545				0.12		0.08012
Gga_rs15241483	1	40500859	0.102874	0.0134129		8.04289e-05		0.0346397					0.15156	0.05834	0.1151
Gga_rs13854218	1	40541774				0.00162577	0.0694758										0.0588681
Gga_rs15241614	1	40582815			0.00139517		0.000252584		0.000399397	0.131602		0.134326
GGaluGA013686	1	40663305					0.0120736						0.00476391
Gga_rs13854372	1	40675887											0.0056242				0.154107
GGaluGA013720	1	40793505	0.000173199	0.000389982		0.0165378
Gga_rs14813829	1	40928877	0.00560305	0.0250867	0.0642818	5.09446e-05					0.00497867				0.08908
GGaluGA013773	1	40973484	0.000125659	0.000631086		0.0266152		0.0570654
GGaluGA013774	1	40978024			0.0476577	0.000503487		0.0944859
GGaluGA013798	1	41059664				0.0105791	0.041012		3.91767e-06	0.191416	0.0601457		0.0309425	0.09687
Gga_rs15242983	1	41268430	0.0056219	0.0230855	0.0628168	2.05032e-05	0.144647				0.00757383						0.190347
GGaluGA013861	1	41282053	0.0175289	0.0178556	0.0892144	6.524e-05					0.0073698
GGaluGA013893	1	41371157	0.0646439	0.0164759		0.00199545				0.194936			0.0261033		0.1204		0.19225
GGaluGA013936	1	41505747							0.00115859				0.00589905		0.08081
Gga_rs14814465	1	41575302											0.00622835				0.04038
Gga_rs13855498	1	41684034	0.0528059	0.0209254						0.00525991						0.04499	0.109698
Gga_rs13855585	1	41773933				0.11076			1.5651e-06				0.137124
GGaluGA014027	1	41790761		0.0527369		0.00409121	0.108577	0.000585816	0.000842658
Gga_rs13855601	1	41815074				0.00188073	0.0567509	0.000959754	0.00048339			0.211302
Gga_rs13855683	1	41875670				0.0220947	0.0356568		2.98448e-06
Gga_rs13855763	1	41987808	0.00136882	0.0116388		0.0468768							0.0475094			0.1309
Gga_rs13855764	1	41988261		0.0368268		0.000427163		0.00281089
GGaluGA014091	1	42030858				0.00103579		0.0589865				0.0811009	0.0395761
GGaluGA014102	1	42056678	0.0390545			4.33971e-05			0.0129979			0.183573
Gga_rs13753053	1	42105073				3.42025e-05	0.0981339	0.0762168	0.00928659			0.11046
GGaluGA014145	1	42214449		0.00263627		0.00210023		0.102052
Gga_rs13856079	1	42244789	0.00168379	0.000453658	0.128021	0.00151514					0.0767262		0.0764656
GGaluGA014166	1	42277589				0.0671082	0.139585	0.0635256		0.0688573
Gga_rs14815178	1	42307036	0.00121962	0.0006192						0.13469			0.186097				0.132095
GGaluGA014190	1	42369750				0.000183423											0.168384
GGaluGA014205	1	42498332
Gga_rs13856561	1	42726372							0.00869988				0.0400891	0.1556
GGaluGA014353	1	42988706	0.00013233	1.49098e-06		0.0181274	0.0507006						0.165631			0.1227
Gga_rs13856856	1	43068329	0.0035174	0.000257438		0.032017										0.05699
Gga_rs13857306	1	43785386			0.0820043	0.000850677			0.000468596				0.111321
Gga_rs15247156	1	43843622			0.0820043	0.000850677		0.0906368	0.000468596				0.111321
Gga_rs15247158	1	43866400	0.0842956	0.0280086		0.000428151				0.122601
Gga_rs15247173	1	43884265	0.103779	0.0323231		0.000593437		0.101152		0.123059
Gga_rs15247196	1	43911785	0.0959945	0.0334818		0.000304565				0.122601
Gga_rs14816152	1	43927027	0.0842956	0.0280086		0.000428151				0.109185
Gga_rs15247212	1	43945147				0.000150362			0.00830039	0.0827384	0.145962
Gga_rs15247236	1	43981501			0.130348	0.000603147			0.000464692				0.111321
GGaluGA014438	1	43981722			0.0820043	0.000850677			0.000468596				0.111321
Gga_rs15247268	1	44020135			0.0820043	0.000850677			0.000468596				0.111321
Gga_rs13857455	1	44400972			0.0292227		0.000344042			0.142646			0.144232			0.08356
Gga_rs13857532	1	44550299	0.0010972	0.00215431		0.000604376	0.132821			0.030555	0.142503
Gga_rs13857554	1	44609593		0.000124492		0.107084	0.0552545										0.170491
Gga_rs13753495	1	44707667			0.00786894		0.000445094			0.0976052			0.10299			0.005914
Gga_rs15248193	1	45131608	0.0644185	0.06483		0.00131402				0.18116
Gga_rs13858193	1	45420341						0.000359073							0.002663
Gga_rs13858221	1	45440697	0.0243522	0.0516608					0.00299661				0.174595	0.1722	0.005024
Gga_rs13858262	1	45544898			0.061033	0.000998371
GGaluGA014645	1	45697589					0.0481608								0.07186
Gga_rs13858549	1	45983829	0.00256516	7.48584e-06		0.00503027				0.146258	0.049028
Gga_rs13858572	1	46014902	0.108291	0.0319278	0.0421968	0.0312778					0.00874527				0.01827
Gga_rs13858601	1	46071268														7.27e-05
Gga_rs13858604	1	46078309	0.0174956	0.00031444	0.0168609			0.037119		0.182615						0.02117
Gga_rs13858667	1	46167180		0.0540483		0.0678129	0.147489			0.190332	0.0118848					0.008284
Gga_rs13858679	1	46191637				0.0507453				0.0512504						0.0003815
Gga_rs13650532	1	46520157	0.00023586	5.23057e-05	0.134985	0.00109048	0.0577832			0.10116
Gga_rs13650570	1	46607616	0.00459373	0.0028738		0.0398856			0.00981356	0.0735255						0.001837
Gga_rs13859416	1	46826030											0.125639	0.1219		0.0007699
Gga_rs15252268	1	47306635	0.100199	0.00364621		0.00696062	0.106063	0.0856608					0.160981
Gga_rs13860024	1	47369725				0.00127024	0.107301			0.150268							0.187355
GGaluGA015305	1	47455758	0.0667435			7.46116e-05	0.0466221									0.1193	0.173936
GGaluGA015484	1	47835341	0.101236	0.031359	0.0734317	0.00189006										0.0345
Gga_rs14818716	1	47880804								0.00701542						0.06067
Gga_rs13860786	1	47895720	0.00472941														0.00235841
Gga_rs13860797	1	47911205	0.00550425	0.0636608													0.00261138
Gga_rs14818820	1	47958236				0.000144177	0.0682165	0.10251									0.191567
GGaluGA015532	1	47978910				0.00603459	0.115751						0.120106				0.00793769
Gga_rs13860860	1	48002619				0.011821					0.0699729	0.100049
Gga_rs13860930	1	48069815	0.00141338	0.0122496		0.00039882			0.00133782
GGaluGA015569	1	48110570
GGaluGA015622	1	48330754	0.0481117			0.000276126									0.07084
Gga_rs13861044	1	48380204	0.00139834	0.00543412		0.000830226		0.0503439
Gga_rs13861132	1	48466769				0.000435566	0.0525071						0.188087
GGaluGA015701	1	48556102	0.000217622	0.000476916		0.015547											0.0642902
GGaluGA015719	1	48586681	8.85893e-06	0.000118695	0.143753	0.000285773			0.00821881				0.0490207
Gga_rs13651288	1	48609748				0.0488971			2.30034e-07		0.0901469		0.13984		0.1248	0.04726
GGaluGA015732	1	48614204	0.00145643	0.00158486		0.00241683		0.0502563
Gga_rs14819612	1	48742104	0.00100932	0.000628289		0.000211765				0.192456				0.08061
GGaluGA015821	1	48793056	0.000967719	0.000854986		0.00344349		0.0496483								0.04387
Gga_rs13861565	1	48855230	0.0513639						2.49481e-06						0.02796	0.1225	0.184475
Gga_rs13861659	1	48920575	0.00120756	0.0151964		0.0850153				0.0623403				0.07955
Gga_rs15256241	1	48996291	0.000410784	0.0141752		0.00667063									0.02894		0.0846723
Gga_rs15256596	1	49145939	8.05677e-05	7.88331e-06	0.100698	0.0286188							0.135584			0.05737	0.157443
GGaluGA015896	1	49153615	0.000225069	0.000105373			0.110714						0.0179457			0.03023
GGaluGA015919	1	49204956														0.1503	0.000144133
Gga_rs13862504	1	49654223	0.049845	0.000475936								0.0531792		0.1742	0.001412	0.1467	0.179009
Gga_rs13862538	1	49712705	0.0479171										0.0452385				0.00948389
Gga_rs14820647	1	49773249	0.000124263	0.00058967		0.027891			0.0153279
GGaluGA016211	1	49804572	0.046688	0.0357855													1.91051e-05
GGaluGA016274	1	49926970	0.0207385	0.0338776		0.000670608	0.0252666	0.105395							0.04529	0.002902
Gga_rs13651844	1	50053516	0.000183944	0.00542447	0.0612502		0.0967935							0.0434	0.1324		0.0669369
GGaluGA016368	1	50092400	0.056723			0.000752355									0.0007312		0.00757573
Gga_rs13863109	1	50138298	7.63713e-05	0.00218259													0.0231691
GGaluGA016414	1	50179164	0.0281747	0.0365193		0.000216241	0.137812		0.00814119						0.003646		0.146145
Gga_rs13863160	1	50192814				0.0543558					0.0874457				0.0003548	0.1264
Gga_rs13863257	1	50254498	0.000425198	0.00728016	0.134474		0.135896	0.0931892		0.0051967			0.0888745				0.0386392
Gga_rs15259889	1	50274465	0.00153511	0.000939803		0.0992164	0.106935	0.0195394				0.20651	0.116338	0.06134		0.1281
GGaluGA016492	1	50379596	0.000127931	0.00244675		0.00575237			0.00870219	0.172977	0.0415844						0.0912386
Gga_rs15260118	1	50409720	0.0533164	0.0104515				0.016849	1.11614e-06		0.0761841				0.02964	0.1398
Gga_rs13863478	1	50464341	0.0169436	0.00882651			0.0652243				0.103019		0.0444803		0.143		0.00383852
Gga_rs15260402	1	50584245	0.0318309	0.0460689	0.0977203		0.13805		1.47598e-06						0.06469
Gga_rs13863600	1	50632934	0.0508871	0.0434397		0.000632804	0.0209631	0.0997701							0.008797	0.09958
Gga_rs13863730	1	50679833	0.000447925	0.00139664		0.0170946	0.0942513	0.0703092	2.08243e-05		0.132841		0.0559867				0.0360232
Gga_rs13863767	1	50714720	0.000613982	0.00240011		0.0376676	0.136683	0.0687524	6.73704e-05	0.192166	0.0817691		0.0250153		0.09684		0.0332955
Gga_rs13863800	1	50767570	0.000183223	0.000470124		0.0140632	0.090396				0.133109		0.0889498
GGaluGA016648	1	50787339	0.000150358	0.00106445		0.009888	0.068107						0.14441
Gga_rs13652099	1	50843688	1.06139e-05	3.74714e-05		0.00473352					0.0326893		0.0278642			0.07422
Gga_rs13863965	1	50875492	9.3515e-06	0.000223292		0.0137636		0.106113	0.00349718				0.117592				0.0665963
Gga_rs10724881	1	50988808				0.0489351			1.7585e-07		0.092889	0.143829					0.0387866
Gga_rs13864397	1	51201450											0.105215	0.09729	0.003642
Gga_rs13864576	1	51336317	0.00177806	0.00478581											0.001508		0.0156894
GGaluGA016919	1	51393670	0.0124307	0.0249443	0.0119403	0.0055206	0.00456255			0.0644981
Gga_rs13864663	1	51418420	0.000258786	0.00250104		0.00404692
GGaluGA016965	1	51488752	0.000183998	0.000658596						0.0293724				0.1251	0.01328	0.1147	0.0927374
GGaluGA017008	1	51562179	0.00158299	0.0116183									0.138604	0.1317	0.01411		0.00132773
GGaluGA017020	1	51583292	3.84482e-05	0.000872328		0.0634034											0.169791
Gga_rs15262694	1	51690236	0.000291078	0.000477716			0.000210475		0.00238595	0.00526886
Gga_rs14822465	1	51905557	0.000643624	0.000905659			0.0448117		0.00988145								0.000851584
Gga_rs13865096	1	52016395							0.00138491	0.155704	0.122248		0.133216				0.00254513
Gga_rs13865222	1	52197868	0.000249788	0.000287143		0.0105903
GGaluGA017333	1	52264803	0.0017588	0.0017571		0.104306	0.00330836							0.1189	0.1069
GGaluGA017484	1	52642092	6.5354e-05	3.71258e-05		0.0871733	0.000221228			0.13132
GGaluGA017507	1	52693460							1.54951e-07					0.04908
GGaluGA017544	1	52785772	0.000530852	0.00103443			0.123639			0.127489							0.0979814
Gga_rs15264697	1	52819948	0.0804158			0.0284241	0.115009	0.0599561					0.100423
Gga_rs14823271	1	52955738	1.87803e-05	5.40251e-05		0.0157277									0.05542
GGaluGA017646	1	53005691	0.000590503	0.00136981		0.0113686			0.012501
Gga_rs15264976	1	53029932	0.000330998	0.0108696				0.0179123	0.00337908		0.109713			0.01096			0.0197353
GGaluGA017694	1	53055446	0.00105529	0.00306242
Gga_rs13865892	1	53177756	0.000274909	1.66635e-05		0.0173852				0.127643
Gga_rs14823541	1	53250473		0.0303596		0.0170085	0.00200487					0.154772
GGaluGA017887	1	53484475	0.0035368	0.000456826				0.0172802					0.095041				0.0470304
Gga_rs15265641	1	53568417											0.195056		0.06399
GGaluGA017969	1	53737803	0.00299138		0.140413	0.00484857	0.0528476		1.43306e-06			0.142922	0.191759	0.1646
GGaluGA018011	1	53833467	0.000195396	0.00983548		0.0156036	0.088999
Gga_rs13866429	1	54012087	0.00155061	0.00299398		0.0519514				0.174717			0.158972		0.08539	0.1216
GGaluGA018235	1	54260611								0.166564	0.0968441						0.0363131
GGaluGA018404	1	54726572	0.0272697	0.0262016		0.00142184	0.134746		0.00901652					0.03746			0.00322739
GGaluGA018610	1	55236058	0.0212381	0.0050888						0.0533514						0.03332
Gga_rs13867723	1	55450339									0.149704					0.0008154	0.129642
Gga_rs13867738	1	55458859														0.0006727
GGaluGA018727	1	55506758					0.0215843							0.0002839			0.0716295
Gga_rs15272175	1	56353716	9.34008e-05	1.17501e-05			0.0903842			0.0957371		0.138529			0.07595		0.110349
GGaluGA018944	1	56377930			0.023574												0.0460349
GGaluGA018985	1	56539240	6.18425e-06	5.45236e-05			0.119339		0.000797234							0.07011
GGaluGA019019	1	56615316	1.58825e-05	1.67075e-05			0.0642081					0.216177		0.04464	0.06644
Gga_rs13869212	1	56638116	0.000304225	0.000370768											0.07171
GGaluGA019034	1	56658117	7.29664e-06	0.000845647					0.00342254							0.12
Gga_rs15273931	1	56835842	0.000428261	0.00271389		0.0321161	0.027015
GGaluGA019148	1	56878588		0.0150329					0.012054						0.1188
Gga_rs15274187	1	56922109									0.14512	0.00380198		0.07436			0.1509
Gga_rs13869594	1	56984880	0.0755428									0.167386					0.00374227
Gga_rs13869639	1	57053708	0.000501502	0.000582262			0.064567							0.1017
GGaluGA019207	1	57137838	0.000671522	0.000194945			0.0558937					0.18441		0.07023
Gga_rs13869715	1	57186993	0.000646001	0.00388994		0.0412399	0.0236206
Gga_rs13869726	1	57208630	0.00093382	5.89699e-05			0.0582246					0.187138		0.05878	0.1507
Gga_rs13654276	1	57252387							4.08753e-06
Gga_rs14828014	1	57564921									0.0466143
Gga_rs13870123	1	57701457				0.00211412				0.0791098		0.175265
GGaluGA019352	1	58082880		0.0297711				0.0712979	0.00860155		0.00307365				0.1559
Gga_rs15277170	1	58308368				0.0404245											0.00558137
GGaluGA019630	1	58723169	0.00508474	0.00542887												0.001817
GGaluGA019845	1	59300237		0.0550805	0.136061	0.0196191										0.08035	0.118967
Gga_rs13872462	1	59690872												0.1525		0.04809
Gga_rs13872466	1	59703879								0.111755
Gga_rs13872881	1	60171076	0.00549286												0.09086
GGaluGA020162	1	60337006	0.0490572	0.0581697												0.1488	0.0534863
Gga_rs15281703	1	60414429	0.00133076	0.00417294			0.0333976			0.0024712
Gga_rs13873649	1	61043517												0.07401	0.00513
Gga_rs13873655	1	61051764								0.00341905
Gga_rs13873864	1	61190085		0.0493567												0.002773	0.158787
Gga_rs13873882	1	61202411	0.0710935	0.010663											0.04632	0.0004448
GGaluGA020456	1	61349213	0.00281267	0.000611944		0.0145767								0.003285	0.1352		0.153126
Gga_rs13655846	1	61417966	0.000452664	0.00489059										0.05831		3.34e-05
GGaluGA020774	1	61964345	0.0669574				0.116766	0.0123129						0.1308			0.00874958
GGaluGA020967	1	62249645	0.0872737	0.0177929				0.0635628				0.128681		0.008109
Gga_rs13875073	1	62338673			0.0800873			0.0377844					0.179376
Gga_rs15287132	1	62548395	0.082628	0.0431883										0.08328		0.1342
Gga_rs13656299	1	62679078						0.0215082
Gga_rs13875380	1	62693160									0.0351413					0.001414
Gga_rs13875455	1	62736794	0.00195846	0.00495347										0.03584		0.0002734	0.170812
Gga_rs15287553	1	62754560	0.0862847	0.0147682						0.168249						0.001406
Gga_rs13875488	1	62778598			0.0314222											0.0007922
Gga_rs13875529	1	62790297			0.034286											0.0007922
Gga_rs15287637	1	62817430
Gga_rs14833622	1	62847048			0.076611									0.02767	0.02018	5.29e-05
Gga_rs15287792	1	62902587			0.00297166									0.007123	0.01665	0.005737	0.139493
GGaluGA021292	1	62957204	0.0110494	0.0433863	0.0530311									0.01207	0.03742	0.0008563
Gga_rs13876085	1	63313882															0.00746904
GGaluGA021481	1	63361705	0.0307105
Gga_rs13656677	1	63515208		0.0416297		0.0448099						0.146292	0.188585			0.0001349
Gga_rs13876452	1	63713012	8.90349e-05	0.000710262			0.116203	0.0731869	0.00796225			0.147325				0.0003491
Gga_rs14834942	1	64103417										0.135463			0.00157	0.09954
Gga_rs10722066	1	64256257	0.0129018	0.0373989		0.00203998			0.00240744							0.08917
Gga_rs13877409	1	64592834				0.000204022					0.143748		0.0406239			0.1215
Gga_rs14835887	1	65014790														0.001546
GGaluGA022402	1	65517914				0.00942868		0.0762604		0.132568	0.0158911					0.00285
GGaluGA022406	1	65536437									0.0871263	0.105775		0.05272		0.07226
Gga_rs13878224	1	65808659	0.000535033	0.00845751
Gga_rs13878250	1	65856121	0.00136993	0.0123648								0.202319				0.1189
Gga_rs15295106	1	66214140	0.00903089	0.0128731			0.0619671									0.002476
Gga_rs13878781	1	66420505			0.0260389	0.00114665	0.0292499			0.125826	0.108087
Gga_rs15296920	1	67079702	0.000968247	0.00146948								0.200836
GGaluGA022843	1	67142219	0.0495495			0.0241602									0.04997		0.0101602
GGaluGA023045	1	67763862						0.0146959
Gga_rs13879801	1	67800523						0.017358							0.004381	0.1116
GGaluGA023096	1	67915242								0.0030346
Gga_rs13880197	1	68257241						1.98858e-06			0.117111
Gga_rs13880199	1	68271184							0.0142134		0.104213
GGaluGA023339	1	68682861						0.00126126	0.00799388		0.0456615
Gga_rs15303050	1	69538783				0.0347683			6.08612e-05					0.1056			0.163747
GGaluGA023703	1	69545554	0.0771452	0.035645	0.0148347	0.0621695	0.05614		0.000139468					0.1849		0.001789
Gga_rs13659036	1	69776744								0.00536298					0.1099	0.1331
GGaluGA023840	1	69812429					0.0021091	0.0535367								0.1188
Gga_rs14840648	1	69921372		0.0570487	0.123515		0.00268113										0.165519
Gga_rs15304073	1	69963176
GGaluGA023939	1	70058837	0.0133588				0.0525767								0.05
GGaluGA024128	1	70425483						0.0200104
Gga_rs14841888	1	70745550							4.20964e-06			0.0626661		0.09455	0.01125
GGaluGA024464	1	71058240							0.0124048				0.167173
Gga_rs13884605	1	72295898						0.0259814	6.54643e-07			0.0597317	0.125432
Gga_rs13884676	1	72321065								0.144593	0.109465
GGaluGA025203	1	72619238				0.0705709			0.0024476				0.0865914
GGaluGA025270	1	72807948	0.0321608	0.000158299	0.148554		0.0555707								0.06378
GGaluGA025283	1	72852023			0.00116665		0.00836941		0.000480919			0.0516703	0.0650303	0.07992
Gga_rs13660728	1	73196846						0.0140608		0.00694129
Gga_rs14844805	1	73307402								0.00418817
GGaluGA025467	1	73411972				0.00114324				0.179193			0.150353
Gga_rs15859723	1	74024477										0.188371				0.005703	0.0657607
Gga_rs15553188	1	74857515	0.0652779				0.133447					0.0760502	0.109901	0.06414		8.51e-05
Gga_rs14938061	1	74882152														0.0005497
Gga_rs15552989	1	75111481												0.03782		0.0009065
GGaluGA025759	1	75270618										0.178665	0.0387827	0.00891		0.0002463
Gga_rs13725920	1	75504477														0.002792
GGaluGA025833	1	75736088												0.0476		0.0006184
Gga_rs15552093	1	75877952				0.0486231					0.0795293	0.0228124				0.002251	0.0102686
GGaluGA025840	1	75896058				0.0476617					0.0975425	0.0258281				0.002247	0.0108661
Gga_rs13996539	1	75933164				0.0529758					0.0792316	0.0202471				0.002247	0.00915175
Gga_rs13996532	1	75976088				0.0442482					0.0792316	0.0202471				0.002247	0.00915175
Gga_rs13996436	1	76047838										0.0229323	0.159638			0.0001029	0.0963623
Gga_rs15551934	1	76075348			0.0770693				0.00402446		0.0755348	0.185686		0.0476		0.0006184	0.087946
Gga_rs14728253	1	76085539				0.0410043		0.000859398			0.105368	0.0246152				0.002298	0.0108661
Gga_rs13996420	1	76190526				0.0529758					0.0792316	0.0202471				0.002247	0.00915175
Gga_rs13811035	1	76209844				0.0494393					0.0843828	0.0190901				0.00233	0.00733511
Gga_rs14937469	1	76244371				0.0444864					0.104336	0.0221466				0.002247	0.0102572
Gga_rs14937338	1	76314169				0.0442482					0.0792316	0.0202471				0.002247	0.00915175
Gga_rs13793683	1	76330846										0.0443039	0.125254			0.0001029	0.0786513
Gga_rs14937348	1	76374787				0.0442482					0.0792316	0.0202471				0.002247	0.00915175
Gga_rs14937362	1	76478835				0.0410043					0.105368	0.0246152				0.002247	0.0108661
Gga_rs15551510	1	76511010				0.0529758					0.0792316	0.0202471				0.002247	0.00915175
Gga_rs13996344	1	76512928				0.0529758					0.0792316	0.0202471				0.002247	0.00915175
Gga_rs13793690	1	76566254				0.0607273					0.111049	0.0156482				0.002247	0.0115017
Gga_rs14937423	1	76593597														0.003023
Gga_rs13793698	1	76667939										0.0477727	0.12421			0.0001029	0.0872507
Gga_rs15551656	1	76745422										0.0420465	0.153849			0.0001029	0.0786513
Gga_rs13996402	1	76771151				0.0444864					0.104336	0.0221466				0.002247	0.0102572
GGaluGA025929	1	78433302			0.0770693				0.00402446		0.0755348	0.185686		0.0476		0.0006298	0.087946
Gga_rs13886713	1	78513928				0.0395484					0.108412	0.013021				0.00233	0.0110527
Gga_rs15313884	1	78534157			0.0770693				0.00402446		0.0755348	0.185686		0.0476		0.0006184	0.087946
Gga_rs13886698	1	78560318				0.0516068					0.0961735	0.0233073				0.002247	0.0102572
Gga_rs14845253	1	78602668										0.0365705	0.136568			0.0001029	0.0802431
Gga_rs15313796	1	78629811				0.0529758					0.0792316	0.0202471				0.002247	0.00915175
Gga_rs13886668	1	78718957				0.0410043					0.105368	0.0246152				0.002247	0.0108661
Gga_rs15313747	1	78778786														0.002456
Gga_rs14845215	1	78827514			0.0770693				0.00402446		0.0755348	0.185686		0.0476		0.0006184	0.087946
Gga_rs15313700	1	78892442			0.0770693				0.00402446		0.0755348	0.185686		0.0221		0.002633	0.087946
Gga_rs14845176	1	78947925			0.0770693				0.00402446		0.0755348	0.185686		0.0221		0.002633	0.087946
GGaluGA026121	1	79610470							0.00512389					0.1702		0.0003247	0.133808
Gga_rs15314216	1	79745113				0.10449	0.108033		0.00609429			0.207804
GGaluGA026144	1	79802858				0.00119609					0.05746				0.1152	0.0007885	0.144068
GGaluGA026148	1	79812067				0.0084107					0.158378					0.00012	0.188332
Gga_rs13776658	1	79830421				0.00119609		0.0506916			0.05746				0.0601	0.0008277	0.144068
GGaluGA026233	1	80129135	0.0988416								0.0995381		0.142473		0.06016	0.00238	0.176742
Gga_rs13771960	1	80372119	0.00117901												0.1156	0.03545
Gga_rs13887723	1	80812005														0.001492
Gga_rs13888312	1	81466623		0.0302578		0.0589559			0.00448519			0.159147			0.04704	0.0009808
Gga_rs14742455	1	81600151			0.121412	4.79734e-05					0.00151967	0.161899	0.0429425
GGaluGA027092	1	82539155
Gga_rs10732136	1	82777776										0.132147	0.0197622			0.04
Gga_rs13582657	1	82783171														0.06081
Gga_rs13889114	1	82864372						0.000510859						0.07293
Gga_rs13889811	1	83489770
Gga_rs13582913	1	83699735						0.0398217			0.0233657		0.00491611
GGaluGA027736	1	83902064						0.000455399				0.15141	0.113334	0.1092
Gga_rs13890862	1	84280615	0.0228002								0.00527
Gga_rs14848967	1	84511813	0.000205942	0.0019514		0.000204779		0.0324553					0.134635	0.1694
GGaluGA028143	1	84629883						0.0125515			0.00113692
GGaluGA028152	1	84653226				0.0657559	0.00312774	0.0506669					0.176217		0.1085		0.00892809
Gga_rs13891994	1	85241686					0.091151			0.00776479
Gga_rs13892103	1	85316993								0.00921436					0.000744
Gga_rs14849776	1	85395293			0.105104						0.0041713	0.21173					0.031084
Gga_rs13583693	1	85436221	0.00883948	0.000116609
GGaluGA028672	1	85724953	0.00147756	0.000144801					0.00478151
Gga_rs13892865	1	85877845	0.00325757	0.000308523					0.0114788				0.0851152
Gga_rs15325880	1	86128956		0.0568512			0.131044					0.152826		0.0006269	0.1057
Gga_rs14851358	1	87184409
Gga_rs13894791	1	87528780	0.0477696	0.00665563					0.00263127					0.1281
Gga_rs13894902	1	87639865						0.00158295	0.00240568	0.0673477					0.05185
GGaluGA029592	1	88017955								0.00714584	0.0602137		0.0656355	0.0761	0.007037
GGaluGA029638	1	88143181								0.130997			0.197696	0.08254			0.104373
Gga_rs15331228	1	88248852							4.14655e-06	0.024994
GGaluGA029700	1	88323937	0.000334951	1.28255e-05				0.00821437		0.170124
GGaluGA029728	1	88399135	0.00474496	1.5433e-05				0.0131463		0.0400308			0.200568	0.07695
GGaluGA029760	1	88500506													0.06472	0.109
Gga_rs13896061	1	88549111				0.0921345	0.00202811
Gga_rs13896335	1	88714220		0.0462517												0.08863	0.0380308
GGaluGA029923	1	88834098						0.000448809		0.0840436			0.152297			0.1453
Gga_rs15332915	1	88873985	0.0157824	0.0208767				0.104357			0.153266					0.03271
Gga_rs13647681	1	89294165	0.0177411	0.00053314				0.0335395		0.121959							0.00901343
Gga_rs13897389	1	89474293
Gga_rs13898035	1	89966610	0.000914286	0.00158096					0.000735255	0.0777741			0.134091
Gga_rs13898306	1	90143882							4.07658e-08
GGaluGA030398	1	90204174	0.00337141	8.19207e-06						0.0175847			0.124193				0.161034
Gga_rs13898442	1	90271765			0.00125788	0.0960932				0.176395	0.0508829						0.147527
Gga_rs15336478	1	90415299	0.00219529	0.0185423	0.0248484				0.00212939	0.11747	0.126833						0.164489
Gga_rs15336819	1	90552417
Gga_rs13898860	1	90604999	0.0202274	0.00964434						0.00195141							0.0338064
Gga_rs13899344	1	90993542	0.0634463	0.0404525						0.11034				0.1085		0.05269	0.00519871
Gga_rs13899455	1	91088776	0.00059002	0.00719413
Gga_rs10730079	1	91098017	0.000503169	0.00649635										0.1759
Gga_rs13899671	1	91284349						0.0184226	0.0060966						0.07145		0.00420211
Gga_rs13899699	1	91302173						0.0795115	9.40987e-07
Gga_rs13900043	1	91540976	0.000272318	5.60235e-05		0.00230192	0.00139069			0.177338
GGaluGA030924	1	91571188														0.001774
Gga_rs15340573	1	92099540	0.0704721		0.0182702	0.00189444									0.06869
Gga_rs14856616	1	92197059							0.00260033
Gga_rs13902101	1	93214711	0.0889274			0.00225731	0.0176036								0.0009694	0.1229
Gga_rs14857668	1	93680150	0.0123215			0.0275124	0.00235955								0.06515
Gga_rs15344369	1	93763337	0.0141686			0.00386906	0.0268619	1.88116e-05							0.01162		0.0283993
GGaluGA031714	1	93826383	0.0544512				0.102942	0.0581925							0.1225		0.00426481
Gga_rs15344480	1	93850427		0.0558124								0.062176					0.00179658
Gga_rs13903015	1	93930071	0.0993004				0.0029355					0.195996
Gga_rs13649532	1	94112630							0.00686738						0.03456		0.182512
GGaluGA031905	1	94289282							0.00914462	0.0114684					0.005612
Gga_rs15345662	1	94430766							3.56543e-06	0.140207
GGaluGA031963	1	94493903	0.0278181			0.00231902	0.0126562			0.00347459
Gga_rs14696975	1	94637370							1.35468e-06
Gga_rs13903827	1	94687875			0.127262				6.12295e-06			0.0128808
GGaluGA032022	1	94699173	0.0572182	0.064277			0.0346054		0.000816291					0.001232
Gga_rs13903907	1	94813889	0.0269903	0.0278812										0.0004955
Gga_rs13686642	1	94865531				0.0567464						0.0458914					0.194234
Gga_rs14747505	1	94905946								0.0139236					0.1235		0.0022417
Gga_rs13904249	1	95152337		0.0526759			0.00345795		0.000349776					0.03326			0.00844171
GGaluGA032313	1	95298220	0.041207	0.0182908	0.0992776		0.132625				0.152425			0.006014
GGaluGA032321	1	95313516	0.00135935	0.0515131				0.0706658						0.001476		0.03918	0.123515
Gga_rs15347027	1	95344483				0.0912375		0.0202728						0.005713		0.06359
GGaluGA032360	1	95376021									0.00100444						0.0975481
Gga_rs13904641	1	95412664	0.106071								0.000725224	0.216623
Gga_rs13686842	1	95475613								0.0562197				0.001055		0.1113
Gga_rs13904712	1	95494576			0.15148		0.00294496				0.0132964						0.0937199
GGaluGA032506	1	95571863						0.0206577								0.08907	0.00438582
Gga_rs13904940	1	95739732				0.00709466		0.0469389	5.75058e-07		0.127536	0.169564		0.1413
Gga_rs13686924	1	95755629					0.00297717
Gga_rs14859635	1	95830716				0.0186617						0.190312	0.0800922	0.002011
Gga_rs13905265	1	95938436	0.0149976	0.00840089						0.148747	0.105829			9.15e-06	0.1097
Gga_rs13905340	1	96007002									0.155423			0.00239
Gga_rs13687098	1	96091764									0.0382223			0.004006
Gga_rs13905602	1	96217732	0.0136237	4.20558e-05									0.174969
GGaluGA032919	1	96327303		0.0219304							0.0254964			0.001616	0.1521	0.05752
Gga_rs15349510	1	96359959	0.0500721	0.0176073		0.103226	0.144107				0.0345038			0.001616	0.1521	0.05752
GGaluGA033104	1	97259626	0.110161	0.00278452				0.0955318						0.003732
Gga_rs15350546	1	97267369	0.0917085	0.0123743										0.004693
Gga_rs15351246	1	98094986		0.000510055													0.145663
Gga_rs15351840	1	98553929	0.0432324	0.0162123				0.106223	0.0119808			0.181583		0.0006368
Gga_rs13907141	1	98595920	0.0687982	0.0205458					0.0125103					0.0007183
Gga_rs13907209	1	98680358								0.178883			0.0250506	4.41e-05	0.1159
GGaluGA033324	1	98785934				0.0264544							0.160431	0.00486
Gga_rs13907411	1	98949817				0.105966			0.00756386	0.17196			0.0489053	4.78e-05	0.09155
Gga_rs15352621	1	99030270	0.0300301	0.00309094						0.132708				0.0008825
Gga_rs14861407	1	99280188							0.00129436							0.09018	0.00191604
Gga_rs13907724	1	99338394							0.00135314							0.1489	0.00615752
Gga_rs13908029	1	99673559									0.133528						0.00136648
Gga_rs15354669	1	100313786												0.007558	0.01476		0.0764887
Gga_rs13908645	1	100443718							0.00054783			0.202857		0.004667
Gga_rs15355611	1	101105502							1.35077e-06	0.0363194		0.0844375
GGaluGA033744	1	101164389							1.35077e-06	0.0643638		0.0844375			0.1489
GGaluGA033771	1	101305146							1.95913e-06			0.0836973
Gga_rs15356067	1	101471189	0.00497437	0.000475956						0.0514607				0.09995		0.1346
Gga_rs13909310	1	101598051	0.00888431	0.0131688						0.10326				0.002888			0.0620147
Gga_rs13688256	1	101635667	0.0590143						0.00821106					0.007517	0.09534		0.0407656
GGaluGA033925	1	101765249	0.0197553	0.0123084			0.140217					0.0904345					0.0126591
GGaluGA034006	1	101965460															3.16756e-05
Gga_rs13688409	1	101990314	0.00156478	0.000312908										0.1314			0.0372616
GGaluGA034023	1	102004311	0.0536011	0.0341923										0.07503	0.0267		0.000687164
Gga_rs13909742	1	102039795	0.0518938	0.0122641													0.00640089
Gga_rs13909751	1	102056617		0.00673827													0.00415208
Gga_rs13688482	1	102078478	0.108463						0.0119325					0.08099			0.000904654
Gga_rs13909860	1	102107852	0.03691												0.1579		0.000397254
GGaluGA034098	1	102138017														0.1539	0.000720735
Gga_rs13909998	1	102184725	0.00111523	1.74583e-05			0.0506406				0.153468		0.123179		0.08616	0.1469	0.0745282
Gga_rs14863630	1	102224429	0.00126996	0.000239159			0.115846		0.0103109		0.091472
Gga_rs13688585	1	102447869							0.00224392	0.128434							0.00614638
GGaluGA034204	1	102546263	0.00352451	0.000386835									0.165241	0.1434			0.049507
Gga_rs15358606	1	102567076													0.02877	0.1417	0.000408792
GGaluGA034221	1	102589359	0.0018686	0.000402108										0.03205		0.0631	0.0372616
GGaluGA034231	1	102619084	0.0018686	0.000402108										0.1376	0.0631	0.06404	0.0372616
Gga_rs13910398	1	102650009	0.0268971	0.00576293						0.109678							0.00102464
Gga_rs14863939	1	102658232	0.0115016						4.41227e-05		0.157496				0.07097	0.1192	0.00348426
Gga_rs13910430	1	102687317							0.00266027					0.0482
GGaluGA034347	1	102837991	0.100698	0.00745828								0.215984		0.09307			0.00952449
Gga_rs13910754	1	102884252	0.00040768	0.00128238						0.00770037	0.0150329					0.1154
Gga_rs13688750	1	102920393			0.128946	0.0226187	0.0214181	0.00598289	0.00654891	0.0458264							0.00931668
Gga_rs13910824	1	102957504	0.00804707	9.86526e-05		0.0929769	0.0434858	0.0176799									0.00290239
Gga_rs13910874	1	102998513	0.0154014	0.000159633		0.0796938	0.144292					0.106721					0.0099921
Gga_rs13910890	1	103046426	0.0154014	0.000159633		0.0796938	0.144292					0.106721					0.0099921
Gga_rs13910941	1	103152117		0.000272809			0.0215441					0.138625		0.1147	0.1497		0.032483
Gga_rs13911013	1	103234987	0.0378842	0.00118567			0.0402757					0.168369					0.00921383
Gga_rs13911020	1	103237523	0.0127499	0.000548777			0.0285172					0.157354					0.00815895
Gga_rs13688879	1	103557824												0.1678
Gga_rs13911256	1	103699781							0.00127189
GGaluGA034480	1	103713809							0.00127189
Gga_rs13688969	1	103980479						0.00658769		0.108817				0.02085			0.00764773
GGaluGA034535	1	103984169						0.0277152		0.100572				0.01718			0.00733005
Gga_rs15361059	1	104021585	0.0385766											0.06679			0.00380465
Gga_rs13911716	1	104292494						0.00658769		0.00597801	0.0814454						0.021566
Gga_rs13911922	1	104593123									0.036154	0.18041		0.007183			0.038271
Gga_rs13912167	1	104817130												0.005188
Gga_rs15365887	1	106555552	0.00143594				0.00145787		6.51819e-08
Gga_rs13510120	1	107290073							0.00453346					0.0005291			0.0397709
Gga_rs13914308	1	107342419							2.57981e-06							0.121
Gga_rs13914594	1	107573161			0.113388			0.0672565	0.000543692								0.00838591
Gga_rs13914929	1	107877853	0.00302994	3.3186e-05			0.120922	0.105821		0.0559426							0.00800656
Gga_rs14868416	1	108381390		0.00265466								0.208146					0.0173116
GGaluGA035790	1	108470590										0.13887			0.0003118
GGaluGA035836	1	108591023						0.0947438	7.12065e-05	0.157191					0.11	0.0803
GGaluGA035935	1	108886423												0.008675			0.0149393
Gga_rs15371984	1	108922949	0.067167	0.0277099					0.00358178			0.0513663		0.008386
Gga_rs15372107	1	108957875					0.118904		0.000313008		0.0428057			0.0005172
Gga_rs13916438	1	109018286			0.0100578					0.000908		0.142886
Gga_rs13510950	1	109052667										0.00319276
Gga_rs13916555	1	109125010							0.000245964		0.144424	0.196054		0.00578	0.07819
Gga_rs14869135	1	109158007					0.0199244	0.0838971	7.58292e-06			0.00802404		0.03316
GGaluGA036165	1	109518301							0.000179275				0.0736398	0.0009109
GGaluGA036196	1	109590400				0.07411							0.0115778	0.1383
GGaluGA036208	1	109616318						0.00132676	0.0107539			0.102705		0.0128
Gga_rs13917269	1	109708864	0.0969508	0.0024303				0.000457354
Gga_rs13511286	1	109737936		0.0598241				5.71532e-05
Gga_rs13917314	1	109755624						0.000285196		0.00250833							0.167154
GGaluGA036258	1	109765272		0.0479477						0.0187689							0.151792
GGaluGA036266	1	109783368						0.00114041	0.00949253			0.132686	0.138959			0.1042
GGaluGA036285	1	109837770		0.0544568				0.0250855		0.0913666							0.189411
Gga_rs13917480	1	109855386						0.000231237									0.149724
Gga_rs13917509	1	109875436						1.15174e-05					0.157382
Gga_rs13917524	1	109900501						0.00249795					0.163019				0.12992
Gga_rs13511365	1	109989220						0.0407268			0.112308		0.0244548
Gga_rs13917692	1	110070252	0.000907713	0.000299837		0.0724906	0.109922					0.0785931
GGaluGA036399	1	110142752	0.0196438		0.103723	0.00465519		0.0228885									0.0503984
Gga_rs13918376	1	110589171	0.0734653			0.044987					0.114788						0.00990278
Gga_rs13918469	1	110753150		5.51671e-06						0.0570987	0.0912583					0.07843	0.148829
Gga_rs13918491	1	110773408		9.79478e-05				0.109058			0.101605						0.145224
Gga_rs13511734	1	110836503		0.0121663				0.00185008
Gga_rs14870887	1	110847152		0.0126252				0.00190509					0.15589
Gga_rs14870935	1	110883549		0.0122645				0.00119439							0.06047	0.02518
Gga_rs14870964	1	110915291	0.0159145	4.13655e-05	0.123105		0.137156					0.169785	0.135524
Gga_rs15376662	1	110925320			0.106086	0.000753912	0.0266233			0.0905313							0.170641
Gga_rs13918670	1	111084977	0.0931223	0.000166977					0.00222039		0.0862505	0.0683364	0.141438		0.05915	0.06635	0.0672905
GGaluGA036703	1	111191118	0.0208808	0.0441588	0.0901507	0.0179137	0.000156347		0.000658737
Gga_rs15377303	1	111245472									0.107838						0.035597
GGaluGA036754	1	111311983		0.00904296			0.00898651					0.124689			0.1561		0.0093955
GGaluGA036766	1	111331634	0.0298674	0.000102992			0.102972	0.00477004						0.08035		0.1404	0.0529962
Gga_rs15377894	1	111428851	0.070709	0.000472708								0.174022			0.01064
GGaluGA036881	1	111591250								0.00750772				0.1839	0.02085	0.1409	0.0885372
Gga_rs15378576	1	111661374		0.0235988			0.133937	0.00135399
Gga_rs13919616	1	111789061		0.000415191								0.189696	0.176316
Gga_rs13919645	1	111837547		0.000321556										0.07499	0.1279
Gga_rs13919862	1	112001110				0.0437133			0.010191				0.143211	0.01345
Gga_rs13512273	1	112065827	0.00451455	9.92205e-06	0.118867		0.0182677	0.0980924		0.156525			0.17708				0.172835
GGaluGA037041	1	112103291		0.0141056		0.000791655								0.09484
Gga_rs10723080	1	112470894				0.0985949			0.00591316					0.07325	0.1165	0.001622
GGaluGA037219	1	112481320				0.0931128		0.000180116	0.00784891	0.13218				0.02473		0.0009442
GGaluGA037269	1	112578599						0.000176705
GGaluGA037275	1	112592071						8.09758e-06
GGaluGA037290	1	112610011				0.106819			0.00216522					0.165			0.0896129
Gga_rs13921942	1	114536153			0.00380987				0.00570279
Gga_rs13770731	1	114643334		0.0104633		0.0464838			0.00893519				0.0327815				0.163758
Gga_rs13922244	1	114789487	0.00449583	0.000502893	0.136993	0.0475829				0.0219622		0.19821		0.03188
GGaluGA038239	1	115023365							0.00945298		0.0216276	0.00449252
GGaluGA038264	1	115092768										0.116882
Gga_rs13922662	1	115209506	0.0906033		0.137392									0.009302		0.135
Gga_rs13922717	1	115256673	0.0735085	0.0456158						0.0277783			0.199358	0.09854
GGaluGA038395	1	115419132								0.0963255	0.158891			0.15			0.00384658
Gga_rs13923070	1	115601370												0.008018
Gga_rs13923318	1	115779302			0.111839	0.00408865		0.044476				0.0494623	0.0837312	0.1271	0.03623	0.002059
Gga_rs13923336	1	115794773			0.14823	0.0362566			6.37553e-05	0.192896	0.000213323	0.121395				0.005412
GGaluGA038614	1	115927107			0.0836114	0.0300711			0.00756685		0.000936725	0.00533351			0.1507	0.05246
GGaluGA038820	1	116356459											0.120474				0.00674705
Gga_rs14875958	1	116759130										0.0103182	0.187241
Gga_rs13924664	1	117009999							0.0131065			0.0436712		0.005887
GGaluGA039278	1	118062812	0.0115478	0.00129888	0.00418248			0.0390123		0.168141		0.17222
GGaluGA039290	1	118100910		0.0360364								0.223517		0.001977
GGaluGA039319	1	118175673												0.00254
Gga_rs13925741	1	118424736	0.0726744	0.0650376			0.128554		0.00389184	0.00173316
GGaluGA039461	1	118673019							0.000386042		0.00327914	0.149488		0.03324
Gga_rs14877351	1	118849604	0.00859989	0.000115899			0.0184659			0.0978882				0.1387
GGaluGA039546	1	119012778						0.0466976				0.153285	0.0621478	0.002962
Gga_rs15395698	1	119316963									0.10367			0.1776
GGaluGA039709	1	119545916							0.000557149	0.0252983		0.170541	0.0448506			0.1513
Gga_rs13927162	1	120525689	0.0115051	0.0231607						0.145575					0.1449
Gga_rs15397087	1	120766034	0.00302003	0.00483812	0.0377535		0.0660531			0.0046261			0.19717		0.05297
Gga_rs13927267	1	120832006		0.0277587					0.00287831
Gga_rs13927433	1	121081542										0.00893828					0.188369
Gga_rs13927453	1	121106252	0.0672342						0.000328515	0.00444179	0.00972583	0.204875			0.03059		0.101989
GGaluGA040021	1	121315389										0.112114
Gga_rs15398619	1	121453779	0.0136396	4.97047e-05			0.0160109			0.118084
Gga_rs13927853	1	121480616	0.0136396	4.97047e-05			0.0160109									0.0633
Gga_rs16738272	1	121495752	0.0573627	0.00741483	0.115647		0.0906615				0.0796475	0.00264318	0.0410959
Gga_rs15399236	1	121689702														1.66e-06
Gga_rs13686069	1	121723170	0.0941739		0.0985635										0.03791	6.59e-06
GGaluGA040282	1	121904441												0.03053		0.000897
GGaluGA040578	1	122673386					0.0332506	0.00154137		0.031142		0.108321
Gga_rs13929308	1	122720079				0.046018	0.0738072	0.0403248		0.00498227			0.0835912
Gga_rs15402719	1	123087823								0.00383533			0.0569009
Gga_rs13929985	1	123406065										0.0104543	0.125377
GGaluGA041040	1	123940939	0.000388675	0.000531469			0.0685538		7.67385e-05
Gga_rs13930973	1	123974082											0.0992368
Gga_rs13931098	1	124058025						0.0582355									0.0931153
GGaluGA041153	1	124201695	0.0524738	0.000365091									0.0401469		0.1107
Gga_rs13931652	1	124456815				0.0194734										0.001234	0.169425
GGaluGA041337	1	124531089	0.103081	0.00237431					0.000142056				0.132616			0.001439
Gga_rs13931796	1	124583313	0.0460426	0.000520129		0.0686584						0.206042	0.118184
Gga_rs13932014	1	124756155						0.0327912
Gga_rs13777689	1	124810912								0.170158	0.130729		0.0100629
Gga_rs13932169	1	124870235										0.0188093					0.00558976
Gga_rs13932232	1	124910117						0.0238597		0.156937		0.204207				0.0005747
Gga_rs13932265	1	124927277	0.0569357						0.00164248							0.0005585
Gga_rs14881943	1	125139508				0.0210861
Gga_rs13932560	1	125170919	0.0791481	0.00670356						0.0426086			0.00893833			0.01199
Gga_rs13932654	1	125232967				0.103305	0.123862				0.0885125	0.106124			0.05623		0.00292957
Gga_rs15408789	1	125252900								0.0577793						0.000525
GGaluGA041774	1	125404131											0.00796727	0.1107
GGaluGA041816	1	125512537														0.0003204
GGaluGA041859	1	125667270								0.142745			0.0327339
GGaluGA041908	1	125846474						0.103144		0.159858	0.143809	0.0706235	0.0375474			0.006305	0.166154
GGaluGA042016	1	126195378							0.00131985							0.0006769
Gga_rs13933843	1	126239383	0.0159622	0.0255344								0.107461				0.03207
Gga_rs14883082	1	126397973				0.0946147			0.0135798								0.0924317
Gga_rs15412138	1	126582160		0.029894									0.000770646	0.1701		0.0521
Gga_rs14883707	1	127074142	0.00962598	0.00358353	0.00117711			0.0119288				0.0994723
GGaluGA042431	1	127245934											0.114891			0.008373
GGaluGA042552	1	127708935					0.0582331	0.107427									0.0644094
Gga_rs13934869	1	128351635			0.109488				0.00015587				0.0647505
GGaluGA042705	1	128422755	0.00462121	0.0298882									0.0906212	0.09105			0.175662
GGaluGA042718	1	128501949	0.0331613	0.00224324		0.00319467		0.0616095	0.0065875						0.05429
Gga_rs15414715	1	128575675	0.00485176	0.0558995			0.01367		0.00308896					0.05343
GGaluGA042823	1	128891607	0.0225243	0.0013281			0.0740501		0.00660298				0.124928
GGaluGA042841	1	128953710
Gga_rs13935992	1	130887795	0.00239676	0.000140479				0.0369688								0.07761	0.13085
Gga_rs13936062	1	130963080								0.195099		0.107685	0.139158
Gga_rs13623235	1	131227525				0.0808305				0.00606749
Gga_rs13936448	1	131973354														0.002317
Gga_rs13936572	1	132217691							3.6119e-05			0.213395			0.02331		0.104518
GGaluGA043371	1	132244195							3.30393e-05					0.08578	0.001502
Gga_rs14885572	1	132292638				0.102485	0.147094	0.0318525				0.145583					0.0590535
Gga_rs15418118	1	132344670							1.60781e-06			0.182597	0.076063				0.190396
Gga_rs14885600	1	132366229							2.66693e-07
Gga_rs14886459	1	133351510			0.108248
Gga_rs13937877	1	133493971			0.101555			0.104193				0.195997	0.0391339
Gga_rs13938192	1	133993437							7.6512e-08								0.0232614
Gga_rs13939875	1	135418858	0.0274272	0.0129214
Gga_rs13939958	1	135484131	7.39032e-05	0.0126127	0.0683499	0.07925	0.105947						0.12314
Gga_rs13940144	1	135669135		0.000148299	0.0414874	0.0936521					0.0650898	0.109723
Gga_rs13940234	1	135776703								0.0100721	0.0997589				0.0616
Gga_rs13624592	1	136012293											0.00497193		0.1188
GGaluGA044778	1	136114268	0.0415263	0.000278874			0.0540148			0.108666
Gga_rs13940989	1	136398212										0.0995558
Gga_rs13624995	1	136821049			0.14155				0.00785803							0.002006
Gga_rs13941522	1	136853012								0.00200827		0.206444			0.06447
Gga_rs15429447	1	136974738						0.00098074			0.0852987		0.0574945
GGaluGA045193	1	137004365	0.0280819		0.0410693							0.19962	0.0106183		0.1458
GGaluGA045217	1	137069720													0.003898		0.0391723
GGaluGA045262	1	137181113									0.0917134		0.103283		0.003282
Gga_rs15430075	1	137203768						0.0228259				0.208674	0.00667029				0.142876
GGaluGA045367	1	137449470	0.0730169								0.0687229	0.134179
GGaluGA045445	1	137577332	0.00929796		0.0039671						0.01367				0.1067
Gga_rs15431695	1	137945663												0.002476
GGaluGA045585	1	137950475												0.09149			0.00930319
Gga_rs13942758	1	138179120	0.00114598	4.68493e-05			0.0828667				0.154799			0.09754
Gga_rs13942782	1	138216261			0.0491315		0.128113						0.0149562	0.045335		0.1123
Gga_rs13942814	1	138257363			0.00263572	0.0911274			0.0058111		0.0566721
Gga_rs15432160	1	138267570		0.0578768	0.0221999
Gga_rs13942881	1	138383199	0.00170353	0.00461252	0.136841	0.0204838
GGaluGA045696	1	138442937	0.00889101	0.00150907		0.00628989							0.00947756	0.07039	0.01648
Gga_rs15432507	1	138650886	0.0317127	0.0252974	0.0468222	0.00281193						0.127876	0.01182
Gga_rs14891381	1	138679469	0.0219102		0.000837072		0.146269						0.166328	0.04508
Gga_rs15432700	1	139016243	0.065655	0.0240323								0.00904795		0.1655
GGaluGA045817	1	139230382	0.0354576							0.0887705					0.006213
GGaluGA045834	1	139292809	0.000123805	0.000287213											0.122
Gga_rs13625668	1	139315744															0.131508
GGaluGA045875	1	139410106			0.0854195	0.00827272	0.0971134								0.004168
GGaluGA045994	1	139676744					0.136944					0.00179743	0.0783988
Gga_rs13944358	1	140045615	0.0138731	0.00511572	0.0507495	0.0973071	0.00216576		0.00131279	0.0807887
Gga_rs14892727	1	140176397				0.0816049			0.0018728	0.00637722			0.163581
Gga_rs13944781	1	140475118	0.011143	0.0363302					4.22352e-06
GGaluGA046377	1	140681999					0.0829316					0.09647		0.1547
Gga_rs13944970	1	140778651	0.00147754	0.0298235											0.04841
GGaluGA046528	1	141033556						0.0473194
Gga_rs15437548	1	141155546			0.00368359					0.140017					0.09002
Gga_rs13945559	1	141354071			0.00291633	0.090649				0.0367439
Gga_rs13946104	1	141689532	0.0381843	0.0219786					0.00333336				0.144884
GGaluGA046905	1	141792152										0.0412316	0.0106269				0.141134
Gga_rs13946279	1	141874939				0.0956421	0.0565738						0.00853119
Gga_rs13626833	1	141922686										0.179459					0.0939954
GGaluGA047026	1	142026763
Gga_rs13626875	1	142050944		0.000317759			0.0523569		0.00384771	0.0666503		0.0995239			0.1131		0.0122641
Gga_rs13946858	1	142234346	0.00165743	0.000170632			0.0745471								0.05875
Gga_rs13947189	1	142460069												0.161	0.002197
Gga_rs13627098	1	142496990	0.0870938	0.0201127	0.147813							0.227121
Gga_rs13627103	1	142517512	0.0709535	0.0511269			0.114397			0.0573111			0.0520928			0.01773
GGaluGA047401	1	142995015			0.144777		0.0239536				0.026256	0.211512	0.197014			0.1066
Gga_rs13947813	1	143186097													0.003679
Gga_rs13947902	1	143232438				0.000445018							0.0803873			0.1068
Gga_rs15444093	1	143484415			0.00436694		0.0276922		7.94313e-05							0.1359
Gga_rs13948339	1	143523824	0.0763902			0.0900288							0.0604193
Gga_rs13948587	1	143679092			0.0313433			0.000360391			0.062027				0.04297
Gga_rs13627606	1	143735192	0.0052542				0.0456121	0.0267099	0.00539041				0.128938		0.005064
GGaluGA047927	1	144349317	0.0465356				0.116793	0.0169084				0.158281
Gga_rs13949333	1	144977217			0.110706	0.0186639		0.00375714				0.157778					0.106451
Gga_rs13949346	1	145011519			0.110706	0.0186639						0.157778					0.106451
GGaluGA048051	1	145032233			0.110706	0.0186639		0.00375714				0.157778					0.106451
GGaluGA048052	1	145046164			0.110706	0.0186639						0.157778					0.106451
GGaluGA048080	1	145245068	0.0012229	0.034166
Gga_rs13949519	1	145372560						0.0457923		0.0395704			0.00492388		0.1276
Gga_rs13949726	1	145840560									0.00727185	0.0954545			0.1428
GGaluGA048148	1	145861574
Gga_rs13949762	1	145924758								0.125658	0.126801		0.0265583	0.07917
Gga_rs14897498	1	146037326											0.00827077
Gga_rs15447898	1	146173970					0.0234316				0.00135843	0.13799			0.1396
Gga_rs14897593	1	146262528					0.0213285				0.00124626	0.134103			0.1396
Gga_rs13949933	1	146286933					0.0180259				0.00120542	0.194321			0.1231
Gga_rs13711523	1	146304286					0.0181229				0.00236753	0.219652			0.1396
Gga_rs13950022	1	146447593					0.0553682				0.144395	0.227324	0.00456418	0.1231
Gga_rs13950905	1	147506230	0.00086933						0.00032526
Gga_rs15451438	1	148191352				0.0737409		0.0433522			0.145838	0.00918441
GGaluGA048757	1	148348582				0.0382944		0.000214043					0.166216
Gga_rs13951839	1	148368343	0.0660921		0.120235	0.00130833	0.0288594		0.000114034				0.100204
GGaluGA049064	1	148941250									0.00545629	0.0129805
Gga_rs13953295	1	149620554			0.0804501				1.96227e-06
Gga_rs13953542	1	149735352		0.0348256							0.0915263						0.00572409
Gga_rs13953583	1	149799911										0.0120485	0.0751438
GGaluGA049435	1	149815813										0.010307	0.0657715
Gga_rs13954019	1	150092504				0.0699469	0.138996		0.00427485	0.137329		0.00436503
Gga_rs13954462	1	150363219			0.000597847		0.0268715	0.0774796					0.0259754			0.08227
Gga_rs13954619	1	150490471			0.00708407				0.00138429			0.0126311				0.1164
GGaluGA049877	1	150734382			0.00172786	0.0235295	0.118247						0.123993
Gga_rs13955078	1	151009304									0.0289326	0.00603574		0.1348	0.01919
GGaluGA049990	1	151372832	0.0153026	0.0186449							0.0831752		0.00681303	0.06143
Gga_rs13955359	1	151489529	0.00130926	0.02538		0.00672257		0.00905056			0.0298059
GGaluGA050035	1	151597709			0.0857611		0.134435	0.00166017			0.0969134				0.05651		0.151806
GGaluGA050037	1	151616243			0.0472638				0.0127312		0.000971994	0.103459	0.0721088
Gga_rs15460229	1	151716082						0.0150725		0.0958933		0.00441835		0.08257		0.07493
Gga_rs13955548	1	151723704	0.00222668	0.0284351			0.0610014				0.143738	0.206971	0.0608252			0.1268
Gga_rs13955716	1	151895690					0.0600934				0.0215187	0.0016863
Gga_rs13956585	1	153488002					0.00215715			0.030328		0.0943923
GGaluGA050303	1	153555783	0.0782878										0.00332699		0.1354
Gga_rs13713287	1	153867383			0.0842521		0.0200844			0.132805		0.00725968			0.05975
Gga_rs16690568	1	154589974			0.00389055		0.130104										0.135645
Gga_rs14902776	1	155178704											0.0489161	0.1423
Gga_rs15464597	1	155838049	0.00066653	0.0442117							0.140437	0.113188
Gga_rs13818751	1	156110268					0.0659631							0.1193	0.05514	0.1369
Gga_rs13957753	1	156236365			0.00305426										0.1416		0.0524222
Gga_rs13957869	1	156457086	0.0926744		0.0173982							0.00585013		0.007927
Gga_rs13957952	1	156590308			0.00418333							0.00941539
Gga_rs13958012	1	156748532	0.099503		0.0130527							0.00279431
Gga_rs15465650	1	156769033								0.121585					0.1515
Gga_rs15466064	1	157005415										0.0571858
Gga_rs13960554	1	157222288		0.0246357				0.0714815				0.0133666	0.173332	0.0439
Gga_rs15471722	1	157330454			0.0965223							0.00367702
GGaluGA050917	1	157627285												0.09426
Gga_rs15473144	1	157918410				0.0490333						0.0363103	0.0116715
GGaluGA051072	1	158110824			0.00237722			0.00657501			0.151557	0.00409876			0.09773
Gga_rs15474283	1	158287462				0.0544255	0.0383071		0.00232359			0.00189365
Gga_rs14907142	1	158319237										0.0091177
GGaluGA051152	1	158408347			0.000363566							0.00696047
GGaluGA051233	1	158611185				0.0160943						0.0497572		0.006998
Gga_rs13962193	1	159172897									0.148343	0.0094416					0.066364
GGaluGA051669	1	159804416				0.00128668			0.0102181						0.03977
Gga_rs15479194	1	159977830				0.0571323								0.0008313			0.130685
Gga_rs14909519	1	160400086			0.0514526					0.042315			0.173835	0.07156
Gga_rs13963802	1	160520511					0.10779
GGaluGA051936	1	160778440							0.00759753	0.027505	0.0805212
Gga_rs14909857	1	160857078			0.00359185
Gga_rs13964074	1	160950303							0.00215016	0.00204177	0.0574401			0.1636
GGaluGA051980	1	161061660				0.0374067			0.0119605						0.06263
Gga_rs13964189	1	161126313												0.1344	0.1265
GGaluGA052049	1	161568843							4.9243e-05
GGaluGA052116	1	161989625													0.001327
Gga_rs15467291	1	162235275							2.04072e-06						0.00666
Gga_rs14904398	1	162363487				0.0301933			0.00114363			0.185962	0.163932
GGaluGA052175	1	162367092				0.0310877			0.00126233			0.185962	0.163932
Gga_rs14904611	1	162773717							4.49478e-06						0.1371	0.1195
Gga_rs16708226	1	162864114			0.0942941								0.0120905		0.07737
GGaluGA052257	1	163149325				0.0329332				0.131626		0.00602741			0.08713		0.0528772
Gga_rs13959677	1	164106330
Gga_rs15469436	1	164404398			0.000494807							0.0816773			0.1221
Gga_rs13959860	1	164442822			0.00428697							0.0315435			0.1486
Gga_rs13959862	1	164443941			0.131112					0.146257		0.123334
GGaluGA052424	1	164477378								0.146257
Gga_rs13767888	1	164626662			0.10942								0.0079985			0.05966
Gga_rs13959929	1	164654856			0.10942								0.0079985			0.05931
Gga_rs13767899	1	165003526			0.10942								0.0079985
Gga_rs13960017	1	165284158										0.186487
Gga_rs15470398	1	165388979
Gga_rs15470411	1	165396852
Gga_rs14905770	1	165870186									0.129299		0.00159383			0.1127
GGaluGA052577	1	166078943											0.00382991
Gga_rs13797005	1	166520846													0.06869
Gga_rs13965380	1	167083454				0.014616			0.00271063			0.187634	0.00137113
Gga_rs15484288	1	167378938											0.100746
Gga_rs15485513	1	168485872			0.108188	0.00798297
Gga_rs15485635	1	168605618							0.00945807
Gga_rs13550933	1	168607929							0.00855411
GGaluGA053089	1	169137020							0.00783486			0.165559		0.1173
Gga_rs15486570	1	169351669								0.103749				0.1101
Gga_rs15486750	1	169461357							0.0112004			0.159858
Gga_rs15486853	1	169548580										0.0993927					0.0963628
Gga_rs13967044	1	170013504			0.015294								0.0102022		0.1087
Gga_rs13551293	1	170196642		0.0336434									0.111446			0.05518
Gga_rs14912587	1	170271220			0.00501891		0.14668		0.00298067		0.151326	0.0538289	0.0254054	0.01811		0.01703
Gga_rs13967781	1	170450034						0.0678483					0.00140949
Gga_rs13968639	1	170991353	0.0197941	0.0376469						0.191944			0.00428006		0.06405
GGaluGA053787	1	171083483			0.118722		0.0521336	0.0810218
Gga_rs15491194	1	171156226				0.0430281				0.143191		0.160733					0.00631055
GGaluGA053801	1	171176153									0.0276818					0.1176
Gga_rs15492488	1	171710930									0.105398		0.039566
Gga_rs14914528	1	171812682												0.1834	0.005642		0.0853916
Gga_rs13969536	1	171889352			0.0913768				2.95331e-06	0.089817	0.107367	0.00107987
Gga_rs13552040	1	171918608					0.126874		0.015674	0.0898949		0.010474				0.1299
Gga_rs14914649	1	171928621						0.00892106
GGaluGA054240	1	172116218								0.00773429	0.12709				0.05362
GGaluGA054253	1	172148981						0.0899126		0.00399938	0.0661343		0.0968365
GGaluGA054255	1	172156785								0.0063335		0.179148	0.0868751
Gga_rs13552233	1	172216922				0.00458716			0.000606769	0.00526919			0.142771
Gga_rs15494223	1	172258085												0.003734
Gga_rs13970234	1	172369231		0.0621229		0.0488894	0.143279		3.74819e-06	0.0814198	0.0390739
GGaluGA054342	1	172409419						0.00026269	0.00641528	0.000993	0.10826
GGaluGA054416	1	172550286			0.0747904	0.0980035		0.0828738		0.166253			0.110477	0.001023
Gga_rs13552529	1	172664763			0.00379945				0.00274062			0.0241808	0.148769	0.06607
GGaluGA054543	1	172845564			0.0211545				9.59546e-07	0.016462			0.0166765			0.05523
Gga_rs13971116	1	172982862			0.00459768	0.0963123			0.00157198			0.0448595	0.0849085	0.1678
Gga_rs13971123	1	172991298			0.00214235				0.00534971			0.0539953	0.049079
Gga_rs14916117	1	173022902			0.00187466	0.0783839		0.0342889				0.0201428	0.113988	0.1371
GGaluGA054680	1	173098805									0.104991				0.07656	0.1288	0.174934
Gga_rs10731074	1	173442511			0.00279601		0.143817				0.0183541
Gga_rs15497910	1	173613981				0.0230236			4.70473e-07				0.0638836	0.06984		0.05957
Gga_rs13972243	1	173876274										0.152653			0.002404	0.0582
GGaluGA054995	1	174088682										0.00541508			0.03683		0.0250166
Gga_rs14917581	1	174323445				0.10692							0.0115249
GGaluGA055147	1	174499256	0.0135386										0.0106645
Gga_rs13973774	1	175116535								0.0420991	0.000968072				0.0624
Gga_rs15502301	1	175219424											0.00892045				0.0546517
Gga_rs13974108	1	175350159			0.00248668			0.0307972	0.0013883
Gga_rs15503368	1	175604374				2.91411e-05	0.0933934										0.0988509
Gga_rs14919046	1	175716557						0.0817889								0.06849
GGaluGA055696	1	175865821				0.0206556		0.0792002		0.137352	0.147718		0.00558406			0.07335	0.190462
Gga_rs13974712	1	175935660											0.011215	0.1488
GGaluGA055714	1	175960566					0.00446139			0.0717265
Gga_rs14920630	1	177454449	0.0267845								0.0680369						0.115066
Gga_rs13554512	1	177458783							0.000578013					0.005558	0.04307		0.0570508
Gga_rs15508779	1	177840608			0.0796574				0.0116745		0.00157734
GGaluGA056422	1	178208415	0.0221333	0.063442							0.00257748	0.0946788
GGaluGA056491	1	178347663				0.107475							0.0100304
Gga_rs15511134	1	178714889									0.0231968				0.004743		0.11798
GGaluGA056674	1	178735741	0.0731704						5.79739e-08				0.0526468	0.1461			0.141442
GGaluGA056717	1	178832554
GGaluGA056751	1	178936020				0.0935139	0.059249	0.0604883							0.004102
Gga_rs15511802	1	178997077
GGaluGA056779	1	179020503					0.079103		8.93913e-07		0.0144444	0.175963		0.1651			0.184311
Gga_rs13978215	1	179032670							0.0018242					0.06317
Gga_rs15512415	1	179212066						0.0277917							0.005734	0.1518
Gga_rs15512562	1	179253102		0.048978	0.00552242						0.0547448	0.0440109	0.169075
Gga_rs13555457	1	179517501							1.16492e-07		0.0786118
GGaluGA057120	1	179667196						0.0397747	4.90253e-09		0.0646204
GGaluGA057205	1	179806129	0.00815662	0.00372122	0.00545726											0.1276	0.0429193
Gga_rs13979678	1	180322927	0.00257281	5.10644e-06				0.0318705								0.00318
GGaluGA057722	1	180908929						0.000964766						0.09178		0.006209
GGaluGA057903	1	181218685			0.00482523
Gga_rs13980837	1	181265737						0.00139891							0.03675	0.1306
Gga_rs13980867	1	181310302		0.00768893		0.0306276				0.112573		0.181924	0.0084787
GGaluGA058314	1	182135679	0.0407594		0.00226898
GGaluGA058332	1	182201138						0.0508934			0.0116974	0.0136979	0.00693087
Gga_rs13982127	1	182468005						0.0906741				0.153018	0.0015169	0.1201
GGaluGA058514	1	182720021								0.10891
Gga_rs13982506	1	182790925												0.1231
Gga_rs13982693	1	182966917					0.0869543		0.00787417		0.0344491				0.005592
Gga_rs14926155	1	183019460								0.10891
GGaluGA058704	1	183118494			0.100889										0.005096	0.02153
Gga_rs13983421	1	183597648			0.0358355					0.10891	0.00969336
Gga_rs13983531	1	183658205								0.00451345		0.196717
Gga_rs13983647	1	183746549					0.144688			0.00158452			0.070123
Gga_rs15523955	1	183785716			0.0812223					0.0407355	0.00456403	0.0636192			0.03331
GGaluGA059094	1	184057452									0.00558707		0.0740097
GGaluGA059142	1	184213390									0.00541708						0.187642
GGaluGA059188	1	184371929			0.0367362						0.0004843
GGaluGA059257	1	184507741									0.00114245	0.214923					0.0704414
GGaluGA059288	1	184574422			0.130379		0.00700364			0.0487707						0.09128
GGaluGA059477	1	184992774			0.000357343						0.020835				0.07155	0.02519
Gga_rs13985186	1	185041730								0.105154		0.0078498		0.1447
GGaluGA059517	1	185081895	0.00144367	0.00187027		0.0113042	0.0602125	0.104143
GGaluGA059546	1	185156345			0.0357556					0.049619	0.000860661					0.05413
GGaluGA059610	1	185315571								0.0302284	0.00105241						0.024953
GGaluGA059620	1	185355428			0.0336168					0.149926	0.00131633					0.04036
GGaluGA059628	1	185371746			0.0324129					0.149926	0.000898545					0.04036
GGaluGA059649	1	185424060			0.0324129						0.000898545			0.1491
Gga_rs13985576	1	185445436			0.0336168					0.149926	0.00131633					0.04036
Gga_rs15528967	1	185465333			0.0359615					0.0572803	0.000860661			0.1247		0.09657
GGaluGA059701	1	185560399			0.0273662						0.000860661					0.07175
Gga_rs14928684	1	185602527	0.0496498	0.0360735						0.0754349	0.00196136					0.1318
Gga_rs14928926	1	185840898	0.0105347	0.00337869	0.0363811						0.00391892	0.116522					0.109776
GGaluGA059797	1	185931964			0.0444907						0.00206271		0.0385358		0.03008		0.188885
GGaluGA059858	1	186164177												0.06181
Gga_rs13986616	1	186283573	0.0167114	0.0546111							0.00217043	0.0239366					0.102045
Gga_rs15531018	1	186380717			0.110331				0.0150322	0.14144	0.00391053	0.190198
Gga_rs14929564	1	186738566	0.000768345	0.00552933		0.0608981
Gga_rs15531929	1	186778102			0.14005						0.00336553	0.149507
Gga_rs13987568	1	187387826								0.0587874
Gga_rs13989216	1	189369805					0.00203022			0.168209		0.200327	0.184873			0.0787
Gga_rs13989579	1	189655214			0.0747779		0.00317413			0.0510364	0.0415021					0.01835
Gga_rs13989587	1	189667462												0.04296	0.05739	0.0013
Gga_rs15539527	1	190317270			0.00497508								0.183834
GGaluGA061353	1	190556832			0.0428305			0.001556				0.0140385
GGaluGA061429	1	190747125			0.137048				0.0082051							0.06319
Gga_rs15545801	1	192860928			0.00125807		0.0420364				0.132635					0.1264
Gga_rs13993769	1	193262402			0.00290514		0.0937164		0.0064984		0.0468278
Gga_rs15546983	1	193444905								0.00490797
Gga_rs15548184	1	194544106												0.1089	0.005048
Gga_rs13994432	1	194566742													0.002471
Gga_rs14743618	1	194862033														0.001295
Gga_rs14708136	1	194881820						6.57961e-08
Gga_rs15549403	1	196233019	0.0050507	0.000625934				0.000737712						0.1423
Gga_rs14936575	1	196551747						0.0757317		0.190303				0.04516
GGaluGA062782	1	196662622	0.0334382	0.000607068			0.00128292	0.0079155		0.0321552				0.09896
GGaluGA062785	1	196690724		0.0592909								0.0658895		0.007937	0.09811
GGaluGA062819	1	196838302						0.0117519		0.158857			0.0743718		0.005828
GGaluGA062828	1	196937985			0.0914145		0.101409							0.1658	0.001375	0.05223
GGaluGA062862	1	197111001	0.0310316	0.0206549										0.004051
Gga_rs14936896	1	197127838		0.0127558	0.0217912		0.010771		0.0118792			0.215324	0.0155287		0.002168
GGaluGA062890	1	197161795	0.0651004	0.0137198		0.0145989	0.0793656					0.109677
Gga_rs13995679	1	197208012										0.211294				0.03633
GGaluGA062939	1	197339175					0.00161297					0.0814625			0.01045		0.133227
Gga_rs13995730	1	197481921	0.0322132	0.000257515	0.0721971						0.110616			0.01201
GGaluGA062982	1	197506998					0.100161			0.177214		0.165129	0.107303	0.002888	0.05478
GGaluGA063129	1	197913861			0.0429157				0.00359679			0.0241334			0.08059	0.08551
Gga_rs14124944	1	198488340								0.000788
Gga_rs15051519	1	198622288			0.0274484							0.0132524	0.188236		0.132
GGaluGA063678	1	198855605						0.00149627				0.0297227
Gga_rs13999083	1	199290243	0.00778465							0.00034						1.71e-05
GGaluGA064178	1	199603279	0.0264143	0.000480061			0.128053
Gga_rs16017466	1	199728559				0.00446613				0.0969665	0.0411588		0.197562
Gga_rs13770284	1	200179011			0.137259		0.0931124	0.00107056									0.136053
Gga_rs13998138	1	200318661							0.00725307			0.0120279			0.09481
Gga_rs13997992	1	200415379	0.0841583								0.149664	0.0982735			0.006133
Gga_rs15859996	2	473788							0.00900043						0.001336
Gga_rs13533437	2	934588			0.0273043					0.00451741		0.132818	0.0118843		0.1571
GGaluGA129617	2	1030609	0.0807035				0.00100099								0.01307	0.1282
GGaluGA129661	2	1155065				0.0198551			0.00839201						0.03131
Gga_rs15054226	2	1837035									0.157846	0.183735					0.0520859
Gga_rs13533926	2	1942402		0.00487442			0.0764526	0.0307376					0.150629
Gga_rs14127951	2	1965635		0.0544768	0.00586797			0.0626631							0.004447
GGaluGA130063	2	2109122		0.0454604	0.0966328		0.127479					0.0544388			0.001477
Gga_rs15864644	2	2201646								0.16395					0.000454
Gga_rs10730948	2	2260431	0.0791224	0.0578626	1.13932e-05						0.0321157	0.0406722					0.174178
GGaluGA130260	2	2486528			0.153338	0.0400132								0.1037	0.003582		0.135457
Gga_rs14128689	2	2587034													0.003515		0.151962
Gga_rs14128914	2	2771517						0.0311526		0.179194						0.002031
Gga_rs14129121	2	2960587						0.0489923	0.0126498				0.0166604
Gga_rs14129329	2	3125820								0.137547
GGaluGA130484	2	3205313				0.0448921						0.211643		0.008312
GGaluGA130686	2	3720706									0.151159			0.003975
GGaluGA130734	2	3791301		0.0650346									0.00426293
Gga_rs14130583	2	4150518	0.0645599	0.0387678			0.00514271	0.01684			0.0375116
Gga_rs15056168	2	4222778				0.0472743											0.0170783
Gga_rs15871756	2	4595028							0.00378319
GGaluGA131154	2	4669123							0.000162283		0.134347		0.0711594	0.1101
Gga_rs14131271	2	4706373				0.0264527			1.7955e-06					0.04609	0.1076
Gga_rs14131411	2	4790681			0.0477869	0.0569063							0.068898	0.1759
Gga_rs14131977	2	5385501							0.000126194
Gga_rs14132542	2	5861761					0.13076								0.1456
Gga_rs14132645	2	5971063					0.14103	0.0619809
Gga_rs15058469	2	6314205	0.0145866	0.0321314				0.000540537
Gga_rs15878527	2	6822732	0.00242052	1.43029e-06			0.0314376										0.00383746
Gga_rs13536058	2	6880836				0.101326	0.00321356						0.155869				0.0107288
Gga_rs15059221	2	6949063				0.106374	0.00214181				0.00883396	0.0400041					0.0169347
GGaluGA132361	2	7080589					0.11888				0.0948278
GGaluGA132409	2	7219197				0.0130195			0.00674374				0.114687				0.00998992
GGaluGA132502	2	7480916							6.32192e-07								0.015296
GGaluGA132520	2	7531263					0.0301635							0.001079			0.135974
Gga_rs15060235	2	7719067								0.00828917	0.00359753	0.191785		0.176		0.07221	0.0826679
Gga_rs14135122	2	7732659					0.0309324							0.09729			0.00287781
Gga_rs15881724	2	7833551						0.00107181
Gga_rs13536543	2	7890890				0.000370017	0.0979534		0.00580288	0.155801				0.1002			0.0462417
Gga_rs14135662	2	8294602			0.0053981									0.07253		0.1115
Gga_rs14135697	2	8332013						0.000225779		0.107571	0.0264911	0.111123				0.1262	0.146921
GGaluGA132827	2	8380493								0.151562		0.202947					0.124703
Gga_rs14135839	2	8427707	0.0449686			0.0388174		0.0214411				0.13743					0.0990167
GGaluGA132897	2	8677097					0.137506				0.0048926	0.00274971		0.1832
Gga_rs14136310	2	8893329	0.00361671	0.000433973				0.0870125								0.04142	0.0799143
Gga_rs15885109	2	8922091						0.00190635
Gga_rs14136392	2	8970010		0.0138777					0.00226178		0.0039484		0.156881
GGaluGA132986	2	8975468		0.0138777				0.0664679	0.00226178		0.0039484		0.156881
Gga_rs14136449	2	9059842					0.0249215		0.00249102		0.00252644	0.081658
Gga_rs15885590	2	9104943							0.00230946		0.00158391				0.1192
Gga_rs14136667	2	9278763					0.0509423			0.00626627
Gga_rs15061603	2	9416396	0.00873659	0.00038527				0.0721704									0.0488039
GGaluGA133091	2	9488806	0.0480318		0.0496842	0.081291		0.044964						0.1086
Gga_rs14137061	2	9532620	0.0687844			0.0249278			0.00983249					0.009205
Gga_rs14137210	2	9636088						0.000694245	0.00633049		0.0457376
GGaluGA133164	2	9725002						0.000563851						0.0118
GGaluGA133193	2	9793190	0.000107736	1.50777e-05			0.00262736					0.14059					0.0622719
Gga_rs13537389	2	9878650				0.000226877		0.000484619
Gga_rs15062096	2	9938782						0.0269661		0.0116859						0.002716
Gga_rs13537432	2	9954765	0.0370432			0.0404135	0.0049133									0.05073	0.172406
GGaluGA133279	2	10051436		0.0143427				3.20365e-05		0.0449033	0.0988512			0.05894		0.09123	0.124932
Gga_rs13537489	2	10109641					0.135023	0.000896809		0.162006	0.00341562	0.0101445		0.06876
GGaluGA133323	2	10138574	0.0696474	0.0394409											0.09431
Gga_rs14137940	2	10188140	0.000405263	0.000205611		0.0472082	0.142082	0.0031921				0.19448
GGaluGA133419	2	10319846			0.00590719			0.00177028	0.000355924				0.0479296
GGaluGA133482	2	10483250									0.145623			0.1309	0.06611
Gga_rs15891107	2	10900455		0.0522583						0.00632506
Gga_rs15891507	2	11241521		0.0536277						0.0881533	0.00992223	0.00863435			0.1097	0.03845
Gga_rs14139031	2	11398229	0.071575	0.0455541						0.000488						0.04014
Gga_rs15063222	2	11423744	0.0044164	0.000146829			0.0658848			0.0848019		0.213814				0.01911
Gga_rs14139093	2	11489847	0.00180235	0.00343656			0.0434397	0.0182399		0.0904605				0.1031
Gga_rs14139121	2	11527345								0.0078039
Gga_rs14139143	2	11584528					0.0173495			0.106069				0.01113	0.1487		0.117362
Gga_rs15892352	2	12139905					0.000913938
Gga_rs15063458	2	12246397					0.0101514								0.03268
GGaluGA133715	2	12402134	0.0131614	0.000349706		0.0251093	0.0168258										0.180174
Gga_rs13537992	2	12476376	0.00333464	5.65826e-06			0.136002										0.0249801
Gga_rs13538001	2	12540390	0.100564	0.0324854			0.00250219	0.0738643									0.0554455
Gga_rs10725248	2	12773253		0.0421657			0.000133141		0.00160174					0.1378		0.03743
Gga_rs14139883	2	12801632									0.0989345	0.0179141	0.20154	0.1375
GGaluGA133848	2	12975537	0.0277792	0.0297601			0.00974028					0.0104827			0.06188
Gga_rs14140195	2	12989788	0.0773587	0.0199493			0.0034112			0.093833						0.1244
GGaluGA133908	2	13101246	0.0861279	0.000451061							0.0788427	0.141495
GGaluGA133945	2	13234326			0.00132435				0.0019192			0.0608055
GGaluGA133982	2	13373363			0.0225574		0.0898598							0.004335		0.05538
Gga_rs14140663	2	13548345	0.026713	0.00246264						0.0955084	0.112195		0.00416809		0.01964	0.1486
Gga_rs14140723	2	13607222													0.0009597
GGaluGA134085	2	13813665	0.0111117	0.00758254									0.092035		0.004044	0.0424
GGaluGA134096	2	13850770								0.0574684						0.01816
Gga_rs14141213	2	14054543			0.0631875	0.0921396					0.00463551	0.000458745				0.03788
Gga_rs14141289	2	14080528			0.0683555			0.00709725			0.00622747	0.000599239			0.1259
Gga_rs14141352	2	14098296				0.0690558							0.0577592	0.007985
GGaluGA134321	2	14283920			0.049418	0.0016214			0.00266591						0.001108
Gga_rs14141632	2	14308242				0.0365348					0.0722466	0.080219			0.01143
Gga_rs14141717	2	14370600		0.0539395								0.00641576		0.08559	0.08214
Gga_rs13538601	2	14400394			0.00313528	0.0739743					0.104852					0.03447
Gga_rs15898085	2	14506603		0.0233767	0.00123459		0.0120012					0.133188	0.0174557	0.08438		0.1045
Gga_rs14141917	2	14549288								0.161849
Gga_rs15898405	2	14671359			0.0421879								0.0556193
Gga_rs14142181	2	14742539		0.0466292							0.150345	0.0833678			0.03345
Gga_rs15898858	2	14813518					0.134166					0.00875543				0.04311
GGaluGA134729	2	15216897			0.00348684									0.06302		0.04887
Gga_rs15066034	2	15250091								0.131661				0.004729		0.1378
Gga_rs13539028	2	15373324								0.0136313				0.001763
GGaluGA134825	2	15437633			0.129077						0.0422844				0.005706
GGaluGA134881	2	15626059			0.0376745				0.00880928		0.00474907				0.0693
Gga_rs14143263	2	15683250								0.107278					0.00195	0.001271
Gga_rs14143380	2	15754888	0.0959636	0.0436837						0.135114					0.04462	3.38e-05	0.182131
Gga_rs15901868	2	15933903				0.0258777		0.0701759				0.184486			0.006124
GGaluGA135106	2	16239713		0.0173057				0.0046686					0.171173		0.00326		0.0362476
Gga_rs14144102	2	16322070	0.0394143	0.0213503								0.00855517					0.178651
Gga_rs14144125	2	16339767		0.0430252			0.00995692			0.0998767					0.003054		0.0293336
Gga_rs14144146	2	16372004												0.1663	0.003999	0.07541
Gga_rs14144201	2	16411324	0.0369938	0.0205318								0.00710039			0.1038
Gga_rs14144277	2	16456954	0.0337825	0.0184454								0.00855517
Gga_rs14144325	2	16498047	0.0388984	0.020824								0.00790912
GGaluGA135266	2	16699442				0.0803109		0.00368118			0.148036					0.0005981
Gga_rs15904238	2	16714443									0.0837235					0.0001156
GGaluGA135298	2	16766770			0.0900181				0.014245	0.112526			0.18203		0.07856	0.0004395
Gga_rs14144593	2	16782804						0.00117822				0.210752				0.09291
Gga_rs14144599	2	16794083						0.00101026	0.0119119							0.0001226
Gga_rs14144642	2	16828293								0.164998					0.03527	0.000349
GGaluGA135323	2	16852281									0.0384974					0.0001258
Gga_rs13539689	2	16942437	0.0794838	0.00125044			0.00125771									0.09368
Gga_rs14144775	2	16970058			0.0011985		0.11791	0.0755577	0.00545407	0.151987						0.1264
Gga_rs14144813	2	17019682					0.0932112					0.0137097		0.05325		0.05152
Gga_rs13539717	2	17065575					0.104926					0.140617		0.09807	0.001903
Gga_rs14144985	2	17165190						0.00180637						0.04892		0.0004896
GGaluGA135456	2	17224757		0.000677433		0.0827828	0.0013385
Gga_rs14145191	2	17367933							0.000143568					0.1532	0.1344	0.0007694	0.0902955
Gga_rs13540019	2	17630942					0.0141715					0.0101205	0.107727		0.05584		0.118633
Gga_rs14145579	2	17713610			0.000362397			0.00511451	0.014987		0.0008373	0.0658158	0.0380997			0.03789
Gga_rs14145630	2	17762523		0.0332454	0.00032394						0.000585477	0.0753461	0.039571
Gga_rs14145653	2	17779321	0.0656327	0.00102476			0.115074	0.000223569			0.0138499	0.0391874	0.111503
Gga_rs14145879	2	17952729		0.00426603			0.00109465
Gga_rs13540259	2	18493981	0.0265971	0.00102837		0.0486417									0.02351	0.09506	0.137074
Gga_rs13540284	2	18566780			0.0375223		9.25051e-05	0.0620339				0.137807	0.11458		0.0427	0.09437	0.0150904
Gga_rs14146387	2	18576886					0.000308996		0.00590272	0.0329235		0.00801169	0.0477292	0.1505	0.1509	0.1238	0.00600667
GGaluGA135887	2	18593050					0.00320231	0.0518941									0.013866
Gga_rs14146460	2	18626807					0.000285298		0.00398262			0.120185					0.0379007
Gga_rs14146489	2	18650687			0.123686		0.00459213	0.040981				0.151691	0.0436554				0.0468798
GGaluGA135912	2	18687582					0.00156658				0.103742	0.0737427					0.0849035
Gga_rs14146540	2	18702478					0.0155808			0.0599701			0.198817	0.1334	0.1339	0.1134	0.00225965
GGaluGA135937	2	18769241	0.00188242	2.31739e-06	0.127322		0.137628										0.0303855
Gga_rs15069626	2	18907824					4.11235e-05	0.0915473				0.0222553	0.108587			0.1178	0.00137262
Gga_rs14146740	2	18930884		0.0172249			0.00229354				0.113081	0.161113
GGaluGA135984	2	18991774					0.0395514	0.000401698		0.0899295		0.0222154	0.0799624				0.00756788
GGaluGA135999	2	19057706	0.104334	0.031619		0.00466084	0.0921851	0.000159416				0.191493	0.154598
GGaluGA136001	2	19067701	0.00752615	0.00015837		0.000545304	0.107355										0.136588
Gga_rs14146942	2	19136203		0.0559515	0.134447		4.07937e-05	0.000844561				0.0754502				0.09706	0.0133408
Gga_rs14147208	2	19373799					0.0772306				0.081885			0.00309
GGaluGA136139	2	19529399					0.00680813	0.000916387	0.00206346					0.148
Gga_rs14147510	2	19588446	0.00485101	0.0264976			0.000259721
Gga_rs14147632	2	19699145						0.000623584	0.0160454					0.01367
Gga_rs14147719	2	19800139	0.00766818	0.0134229		0.0800624	0.00642583	0.0287074			0.126059						0.107954
Gga_rs15911262	2	19890994					0.00377753					0.0776253		0.001896		0.1306	0.187007
Gga_rs14147836	2	19910219	0.0189795	0.000249915									0.0473739			0.03507	0.0445299
Gga_rs13540778	2	19969742							0.00800713					0.0009772		0.1148
GGaluGA136330	2	19991181					0.0766054	0.0014162						0.007204		0.08442	0.0591384
Gga_rs14148146	2	20193473									0.0191451	0.163267		0.001291
Gga_rs14148456	2	20350485	0.00137026	0.000285416	0.0146669		0.000339902					0.002491		0.03719
Gga_rs15071327	2	20456663			0.000552016									0.01977		0.02459
GGaluGA136541	2	20465027			0.000156931									0.09892		0.01846	0.133201
GGaluGA136613	2	20619977	0.0318862	0.0305179		0.000632483	0.0232504			0.159261
Gga_rs14148883	2	20651829	0.0318862	0.0305179		0.000632483	0.0232504			0.138989
Gga_rs15913448	2	20765451		0.0278449			0.00113304		0.00802207			0.0553303
Gga_rs15072023	2	21057355					0.0022661	0.000407444
Gga_rs14149540	2	21154598						0.092657	2.12238e-06	0.194611
Gga_rs15915088	2	21283744	0.0335323	9.71723e-05				0.0230552									0.0207731
Gga_rs14149710	2	21303681					0.0453997	0.00121677
GGaluGA136803	2	21321450	0.0375095	0.000224967		0.00759564	0.115468	0.0166222					0.200564				0.0402708
GGaluGA136830	2	21420223				0.0981367	0.000882428		0.00460834		0.0148339	0.0488356
Gga_rs15072490	2	21479637	0.047443	0.000214198		0.0455716											0.0930513
Gga_rs13541559	2	21530601	0.054476	6.99926e-05				0.00218635						0.03879			0.00773157
Gga_rs13541560	2	21543425		0.00402778				0.0262185				0.15913		0.1394			0.00821762
Gga_rs14150015	2	21644538	0.0194012	0.0011211			0.00265108
Gga_rs15916092	2	21657640	0.0394941	6.78317e-05			0.00116766		0.000137652						0.1566
Gga_rs14150153	2	21747810	0.0482814				0.0434779		2.96657e-06	0.183811				0.085555
Gga_rs14150547	2	22171172					0.00454285	0.0358217				0.0022628	0.0927622
Gga_rs14150801	2	22405398	0.0697306	0.000134294		0.0844052					0.13685			0.005263
Gga_rs14150847	2	22448483	0.0720012	0.0427923			0.0316423					0.00190992
Gga_rs14150970	2	22505508							0.00683495						0.1209	0.001849	0.00489427
Gga_rs14151158	2	22641812							0.000292592					0.005059
Gga_rs13542113	2	22707472					0.0782905	0.0465641		0.0257305	0.00162309	0.0169713				0.01545
Gga_rs14151546	2	22945355									0.00264535	0.151583				0.08925
Gga_rs14151631	2	22983258		0.0251248			0.00490602				0.119785	0.061116
GGaluGA137524	2	23191373		0.00799915	0.104103	0.014708	0.00490889					0.0950727
GGaluGA137576	2	23354858		0.0444484			7.02067e-05	0.0996109	0.00153438			0.092276		0.07727
Gga_rs13542399	2	23364380	0.00244184	3.6931e-06			0.0107446								0.1563	0.01972	0.035285
GGaluGA137606	2	23422360		0.0430622			0.123406			0.157247					0.09578	0.001449	0.0659014
Gga_rs15921618	2	23447146	0.00559869	5.463e-06			0.0353198									0.01117	0.0413101
GGaluGA137635	2	23472767	0.109927								0.0330574					0.02364	0.165835
Gga_rs14152322	2	23503544		0.004613			0.000845967					0.0672654
Gga_rs14152585	2	23754906					0.0330456				0.153439
Gga_rs14152758	2	23880210	0.0260341	0.000265028		0.0110992										0.06988	0.124947
Gga_rs14152786	2	23912504				0.0535027					0.144226					0.03992
Gga_rs14153205	2	24278613	0.0082266	0.0208884			0.0045759
GGaluGA138108	2	24679730	0.00233011	2.01757e-05		0.0848802	0.043557		5.65557e-06		0.0845901
Gga_rs14153782	2	24790231			0.00989282						0.0611958	0.0121128
Gga_rs14153950	2	24922330				0.106465		0.00890334			0.045163		0.000984243				0.128268
Gga_rs14154028	2	24990847							0.000238561		0.158345
Gga_rs15076155	2	25342007					0.122614		3.06928e-06
Gga_rs15076168	2	25365919						0.110922	2.51192e-06	0.153175	0.00785722
Gga_rs14154345	2	25475920			0.0356046				2.68536e-06		0.00287357
Gga_rs15926933	2	25542550			0.0479444				4.47657e-06		0.00100173
Gga_rs14154384	2	25547560			0.0258972				1.58428e-06		0.00395682
Gga_rs15076267	2	25612812		0.00739652			0.00469393	0.0653722	0.000177008			0.024714		0.1414
Gga_rs15076407	2	25969429						0.0856698	4.83431e-07
Gga_rs15076444	2	26101214							4.02616e-06	0.102277		0.110822
Gga_rs14154818	2	26227177							2.06149e-07		0.0516499						0.164611
Gga_rs14154885	2	26320157						0.0973938	2.02733e-06			0.0853593
GGaluGA138348	2	26352297		0.0198965					1.22764e-06								0.0481196
Gga_rs13543349	2	26537045	0.0714045			0.0102517					0.00402613
Gga_rs14155551	2	26974875									0.0440624		0.132953
Gga_rs15929067	2	27256614	0.0227295	0.00040248			0.124183					0.187053
Gga_rs14155841	2	27372225
Gga_rs14155881	2	27469482						0.10128			0.00345962		0.107864
Gga_rs13543556	2	27568774						0.0312268	9.61598e-09		0.0353849						0.167945
GGaluGA138638	2	27630444					0.124301	0.01331	1.66436e-06	0.0964284		0.0561863
Gga_rs14156096	2	27720248	0.0232135				0.0318285		0.00694586
Gga_rs15077469	2	27835368						0.0322081	7.60388e-06	0.123633	0.00401588
Gga_rs14156190	2	27851386	0.0970285		0.117431	0.0350936			7.66608e-06		0.000401829
Gga_rs14156340	2	28129206									0.0596636	0.132307
Gga_rs13543661	2	28150455			0.0762083						0.0498515	0.0088452
GGaluGA138723	2	28214741		0.0529202	0.0405868	0.0900652			1.19554e-05
Gga_rs14156470	2	28245875					0.0755636				0.0555298	0.015896
Gga_rs15930687	2	28385180							0.00551679			0.0120899
GGaluGA138803	2	28429169							1.03289e-06						0.01484		0.16513
GGaluGA138876	2	28578820										0.00195405	0.036267
GGaluGA138883	2	28619298			0.11948						0.0394443	0.00498304	0.145062
Gga_rs15932353	2	28951868							0.000419534				0.145737		0.06151		0.0968944
Gga_rs14157435	2	29086709		0.018625				0.0607197				0.0133468	0.0889692
Gga_rs14157451	2	29120492									0.00119206	0.166209			0.114
Gga_rs15078724	2	29377764							4.23396e-08
GGaluGA139081	2	29416831		0.0298557			0.0832034					0.00299648
Gga_rs14157903	2	29561146		0.0299325			0.0866609	0.0845581				0.00437693			0.06417
GGaluGA139140	2	29732235				0.0952556			2.77528e-06	0.137911		0.215306					0.0612291
Gga_rs13544185	2	30048846							2.78411e-05	0.106026	0.00121799
Gga_rs13544221	2	30136401									0.024853	0.0109077	0.185501
Gga_rs13544222	2	30139070							9.27604e-07	0.177456	0.00543132	0.0629214		0.1365	0.05565
Gga_rs14158889	2	30603454						0.0761957						0.007095			0.100288
GGaluGA139362	2	30613092				0.100343					0.00106808				0.1561
Gga_rs15937044	2	30856454				0.0222026		0.000541809
GGaluGA139541	2	30920660	0.0327852	0.0029446			0.00615144		0.00168665						0.0002814
Gga_rs14159500	2	31056924													0.001653
Gga_rs14159575	2	31098022					0.0428263		0.00777616	0.0501603		0.0129905			0.001846	0.09487
Gga_rs13667322	2	31221654													6.19e-05
Gga_rs15938574	2	31333604					0.0779603		4.08101e-07		0.0859525	0.0242296
Gga_rs14160005	2	31369779		0.0519949					8.78879e-07						0.1291
GGaluGA139738	2	31398311	0.00181793	0.00218472		0.00131418			0.00191373						0.08547
Gga_rs14160194	2	31505292	0.00105693	4.6144e-05	0.0990919	0.0178957	0.111581	0.0443747							0.03916
Gga_rs14160383	2	31652354								0.166679		0.0331719		0.008878		0.01064
Gga_rs14160559	2	31799891	7.00638e-05	7.14048e-06		0.0338958	0.0689582			0.181937					0.0254
GGaluGA139900	2	31829817	5.99414e-05	4.29663e-06		0.035155	0.0757431								0.04209
Gga_rs15940622	2	31970419	0.102374		0.0390174	0.000905332					0.0429163					0.008618
Gga_rs13667710	2	32176606	0.00209907	0.00021851		0.0179076									0.03419
Gga_rs15941451	2	32236471								0.00779204		0.0275813
Gga_rs13667741	2	32305259	0.000904388	0.00416407		0.00669408
Gga_rs14161329	2	32503173						0.00986958	0.00702141			0.0130037
Gga_rs15081308	2	32540405								0.130237		0.0133541
Gga_rs15942251	2	32564716			0.142539					0.126691	0.0365137				0.005024
Gga_rs14161557	2	32848268					0.00241221				0.0711351	0.0952773
GGaluGA140324	2	32850815										0.000459201
Gga_rs10729700	2	32929834						0.101281				0.0165132
Gga_rs14162200	2	33269990									0.118583				0.08986
GGaluGA140534	2	33455834			0.00498377		0.104193				0.157628
Gga_rs15946237	2	33939469				0.00874462			0.00887598	0.0906458		0.146192
Gga_rs14163155	2	34032607					0.00176389			0.175281		0.0767825		0.1849		0.1393
Gga_rs10723334	2	34275430								0.000704		0.112568
Gga_rs14163572	2	34357387	0.00124767	0.00936645						0.118896	0.135573	0.0730471			0.06537
Gga_rs14163580	2	34372829	0.000626719	0.00708953			0.0626634		0.00178634							0.115
GGaluGA140970	2	34391663								0.0253574		0.00493481			0.09114
Gga_rs13668710	2	34481905	0.000138992	0.00133429		0.0881255			0.00071077	0.00819056
Gga_rs15948061	2	34593346		0.00950204			0.101089										0.000891878
Gga_rs14163825	2	34690476	0.000536191	0.000725461		0.0187309				0.0117422					0.00932
Gga_rs14163840	2	34750527				0.0806975				0.121972					0.001215
GGaluGA141073	2	34769878	0.000536191	0.000725461		0.0187309				0.124913					0.008883
Gga_rs14163884	2	34791768			0.00529418						0.0973033						0.1714
GGaluGA141082	2	34881208	0.00174444	0.00252276	0.0975114	0.0124383
Gga_rs14163951	2	34960879	0.00786494	3.86045e-05			0.149648			0.0606325					0.01331
GGaluGA141131	2	35129712	0.00386799				0.00438564					0.15205
Gga_rs14164294	2	35644949						0.0915781			0.00336029
GGaluGA141181	2	35658688	0.000581422	0.0433152			0.148762		0.000650953	0.0454101		0.0978345			0.09227		0.0934687
Gga_rs13668935	2	36359502								0.0108043					0.004826
GGaluGA141314	2	36444001		0.0381484						0.000968					0.02669
Gga_rs14164775	2	36490750					0.0242101	0.0121215		0.0136373			0.118329		0.003141
Gga_rs14164794	2	36524824			0.0415094				0.0117189	0.0108043			0.166902		0.004826
Gga_rs14164811	2	36564804	0.0988434	0.0469566						0.0108043					0.004826
GGaluGA141349	2	36626653					0.125936	0.00375728		0.00478859					0.01681
Gga_rs15950331	2	36680466	0.00223533						0.000742424	0.0108043	0.153204	0.127882			0.004826
Gga_rs13668987	2	36699461													0.004166
GGaluGA141365	2	36708639			0.00156295		0.033304
Gga_rs14164961	2	36773258										0.159425
Gga_rs15084679	2	36978709							0.00436738	6.97e-05					0.05025		0.0952357
GGaluGA141462	2	37023187					0.136966			0.00161938		0.191279			0.09044
Gga_rs13669086	2	37037730	0.000365149						0.00944751	0.130319
GGaluGA141477	2	37059397		0.0559235						0.000529					0.07035	0.07785	0.112022
Gga_rs14165240	2	37084775				0.0983288			0.00993041	0.000364					0.0933
GGaluGA141501	2	37106664	0.0820039							0.000762							0.0838054
GGaluGA141753	2	37694012								0.00535974				0.1216
GGaluGA141793	2	37802017	0.00757198	0.0189409		0.0297561			0.00231682		0.0741046		0.0018318			0.01132
GGaluGA141905	2	38076377	0.000715172	0.00856822						0.128026			0.0790357			0.01614
Gga_rs15954745	2	38258358	0.00163403	0.0592726						0.0334033						0.05835
Gga_rs15086146	2	38528939	0.000875014	0.0314043			0.122682									0.0568
GGaluGA142104	2	38642449						0.0225738	0.0130399	0.0856974	0.0678106					0.00217
Gga_rs10729001	2	38822770						0.0634928	0.00606445						0.002821
GGaluGA142269	2	39090883	0.00351009	0.000113957				0.0561863	0.00296038	0.0117226					0.0313	0.05149
Gga_rs14167302	2	39229442	0.000493424	1.86821e-05					0.0150789				0.1925		0.03786
GGaluGA142315	2	39243706	0.00229747	9.51291e-05
Gga_rs13669913	2	39265970	0.0636308	0.000306959	0.0739634				0.0149288							0.005854
Gga_rs15086968	2	39408393						0.0441038							0.004685
Gga_rs13670028	2	39526949		0.0312196
Gga_rs14167594	2	39574739		0.00963418			0.0596353			0.00514244			0.128443			0.123
Gga_rs15958518	2	39853715		0.031478								0.215072	0.156072			0.000225
Gga_rs14167893	2	39896525	0.00289132	9.64961e-05								0.174066			0.1314
Gga_rs15087499	2	39965606	0.00272418	2.01404e-05		0.0241809						0.185401
Gga_rs15958921	2	40047242	0.0243463	0.0110613					3.11514e-06	0.0905522					0.09305
Gga_rs14168205	2	40260282							0.00102387						0.002493	0.06196
Gga_rs15959873	2	40424710			0.096109	0.0271396										5.26e-05
Gga_rs14168481	2	40467831	0.104466				0.0928583		0.00175639	0.0541523					0.01116
Gga_rs15961278	2	40891001			0.134029											0.0724
Gga_rs15961688	2	41050886										0.156965
GGaluGA143208	2	41180387			0.00489741
GGaluGA143315	2	41363865	0.0959748							0.17999			0.00150673				0.0990881
Gga_rs14169871	2	41431342				0.00126288										0.06666
Gga_rs14170026	2	41533637			0.153566										0.005067
Gga_rs14170217	2	41692774	0.0011684	0.00134944						0.141406		0.140921
Gga_rs13671169	2	42157175	2.64539e-05	2.37526e-05		0.000109979	0.107967	0.00391316			0.0615826
Gga_rs15090320	2	42230753			0.00290223						0.000252932	0.17267	0.0469843
GGaluGA143836	2	42421289			0.10154	0.109624				0.0251699	0.00147726		0.0288491
Gga_rs15090777	2	42584664			0.00227431	0.00130796	0.0224201			0.145682	0.0705203			0.06019
Gga_rs15968308	2	43034813					0.00141634			0.0828413						0.06646	0.0672904
GGaluGA144250	2	43163523	0.0386195		0.016836		0.00538771	0.0608077	6.26023e-05		0.0250426					0.06421
Gga_rs14172913	2	43483263										0.0889912		0.07209	0.08886	0.00269
GGaluGA144449	2	43531522			0.148805					0.102242	0.0592501			0.03152	0.1429
GGaluGA144468	2	43573015				0.0221673	0.0222653								0.1109
GGaluGA144473	2	43591265			0.088298					0.113035					0.1524
GGaluGA144479	2	43615784	0.0256723				0.134891							0.08339
GGaluGA144480	2	43629136								0.113035	0.00845836				0.1524
Gga_rs14173343	2	43719120						0.0424001			0.063468				0.06432
Gga_rs14173354	2	43728839								0.170067	0.0564643
Gga_rs14173451	2	43779969										0.223806				0.08905	0.0101325
GGaluGA144567	2	43857451				0.071104				0.182612						0.07002
Gga_rs15092476	2	43976974					0.027257					0.0071677	0.0316263		0.1203	0.119
GGaluGA144610	2	44006047	0.00502132	0.000317872				0.0284715		0.135573		0.189939	0.0796731
Gga_rs13672258	2	44036046	0.0223266	0.0302532				0.00179768						0.09927		0.1172
Gga_rs14173985	2	44195463		0.0291742		0.0269232		0.0749593		0.186132		0.220299				0.04841	0.0570479
Gga_rs14174009	2	44216919		0.0203145		0.0148662				0.0514877							0.106964
Gga_rs14174118	2	44272741	0.00761932	0.001036	0.116646		0.0380784								0.09281	0.02926
GGaluGA144872	2	44540200														0.0004888	0.059103
Gga_rs13672610	2	44734432	8.75243e-05	1.94553e-06		0.000192123		0.000958934		0.108886		0.152138		0.1104		0.09748
Gga_rs14174820	2	44806681				0.0403953		0.0821351									0.0887961
Gga_rs15093611	2	44848973	0.00163535	0.000605164			0.00628907			0.102567
GGaluGA144979	2	44867129	0.0161307	0.00215924	0.00388465	0.0204007		0.00924375			0.0473046					0.1344
GGaluGA145004	2	44917894					0.00463427								0.08373	0.04759	0.118467
Gga_rs14175142	2	45058246						0.109644							0.07162		0.0739894
Gga_rs15093941	2	45097599	0.0735794						0.00728577			0.195706		0.09056		0.111
Gga_rs14175331	2	45129272	0.0119026	0.00155376	0.0671718			0.0813987						0.1682
Gga_rs13672874	2	45224781	0.00121078	3.09467e-05		0.0227868						0.222361				0.07109
GGaluGA145208	2	45409786	0.00517633	0.0242781			0.111851	0.000276571			0.0382969
Gga_rs14175804	2	45543749	0.00489755	2.69775e-05	0.131368	0.00590259							0.0168432
Gga_rs13673035	2	45581807	0.00533902	6.30856e-05	0.141632						0.0883676	0.226904	0.168105	0.002931			0.126171
Gga_rs15976738	2	45647876			0.00933302								0.0194552	0.07468
Gga_rs15977123	2	45712849	0.0238057	0.00154676	0.0259018											0.004046
GGaluGA145531	2	46056505	0.00169931	1.054e-05		0.00125221				0.0962061		0.084815		0.1721
Gga_rs15095331	2	46311487	0.00165908	6.04932e-05	0.0159438	0.0146045					0.00547505	0.140221		0.122
GGaluGA145777	2	46652932												0.1706		0.002452
Gga_rs14177402	2	46728059	0.0016167	5.05864e-05	0.0160985	0.0153297				0.167418	0.00547505	0.140221
GGaluGA145832	2	46786989			0.121834											0.001213
Gga_rs15096095	2	46862882	0.0450763	0.0633747	0.00564423		0.134775					0.156061			0.02836	0.002605
Gga_rs14177572	2	46886087		0.0459493	9.32254e-05								0.0507276	0.09541
Gga_rs15096198	2	46890939			0.0348722			0.013827							0.02586
Gga_rs15096607	2	47164189								0.164061	0.00148137				0.01036
Gga_rs14178054	2	47179979													0.004581
Gga_rs13673914	2	47273829		0.0309051									0.171783	0.0458	0.08866
Gga_rs14178532	2	47603526					0.00268177						0.0647639				0.038581
Gga_rs15984377	2	48152850			0.0418925	0.000824343									0.1428
Gga_rs14179357	2	48226923						8.74081e-05					0.075943
Gga_rs14179570	2	48395554														0.116	0.0454003
Gga_rs15985616	2	48454627									0.00185536
Gga_rs14180068	2	48829164	0.0994286		0.00215282			0.0245463						0.06062
GGaluGA146665	2	48861825						0.000906608							0.08334	0.04121
Gga_rs14180338	2	49025765				0.000745294							0.192732
Gga_rs14180570	2	49136175				0.0666873								0.07586
Gga_rs13674856	2	49769844			0.00447369								0.00780636
Gga_rs14181315	2	49811093			0.00443923							0.200966
Gga_rs14181411	2	49941790		0.0410583		0.0766356						0.00686749	0.00750203	0.06122			0.187113
Gga_rs13674943	2	49968335							0.00445222							0.0313	0.0245973
Gga_rs15989419	2	50145695	0.000658785	0.00300082							0.0236031	0.0637346	0.0294384	0.1716		0.1191
Gga_rs15099243	2	50574392			0.00992419							0.101192		0.15175		0.0978	0.102121
Gga_rs15990093	2	50598261			0.00819508		0.144182	0.109147				0.105639		0.1721		0.1095	0.0583769
Gga_rs15990255	2	50690400			0.00952645							0.108342		0.1527		0.0993	0.0603159
Gga_rs15099299	2	50816701						0.10521							0.02004	0.03658
Gga_rs14182053	2	51108718	0.00129923	0.0073508			0.113326	0.0345307							0.007659		0.126894
Gga_rs14182084	2	51130385	0.00288339	0.0185243			0.112965	0.0369182			0.0554259	0.176088			0.00465	0.05076	0.135364
GGaluGA147158	2	51159111	0.0041261	0.0288144			0.120062				0.092446				0.004046	0.05076	0.14137
Gga_rs10724628	2	51280108	0.00111539	0.0124477			0.111841								0.004783	0.0519
Gga_rs15991100	2	51357095	0.00120187	0.00717186		0.104432									0.01423
Gga_rs14182263	2	51375819	0.000926686	0.0111456		0.0994392		0.0971282							0.004783	0.0519
Gga_rs14182280	2	51425256	0.00171755	0.010891		0.110207									0.01423
Gga_rs14182344	2	51444234	0.00111539	0.0124477			0.111841	0.0971282							0.01423
Gga_rs14182365	2	51463919	0.00171755	0.010891		0.110207		0.0639288							0.004603	0.05303
Gga_rs14182386	2	51483614	0.00160089	0.00556908		0.0712936		0.110075							0.004783	0.0519
Gga_rs14182398	2	51498096	0.000926686	0.0111456		0.0994392		0.0990286							0.01423
Gga_rs14182405	2	51525854	0.00120187	0.00717186		0.104432		0.0990286							0.004783	0.0519
Gga_rs15991322	2	51647563	0.00188523	0.0105466				0.0367291							0.004783	0.0519
Gga_rs14182485	2	51649545	0.00120187	0.00717186		0.104432		0.102476							0.004783	0.0519
Gga_rs14182496	2	51694945	0.00122234	0.00599254				0.0990286							0.004413	0.0573
GGaluGA147234	2	51708066	0.000926686	0.0111456		0.0994392		0.110075							0.004783	0.0519
Gga_rs15991494	2	51733546	0.000980411	0.00356533		0.110303	0.147209								0.004783	0.0519
Gga_rs14182566	2	51795747	0.00120187	0.00717186		0.104432		0.110075							0.004783	0.0519
Gga_rs14182574	2	51826860	0.000926686	0.0111456		0.0994392		0.0772979							0.01385
GGaluGA147253	2	51851106	0.000926686	0.0111456		0.0994392		0.0971282							0.004783	0.0519
Gga_rs14182702	2	51937287	0.00160971	0.00746038		0.108245									0.004783	0.0519
GGaluGA147267	2	51965459	0.00171755	0.010891		0.110207									0.01423
Gga_rs14182727	2	51995708	0.00207388	0.0127325		0.0901004	0.137476								0.004783	0.0519
Gga_rs14182733	2	52007022	0.00271023	0.0150256											0.004783	0.0519
Gga_rs14182760	2	52064693	0.00112533	0.0129496			0.085625	0.110075							0.01423
Gga_rs15991956	2	52123508	0.00158378	0.00770314			0.114085								0.01423
Gga_rs14182785	2	52147801	0.000926686	0.0111456		0.0994392		0.0990286							0.004783	0.0519
Gga_rs14726948	2	52210164	0.00144648	0.00802483			0.104494	0.0227304							0.004783	0.0519
GGaluGA147298	2	52216023	0.00120187	0.00717186		0.104432		0.0755981							0.004783	0.0519
GGaluGA147301	2	52253171	0.00146591	0.00774934		0.103347									0.004783	0.0519
Gga_rs14182788	2	53807784	0.00120187	0.00717186		0.104432		0.110075							0.004783	0.0519
Gga_rs15992055	2	53826736	0.00166291	0.00774195		0.0976503									0.004783	0.0519
Gga_rs14182822	2	53876105	0.000926686	0.0111456		0.0994392									0.004783	0.0519
Gga_rs14182844	2	53903578	0.00185493	0.00708894				0.0971282							0.004783	0.0519
Gga_rs14182879	2	53997807	0.00171755	0.010891		0.110207		0.0755981							0.004783	0.0519
Gga_rs14182890	2	54022986	0.00146591	0.00774934		0.103347									0.004783	0.0519
Gga_rs14183051	2	54122331	0.00174084	0.019435		0.0876317									0.004783	0.0519
Gga_rs15993498	2	54962879	0.00163491	0.0205409										0.1606	0.06406		0.190186
GGaluGA147486	2	55260313				0.0441474									0.102	0.008424
Gga_rs14183671	2	55276196			0.0991631									0.1171		0.1518	0.115195
GGaluGA147493	2	55290246													0.129
Gga_rs14183837	2	55428151						0.0971837						0.031			0.129297
Gga_rs15994150	2	55507612							0.00169226	0.0579554							0.00149734
Gga_rs13616570	2	55698833									0.00513227			0.1008
Gga_rs13616625	2	55895214							0.00903368	0.0432479	0.0910877	0.144845					0.00151982
GGaluGA147694	2	56324942	0.00508502	0.00250839		0.107994			0.0127995	0.160883			0.00216855	0.09858
Gga_rs14184991	2	56428917	0.0690357	0.0580424	0.134806	0.0846854						0.0107478					0.0648136
Gga_rs15997054	2	56508126													0.109	0.002856
Gga_rs14185200	2	56609642													0.003235	0.06269
Gga_rs14185398	2	56863980										0.0371475			0.042	0.131	0.0656603
Gga_rs14185427	2	56886958						0.079288				0.042786			0.042	0.131	0.0488
Gga_rs14185771	2	57153366										0.0187485			0.03979	0.1322	0.0648136
Gga_rs13617179	2	57784124						0.00127128
GGaluGA148270	2	58137985										0.137125		0.06848
Gga_rs16001583	2	58380430			0.0196096			0.00784717		0.0015717			0.134532	0.1408
GGaluGA148330	2	58437004														0.00131
Gga_rs14187246	2	58456972				0.0832135	0.144274				0.00106701					0.00258
Gga_rs13617375	2	58487020				0.0198773								0.03409
Gga_rs16003384	2	59125030							0.00185722							0.002118	0.0158986
GGaluGA148571	2	59316788						0.0827182								0.0008274
GGaluGA148639	2	59577523						0.107221	6.4188e-05			0.115333	0.00806824				0.00178995
Gga_rs14189338	2	60031623			0.142938	0.0868894		0.051077								0.1184
Gga_rs14189394	2	60079460											0.00625763	0.02268
Gga_rs14189547	2	60210000						0.0380602					0.00308272	0.1848
Gga_rs14189580	2	60247413				0.000997366											0.115343
Gga_rs14190206	2	60687416			0.00352982
GGaluGA148989	2	60745105	0.102605			0.000343478					0.117446	0.0734225
GGaluGA149414	2	61741100						0.00843395
GGaluGA149436	2	61776036	0.10699			0.0940673						0.0849475				0.005792	0.193783
GGaluGA149469	2	61892033					0.0104072			0.0372011	0.0312987
Gga_rs14192293	2	62290876			0.0190747			0.000941354			0.120483						0.137958
Gga_rs16012921	2	62341830	0.0661624								0.0144916	0.00220393	0.0715278				0.0208711
Gga_rs15107021	2	62439150	0.0932457							0.00510842					0.1006
Gga_rs15107150	2	62639245					0.00423231				0.0880167
Gga_rs14192765	2	62661847			0.07475	0.103	0.0659856						0.0372507
Gga_rs14192893	2	62837662			0.040425	0.0243573	0.0272434
Gga_rs14193090	2	63010211		0.0375817				0.081057			0.126298	0.154218		0.1241			0.0353334
GGaluGA150177	2	63546991		0.00767962							0.141371		0.0132971	0.06811
Gga_rs16017254	2	63835076	0.0632048		0.120295						0.012337
Gga_rs15109051	2	64706587	0.0774308					0.0105732									0.00316762
Gga_rs15109345	2	65007333	0.00117434
Gga_rs14195744	2	65246155									0.136922	0.0139002	0.0960994
Gga_rs14195880	2	65323503	0.00117496	0.0205887		0.0451737	0.0366109				0.019597					0.05281
GGaluGA150871	2	65455573			0.0812731								0.147037				0.00768972
GGaluGA150941	2	65587292					0.0731368	0.00182443	0.0159291						0.132
Gga_rs14196314	2	65689230			0.0126453								0.0154512				0.00835919
GGaluGA151054	2	65829082	0.0624222	0.0109799	0.0522425		0.054351	0.0353625
Gga_rs14196648	2	66032674	0.00174471	1.86028e-05		0.087068			0.0140062			0.187731
GGaluGA151196	2	66091087			0.0701572					0.128957		0.0780156
Gga_rs14196948	2	66171803										0.181891	0.0112779			0.03124
GGaluGA151291	2	66363491								0.182212
Gga_rs15110741	2	66464454						0.000200595				0.141011
Gga_rs14197446	2	66547551			0.00356847	0.110809	0.124396
Gga_rs14197524	2	66623691	0.0257795	0.0578803			0.0044395		0.0134972				0.191078
GGaluGA151406	2	66673715					0.00317852	0.0142984	0.00827767
Gga_rs13709010	2	66796436						0.000275335						0.0305
Gga_rs15111147	2	66842865				0.0670321		0.0575565	0.00608226	0.0134773
Gga_rs14197896	2	66904360						0.0018173				0.171164
GGaluGA151546	2	67105771	0.00428058	0.00658615	0.116367			0.000845214						0.08869
GGaluGA151656	2	67295807			0.000998786								0.126435	0.009927		0.1541
Gga_rs14198489	2	67306921						0.110282			0.154121	0.0457256	0.104808			0.002938
Gga_rs14198592	2	67368752			0.125958	0.0391985	0.0317912	0.000424028		0.141112
Gga_rs14198626	2	67388505			0.000628834	0.0337694								0.1243		0.0882
Gga_rs14198651	2	67401914						0.000392047		0.118775
Gga_rs14198837	2	67560863	0.0426484		0.0575259		0.00418653	0.0242822		0.185515		0.0822657	0.040317	0.0629
Gga_rs14199111	2	67763549										0.126189			0.005786
Gga_rs15112324	2	67806803						0.073793		0.0616793		0.138334			0.004767
Gga_rs14199222	2	67873008								0.0913878					0.003226
Gga_rs15112470	2	67895962	0.0111306					7.84052e-05				0.20602
GGaluGA152016	2	68008233	0.0188189	0.000267132
Gga_rs15112628	2	68073875						0.0259182		0.0404647				0.1554		0.1308
Gga_rs14199781	2	68397146			0.000407239											0.02072
Gga_rs13709978	2	68572439						8.55987e-05				0.0772467
Gga_rs16030260	2	68755678								0.096391	0.00320529					0.08629
Gga_rs16030389	2	68816472						0.0620608			0.00297914
Gga_rs13710186	2	68939093				0.0261655				0.190345		0.144311
GGaluGA152454	2	68963490				0.0626832					0.00466271				0.05275	0.09037
Gga_rs13710273	2	69105810						0.00101691	0.000306228		0.0829492
Gga_rs14200985	2	69268557					0.123137	7.86139e-05
Gga_rs14201030	2	69308190	0.0521001	0.0129154
Gga_rs14201212	2	69371070						0.00123225
Gga_rs14201315	2	69444349						0.000601435
Gga_rs14201361	2	69476348						0.000429447				0.122954		0.05551
GGaluGA152733	2	69506839	0.0544362				0.00956189					0.00249545	0.176785		0.08183
Gga_rs13710578	2	69612810			0.0397155			0.00117464				0.142924		0.1107
Gga_rs14202378	2	70144367				0.0333668		0.00639207	0.00074533	0.00587826
Gga_rs14202762	2	70394066						0.00570534					0.0515767
Gga_rs14202889	2	70576777					0.083325	0.00339344		0.101505	0.102762		0.00102587		0.1189
Gga_rs16034858	2	70699319	0.0117503	0.000531647					0.00197765							0.06569
GGaluGA153212	2	70840843	0.00156832	0.016839												0.009631
Gga_rs14203125	2	71106319	0.0218071				0.10068			0.0295995	0.147156		0.00739319				0.0810437
Gga_rs14203128	2	71140473	0.0198372	0.000352136					0.000299457				0.0373498			0.1299
Gga_rs13601847	2	72014593					0.127953	0.0932886					0.00260713		0.1478
Gga_rs14203629	2	72453200				0.00206543					0.0222736				0.1261	0.08911
Gga_rs15116143	2	73368112				0.00206543					0.0222736				0.1026	0.1208
GGaluGA153462	2	73454286				0.0854087				0.00425917	0.0397022		0.0651275
Gga_rs14203928	2	73554585								0.00790683	0.0203367
GGaluGA153468	2	73608346				0.101199		0.0830354		0.00425917	0.0338725
GGaluGA153471	2	73650494				0.0454954				0.00603901	0.020419		0.101878
GGaluGA153484	2	73740533				0.00206543					0.0222736			0.08807	0.0111	0.02638
Gga_rs15116298	2	73817279				0.00206543					0.0222736			0.07302	0.05119	0.06698
Gga_rs13601917	2	73832982				0.00206543		0.01076			0.0222736				0.06651	0.1426
Gga_rs15116335	2	73903182				0.00206543					0.0222736				0.1468	0.1038
Gga_rs14204242	2	74324599				0.00206543					0.0222736				0.009136	0.06373
GGaluGA153573	2	74415187				0.00206543					0.0222736			0.08807	0.0111	0.02638
Gga_rs13601999	2	74660442						0.038518		0.00829365			0.079872
Gga_rs16038051	2	75536701				0.0387576				0.00665193
Gga_rs14205120	2	76359392								0.174149			0.0373017
GGaluGA153828	2	76709251	0.00369026				0.00992514			0.00595706			0.0667952
Gga_rs13602205	2	76981603	0.00327938				0.0273577				0.157017		0.0094116	0.1774
Gga_rs16039443	2	77016841	0.0195053				0.119586	0.0450405		0.00501527
Gga_rs15117565	2	77159518						0.00310656			0.000575031
Gga_rs15117588	2	77219371					0.131582						0.180307	0.1639
GGaluGA153896	2	77273614	0.0142237							0.00664355
GGaluGA153911	2	77366055	0.000624508	0.0141964		0.0839224		0.0525092								0.06505
GGaluGA154052	2	77836953	0.0652294		0.110436	0.0225064
Gga_rs14206277	2	78152161															0.0718044
Gga_rs14206856	2	79363417							0.00287261
Gga_rs14707245	2	79741178	0.0807486		0.125231								0.00358211
Gga_rs16042979	2	80377471
Gga_rs3137280	2	80505138
Gga_rs16043369	2	80715411								0.187484			0.00967463		0.06301		0.0595966
Gga_rs14208177	2	81048138											0.113804				0.140664
Gga_rs14208502	2	81470620	0.0624466				0.101084	0.0326781			0.0542093
GGaluGA154752	2	81494045	0.0594711	0.0550737			0.0395814				0.0211808
Gga_rs14208569	2	81609437									0.0791758		0.098155
Gga_rs14208607	2	81665069						0.0225272			0.0549917		0.14022	0.161		0.03806
Gga_rs14208646	2	81715887					0.00464403		0.00073634		0.0768182	0.144652	0.132533
Gga_rs16045309	2	82037122									0.0424718			0.183
GGaluGA154867	2	82111894					0.116876								0.00527		0.177978
Gga_rs16045987	2	82342394						0.077393			0.000923405			0.05678	0.05935
Gga_rs15119563	2	82385546	0.000460618	0.00242134			0.0829811		9.38519e-08
Gga_rs14209240	2	82424517	0.000445102	0.0035125			0.0832567	0.0760883	1.50888e-07					0.1844
Gga_rs14209397	2	82600660											0.104315
Gga_rs15119840	2	82694379								0.00273125
GGaluGA155115	2	82869189							0.0050705	0.166516					0.004508
Gga_rs14209766	2	82912113													0.00211	0.07765
GGaluGA155173	2	83033909								0.0892919					0.003847
GGaluGA155193	2	83079825	0.0119707	0.00881116			0.0487735					0.0951774	0.175488		0.003328	0.02607
Gga_rs16047751	2	83180643	0.0773624	0.0313948				0.0106437	0.00320106	0.00354689						0.06255
Gga_rs16047761	2	83183823	0.0537898	0.0655443					0.00428794	0.0024696						0.02838
Gga_rs14210411	2	83603321						0.0232076		0.0468551		0.153545	0.1292
Gga_rs13636075	2	83800057													0.00499
Gga_rs14210568	2	83823670								0.0125177	0.00212722
Gga_rs16049018	2	83840477						0.00875444		0.0125177	0.00156739
GGaluGA155419	2	83950900					0.023979			6.3e-06	0.103031	0.108					0.0478827
GGaluGA155426	2	83978295				0.0415804	0.0728506			6.3e-06			0.122262	0.09094
Gga_rs15121008	2	84587977				0.0203174	0.0453794			1.48e-05		0.155131
Gga_rs15121015	2	84712690				0.0203174	0.0453794			1.48e-05		0.155131
GGaluGA155479	2	84754004		0.0180991							0.107243				0.005493
Gga_rs15121029	2	84862485				0.0571789	0.0744554			1.48e-05
Gga_rs15121036	2	84947884			0.144511					9.96e-06	0.00300023
Gga_rs15121102	2	85115430								1.48e-05	0.118955
Gga_rs14210966	2	85407400			0.147872		0.106861			0.00607456						0.1004
Gga_rs16049794	2	85457529												0.149
Gga_rs16049986	2	85564124	8.18273e-05	0.00243144			0.064034		0.00044461	0.1758						0.05445
Gga_rs14211184	2	85645873	0.0038849	0.00395887				0.0593433		0.00373403			0.131856			0.09578
Gga_rs16050539	2	85889712	0.000746264	0.000896434			0.139847	0.106896	0.00129755				0.161858
Gga_rs16050844	2	86015253					0.0680271			9.32e-06
GGaluGA155899	2	86282411					0.0219531						0.00965391			0.09178
Gga_rs14212078	2	86459852					0.107285						0.0029945
GGaluGA155990	2	86563788			0.0028473				0.000834714					0.1472	0.08643
GGaluGA156072	2	86784140	0.0312895	0.000956048	0.0787577	0.00923543	0.0125309						0.0861972
Gga_rs16053268	2	87289339			0.035931					0.189694					0.0982
GGaluGA156225	2	87295348		0.0435185	0.0712084					0.189694	0.144499				0.0982
Gga_rs15123540	2	87447442													0.00173
Gga_rs14213434	2	87536214		0.00625458	0.118967			0.0653207			0.00326228	0.124968		0.1408	0.05089
Gga_rs14213515	2	87637687	0.0788212	0.00916625							0.00364702	0.0457603			0.0339
Gga_rs14213564	2	87674304			0.127073							0.158483			0.07524
Gga_rs15123758	2	87691199				0.0472736
Gga_rs16054060	2	87727365														0.03685
GGaluGA156432	2	87884184								0.00704974
Gga_rs14214012	2	87989944								0.00446439
Gga_rs16054933	2	88045647						0.00161475
Gga_rs14214495	2	88312722	0.0342406	0.0137958					0.00519457		0.101172			0.007066
Gga_rs14214563	2	88369098			0.00800922		0.00146983
GGaluGA156890	2	90244004					0.133515			0.136372							0.179225
Gga_rs14215472	2	90281538							9.15318e-07
Gga_rs14215571	2	90467905				0.018025	0.133428							0.09741
Gga_rs16058685	2	90995246
Gga_rs14216374	2	91136988			0.0626994	0.00282886				0.100206	0.0131177	0.0112662			0.03286
GGaluGA157175	2	91214671		0.0229368			0.00477432
Gga_rs14216469	2	91253348		0.0432111					0.00988929						0.003218		0.118862
Gga_rs16059491	2	91375755													0.001969
Gga_rs14216755	2	91463883			0.0692375					0.184055					0.005106
Gga_rs14216854	2	91535810						0.0650067							0.001905
GGaluGA157307	2	91574787						0.00810465			0.0399707	0.0098887
Gga_rs14217642	2	92156511	0.000518196	0.00276786			0.0116372				0.0384052	0.0303546	0.135561
GGaluGA157694	2	92451603			0.0390666										0.1564
GGaluGA157703	2	92469289			0.0022442		0.0320606					0.0768486			0.1284		0.0652828
Gga_rs16062985	2	92501241		0.0111535	0.0084778						0.124426					0.1485
Gga_rs14218073	2	92517130											0.0951102	0.02032			0.0104451
Gga_rs14218698	2	92893788	0.0708602									0.227485			0.1598		0.0073277
Gga_rs14219057	2	93112923
Gga_rs14219147	2	93221985	0.075207											0.07598			0.00821558
GGaluGA158217	2	93825621			4.93e-07	0.108611				0.0566986	0.0819029	0.0912382
Gga_rs14219566	2	93832253	0.0258036	0.000368543		0.0967909		0.0650442
Gga_rs14220526	2	94925677				0.0439807					0.0670789					0.06366
Gga_rs14220614	2	95052172				0.0849806				0.0564664	0.00505047
Gga_rs16069760	2	95528159			0.0696327		0.0817645				0.00394575	0.184124				0.04935
Gga_rs16070025	2	95730386								0.128456	0.154037
GGaluGA158630	2	95802552									0.0695037
GGaluGA158643	2	95915306					0.00414786	0.0645078
GGaluGA158651	2	95939590				0.000955409								0.05106			0.190052
Gga_rs14221270	2	96118836									0.00248317	0.0405395					0.0795186
Gga_rs14221427	2	96410687					0.0559724	0.104861		0.189554		0.0817389					0.0916113
GGaluGA158726	2	96455722					0.0698847			0.189554		0.0820412					0.0424192
Gga_rs16071152	2	96477068					0.0359521			0.189554		0.0817389					0.0941457
Gga_rs16071180	2	96515933					0.0245683	0.104861		0.183867		0.105985					0.0893107
Gga_rs16071228	2	96551155					0.0824664			0.189554		0.107753					0.0346967
GGaluGA158737	2	96591744					0.0760064			0.102339		0.0737646					0.0685965
Gga_rs14221562	2	96644330					0.0559724					0.0817389				0.1533	0.0916113
Gga_rs13639808	2	96936927															0.0124185
Gga_rs14221853	2	96987500									0.0695037						0.0124185
Gga_rs15131010	2	97182770	0.108597	0.0253138						0.190917		0.148613
Gga_rs16072334	2	97238173	0.0660048	0.0170277						0.190917	0.140507	0.132762
Gga_rs16072368	2	97270882	0.0916183	0.0220769						0.190917		0.116708
GGaluGA159003	2	98620682					0.0557917				0.00346437	0.101703	0.0773061			0.1245
Gga_rs16075737	2	99022913												0.01674
GGaluGA159190	2	99182734				0.0523172					1.57332e-05	0.168552
Gga_rs13790312	2	99248821				0.0246708		0.0162328
GGaluGA159232	2	99308498				3.62503e-05								0.01121
GGaluGA159270	2	99383701				0.00085647
GGaluGA159324	2	99588376				0.0294591					0.0587129						0.0339635
Gga_rs16074176	2	99655727							0.0047055	0.00387018	0.0223251
Gga_rs14291977	2	99856625						0.0917818			0.0426665
GGaluGA159507	2	100327421					0.127219				0.0339114				0.104	0.08448
Gga_rs16077886	2	100509454					0.131136			0.189808	0.0226267
Gga_rs16077878	2	100544891					0.0956004				0.0314145					0.1092
Gga_rs16077479	2	100869015			0.0828071					0.00455646
Gga_rs10726789	2	100932494						0.00215441	0.015449		0.00210108	0.0847628
GGaluGA159647	2	100942628									0.000454641	0.0400169
Gga_rs16002943	2	101111155				0.073396	0.0659658			0.189808	0.00294264
Gga_rs14726194	2	101224669									0.00401975						0.158285
GGaluGA159764	2	101306842													0.09591	0.1443
GGaluGA159887	2	101746928			0.113808		0.147703			0.00640662						0.07356	0.169255
Gga_rs14224270	2	101950383
Gga_rs14224271	2	101950814															0.188335
Gga_rs14695095	2	101993451						0.000442055			0.0921422
GGaluGA159939	2	102014981				0.0396243					0.108404
GGaluGA159959	2	102124921				0.0195544	0.129477				0.135951		0.119805
GGaluGA159997	2	102324121													0.1071
Gga_rs14224855	2	102370061				0.0210839											0.0765682
GGaluGA160074	2	102667525									0.00100785
GGaluGA160342	2	103731416				0.00172657											0.00855665
Gga_rs16080175	2	103754039				0.100956					0.0886002
Gga_rs14733116	2	103826069							0.00509846		0.00235046	0.199099
Gga_rs14226354	2	104272417				0.0015056											0.00448684
GGaluGA160566	2	104313890				0.000119018	0.0609998				0.112597	0.113699					0.0458602
GGaluGA160590	2	104344968				0.0254625	0.0234177					0.1035					0.150457
GGaluGA160922	2	105323332					0.0815035				0.00161889	0.187981					0.041744
GGaluGA161135	2	105845016				0.0660042	0.0410668	0.0204045		0.0500275	0.00191867	0.133383		0.1579
GGaluGA161185	2	105935569				0.110144		0.045881		0.0567152	0.0156017			0.008228
Gga_rs13706958	2	106021382	0.0224865	0.00393014	0.0533435					0.0350849
Gga_rs14228181	2	106084864		0.0162473				0.000221604			0.0703827				0.08624	0.03765
Gga_rs16086893	2	106218614				0.0905725		0.000972929		0.0235392	0.0481977
Gga_rs14228441	2	106327820						0.00170497	7.78271e-05	0.12086
Gga_rs14228524	2	106382324									0.000749893						0.0583701
Gga_rs14228671	2	106465723	0.0869796		0.151544				0.0134316	0.021707	0.159857
Gga_rs14228798	2	106553422	0.0998055						0.00943546	0.195047
Gga_rs14228824	2	106569434							0.00014764		0.123671	0.0138312		0.04507			0.00144242
Gga_rs14229045	2	106887140				0.0641525	0.143466			0.0873375	0.00224287
GGaluGA161567	2	106957941	0.00723738	0.00113711			0.087887		5.79383e-05	0.114349	0.115673
Gga_rs13707640	2	107385850								0.00442014	0.070163		0.0384248	0.1052
Gga_rs14229627	2	107395652			0.1303	0.104868				0.0263456						0.04034
Gga_rs15138769	2	108356935			0.0617449	0.10633		0.000594741			0.152506		0.169723
Gga_rs15138816	2	108449311					0.0324829		0.00110097		0.00939434
Gga_rs15138894	2	108637908								0.00909906		0.122559
Gga_rs15139345	2	109360466						0.0960655	0.00480051		0.00293966	0.0332635
GGaluGA162137	2	109385987					0.0754063			0.0854646				0.1145
GGaluGA162220	2	109566275					0.00231191			0.051406	0.0326511
Gga_rs14231253	2	109766108			0.036902		0.014816			0.000222				0.05777	0.08376
GGaluGA162651	2	110643582					0.00155195		0.012681					0.04623
Gga_rs14231818	2	110815954	0.0335932				0.00210599			0.0950903	0.0544247			0.05138		0.1368
Gga_rs14231855	2	110856334												0.00184
GGaluGA162801	2	110898242						0.00511396						0.005357
Gga_rs14231961	2	111047212					0.0254633		5.13904e-08		0.0508505
GGaluGA162921	2	111268096					0.0223937							0.007437
Gga_rs15141371	2	111439703		0.0517822			0.000261651			0.00621426	0.106193			0.1025
Gga_rs14231984	2	111519214		0.00439964			0.00169921				0.0631286			0.1749
Gga_rs14232846	2	112753197				0.035059		0.00110276						0.09221
Gga_rs14723300	2	113031167			0.0874678			0.032211			0.00192998	0.145778	0.0893706
Gga_rs14232975	2	113081195						0.00134641			0.00827534	0.0979773	0.0428463
GGaluGA163239	2	113298479		0.014428					4.62824e-06		0.0195528			0.01127
Gga_rs14233289	2	113558718	0.0469584	0.00810535		0.0613074		7.00387e-05			0.000702294	0.0801891
Gga_rs13793338	2	113588344	0.0635036	0.00345623			0.0016288	0.0405347			0.116221			0.08532
Gga_rs16101722	2	113592281							7.05363e-07				0.019847
Gga_rs14233458	2	113669633						0.0384483	0.000158003
GGaluGA163389	2	113808367		0.0274226							0.0165964	0.210715					0.119014
Gga_rs14233574	2	113898798				0.00887929					0.00263583
GGaluGA163409	2	113917358							1.04921e-06		0.0077786		0.170275
Gga_rs15142470	2	114299313				0.109217			2.16147e-06						0.1448		0.0431984
GGaluGA163478	2	114322389						0.0746253	7.55594e-08
Gga_rs14233595	2	114457717	0.0620838	0.0386362		0.044701		0.000527425	0.00513692		0.00578586				0.1276	0.03398
Gga_rs14233947	2	114489800	0.0508119	0.0329337			0.00336912	0.0893171			0.0128252	0.0688333
GGaluGA163578	2	114683281			0.143931	0.000338617	0.0996062	0.0817284		0.11031						0.1338	0.176244
GGaluGA163597	2	114718971				0.000105312		0.0829029							0.1364
GGaluGA163601	2	114723396				9.32181e-05		0.109272
Gga_rs15142652	2	114742095				9.28852e-05		0.0180704									0.176812
Gga_rs14234323	2	114962659				0.00195061					0.0888624
GGaluGA163670	2	115040527				0.00141959		0.0347821			0.068179			0.1281		0.1319
GGaluGA163681	2	115086635			0.125875	0.000121821		0.0771407		0.13541				0.1114
Gga_rs14234806	2	115308267	0.0388424		0.110752							0.0131724	0.156835				0.185374
GGaluGA163800	2	115505790					0.0025545	0.0199382			0.123342				0.1392
GGaluGA163814	2	115531083										0.0997362		0.008755
GGaluGA163827	2	115578552															0.00509115
Gga_rs14709868	2	115966081				0.00024563						0.094981	0.0783201	0.09972
GGaluGA163939	2	115966568				0.000515165				0.192206			0.0925199
Gga_rs14235378	2	116033885				0.000336495		0.057797		0.0812186
Gga_rs13800343	2	116129302	0.0820927			0.000158271		0.0211257		0.192206
Gga_rs15143460	2	116246774	0.0783301			0.000159676
Gga_rs15143482	2	116273694	0.0783301			0.000159676				0.139434
GGaluGA163988	2	116284989				2.59805e-05		0.0302222	0.00419739
Gga_rs14235945	2	116660252	0.0106832		0.00894041			0.00107377			0.0651485	0.0494351
Gga_rs16106625	2	116791295				0.00093895								0.1519
GGaluGA164070	2	116809311						0.00158664	0.00113659		0.073461
Gga_rs15143795	2	117013415						0.000567985
Gga_rs13778341	2	117208310						0.000689617
GGaluGA164203	2	117357052						0.000453796		0.00525601
Gga_rs14236290	2	117412921				0.0015085		6.55861e-05							0.01456
GGaluGA164224	2	117429644			0.0924733	0.000842261		0.000900184				0.0831324		0.1401	0.06637
Gga_rs14236345	2	117461953					0.0658475		7.7636e-07			0.14313
GGaluGA164262	2	117611752						0.000603832								0.1425
GGaluGA164294	2	117772367	0.0148818			0.00107266	0.0273576	0.0362782
Gga_rs14236654	2	117969840			0.138869	0.000273479									0.05497
GGaluGA164373	2	118069733				0.0257908		0.00187015		0.0182591
Gga_rs14236834	2	118147261				3.09859e-05	0.0636897		0.00202824						0.03026
[truncated: 5,420 more rows]
