# Supplementary material for: A new chicken 55K SNP genotyping array
Source: BMC Genomics. 2019 May 22;20:410. doi: 10.1186/s12864-019-5736-8 (PMC6532155; doi:10.1186/s12864-019-5736-8)
Supplement: Supplementary file 3 — The third group of SNPs which related to 861 candidate genes. The information of 861 candidate genes and 118.4 K SNPs selected were provided. (XLSX 6645 kb) [file 12864_2019_5736_MOESM3_ESM.xlsx]

## Sheet: Candidate genes
Gene Name	Trait	References
ACAA2	Muscle development and IMF(Embroy)	Liu R, Wang H, Jie L, Jie W, Zheng M, Tan X, Xing S, Cui H, Li Q, Zhao G. Uncovering the embryonic development-related proteome and metabolome signatures in breast muscle and intramuscular fat of fast-and slow-growing chickens. Bmc Genomics 2017, 18(1):816.
ACAD11
ACAD9
ACADL
ACO2
ACTN2
ADGRL4
ADPRHL1
ADSL
AHCY
AHSG
AK1
AKAP12
ALB
ALDH7A1
AMPD1
ANXA5
APOB
APOBEC2
APOH
ARHGDIB
ARPC3
AS3MT
ATP5A1
BASP1
BCHE
BIN1
BPGM
CA2
CAPRIN1
CASQ2
CCT2
CCT6
CCT7
CFL2
CKAP4
CKB
CKMT2
COL12A1
COL3A1
COL4A1
COL6A1
COX4I1
DECR1
DES
DHX15
DLD
DMD
DNPEP
DTNA
EEF1B2
EEF2
EFHD2
EIF4A2
EIF4G1
ENO1
ESD
ETFA
ETFDH
FBLN1
FBN1
FGA
FH
FHL1
FKBP4
FREM2
FSCN1
FUBP1
GAMT
GAPDH
GATM
GC
GLB1
GLO1
GNB1
GOT1
GPI
GSN
H2AFY2
HACD1
HADH
HADHA
HADHB
HBG2
HBZ
HIST1H46
HK1
HMGB1
HN1
HNRNPA2B1
HNRNPAB
HNRNPH1
HNRNPM
HNRNPU
HP1BP3
HSP90AA1
HSP90B1
HSPA4
HSPA8
HSPA9
HSPB1
HSPD1
IGFN1
ILKAP
KARS
KPNA2
LAMA4
LAMB1
LDB3
LDHA
LGALS1
LMNB2
LSM7
LUM
MAPRE1
MCAM
MCM2
MCM4
MCM6
MDH2
MURC
MYBPC1
MYBPH
MYH1B
MYH1C
MYH1E
MYH7B
MYOM1
MYOM3
MYOZ3
NCL
NDUFS1
NES
NID1
NID2
NNT
NONO
NPM1
NUMA1
OBSCN
OXCT1
PABPC1
PACSIN3
PCNA
PDCD6IP
PDHB
PDIA3
PDLIM5
PGAM1
PGK1
PGM1
PHKA1
PHKB
PLS3
PPIA
PPIB
PPP1R3A
PRDX1
PRDX6
PRELP
PTRF
PYGB
RANBP1
RBP4
RPL10A
RPL13
RPL14
RPL18A
RPL31
RPL4
RPL6
RPL7
RPL9
RPLP0
RPS13
RPS15A
RPS16
RPS3
RPS3A
RPS8
RRBP1
RTN4
S1PR1
SERPINA4
SERPINC1
SF3A3
Six2
SLC25A4
SLMAP
SMPDL3A
SMYD1
SNRPE
SPTAN1
SPTB
SPTBN1
SRL
SSB
TAGLN
TF
TGFBI
TGM2
THYN1
TLN1
TLN2
TMOD1
TMPO
TMSB4X
TNNC1
TNNC2
TPI1
TPM1
TPT1
TSTA3
UAP1L1
UNC45B
UQCRC2
USP10
VCP
VDAC1
VDAC2
VTG2
VTN
YWHAZ
AACS	Muscle development and IMF(post-hatch)	Jie Liu, Ruiqi Fu,Ranran Liu, Guiping Zhao, Maiqing Zheng, Huanxian Cui,Qinghe Li, Jiao Song,Jie Wang,Jie Wen. Protein Profiles for Muscle Development and Intramuscular Fat Accumulation at Different Post-Hatching Ages in Chickens. PLoS One，2016：11(8)：e0159722.
ACBD5
ACOX1
ADD1
ADH5
ADIPOQ
ADIPOR1
ALG13
ANKRA2
ANXA1
ANXA6
AP2M1
APOLD1
AR
ATP10A
ATP11A
ATP9A
CALB1
CD36
CEBPZ
CEPT1
CH25H
CHPT1
CLN8
CMAS
COLEC12
CRH
CRYL1
CYB5R2
CYP17A1
CYP26A1
CYP27A1
CYP27C1
DAGLB
DEGS1
DGAT2
DGKZ
EHHADH
EPB41
ESR1
ESR2
ESRRG
FABP2
FABP3
FABP4
FABP6
FABP7
FADS1
FDFT1
FDPS
GALC
GATA6
GDPD5
GHR
GNE
GOT2
HMGCS1
HPGDS
HS1BP3
HSDL1
IAH1
IRG1
KIT
KLF11
KLF15
KLF2
KLF5
LBFABP
LCAT
LIAS
LPIN2
LSS
LTA4H
MAPK14
ME1
MGST2
MVD
MYD88
NCF4
NFKBIA
NPC1
NPC2
NR2E1
NR3C1
NR3C2
OSBP2
OSBPL10
OSBPL11
OSBPL2
OSBPL6
PAFAH1B2
PEMT
PGS1
PI4KA
PIGA
PIGM
PIGN
PIK3CB
PIK3CD
PIP4K2B
PIP5K1C
PLA1A
PLA2G4A
PLA2G7
PLCB1
PLCB4
PLCL2
PLCXD1
PLCXD2
PLCZ1
PLEK
PLEKHA3
PMP2
PPARD
PPARGC1A
PPARGC1B
PSAP
PTDSS2
PTEN
PYGL
QKI
RARB
RFT1
RGS2
RIPK2
RNPEPL1
RPS6KC1
RUNX1T1
RXRA
RXRG
SDF4
SGK3
SGPL1
SH3GL1
SH3GL3
SH3PXD2A
SH3PXD2B
SNAP91
SNCA
SNX1
SNX10
SNX14
SNX17
SNX2
SNX21
SNX27
SNX3
SNX30
SNX5
SNX7
SOCS2
SPP1
ST8SIA6
STAT3
TCF3
TGFB3
THRSP
THY1
TRPV1
WDFY1
7SK	Abdominal fat deposition	Huang HY, Zhao GP, Liu RR, Li SF, Zhao ZH, Li QH, Zheng MQ, Wen J. Expression profiles of novel genes and microRNAs involved in lipid deposition in chicken’s adipocyte. 2017:1-6.
ABCD3
ABHD3
ACAN
ACSL1
ACTA1
ACTR3
ADRB1
AKR1D1
AKT1
ALDH6A1
ANO5
ANP32E
APOA1
APOA5
ARFGAP3
ARFIP1
ARL6IP5
ASAH1
ASUN
ATP6AP1
ATP6V1C1
B3GALTL
BICD2
BNIP3L
C15H22ORF25
C1S
C3H20ORF3
C4BPA
CAB39
CALCOCO2
CALML4
CAPN2
CAV1
CAV2
CCNG1
CCNG2
CD34
CDC26
CDC42EP3
CDH13
CDON
CHAC1
CHSY1
CIDEA
CLINT1
CMPK1
CMPK2
CNTN1
CNTNAP1
COBL
COL20A1
COL28A1
COMP
COPS2
CORO2B
CREM
CTBP1
CTGF
CTHRC1
CUL3
CYP11A1
DDRGK1
DHRS13
DIAPH1
DOCK4
DPT
DPYSL3
DUSP10
DYNLT3
ECHS1
EFEMP1
EGR1
ELN
EMC2
EMILIN2
ENTPD1
EPAS1
ERG
ESYT2
EXOC6
F13A1
FADS2
FAM20A
FAM20C
FEZ1
FGL2
FILIP1
FNDC1
FOSL2
FSTL1
FUCA1
FXYD6
GALNT5
GART
GLT8D2
GPC3
GPR37L1
GREM1
GTF2H4
HAPLN3
HERC4
HIBADH
HIF1A
HNRNPA3
HNRNPH3
HOXB5
HSD17B7
HSPA4L
HSPH1
IFI27L2
IFITM5
IGF2R
IGSF21
INF2
IPO7
ITGA11
JDP2
KIF5B
KLF6
KPNA4
LAMA2
LAPTM4B
LGALS8
LRP12
LRPAP1
LRRFIP2
LSAMP
MAPK1
MATR3
MCFD2
MFAP5
MGLL
MGP
MMP17
MRPS2
MRPS6
MSC
MSMB
MSRB3
MTPN
MUSTN1
MYL1
MYOZ1
NAA15
NAP1L1
NEGR1
NEXN
NFATC1
NOG
NPPB
OSR2
PACSIN2
PALLD
PAQR7
PCOLCE2
PDCD10
PECR
PHGDH
PI16
PLEKHA1
PLTP
PMP22
PNRC2
PPP1CB
PPP3CB
PPYR1
PRKACB
PRKAR2B
PRRX1
PTGES
PTP4A1
RAB21
RAB3B
RAB5A
RAP1B
RASSF3
RBP5
RFTN1
RGS1
RNF7
ROCK1
ROCK2
RPF2
RPL3L
RPS11
RPS29
RTN4RL2
RWDD4
SBNO1
SCARA5
SCD
SCP2
SEC23A
SEC63
SEMA6D
SERPINE2
SFRP2
SH3BGRL
SLCO2A1
SLMO2
SMOC1
SNORA31
SNORA62
SNORA69
SNORA7
SNORA71
SNORA73
SNORD15
SNRK
SNTB1
SOCS3
SOD3
SOHO-1
SORBS2
SPECC1L
SPG20
SRP54
SSFA2
STAU1
STK39
SUCLA2
SULT1B1
SWAP70
TAB3
TBC1D4
TEX2
TGM4
TJP1
TMOD3
TNNI2
TNNT3
TPPP
TPST1
TRIB2
TTC8
TXNDC9
UACA
UBL3
UCHL5
UFM1
USP12P1
USP25
UTRN
VCAM1
VPS35
WAC
WNT16
WNT5A
XPOT
YAP1
YME1L1
YWHAE
ZBTB16
ZEB1
ZEB2
ZMYM6NB
ZNF277
ZNF326
ALPL	Abdominal fat and IMF	Cui HX, Liu RR, Zhao GP, Zheng MQ, Chen JL, Wen J. Identification of differentially expressed genes and pathways for intramuscular fat deposition in pectoralis major tissues of fast-and slow-growing chickens. Bmc Genomics 2012, 13(1):239.
ANXA10
ANXA11
ANXA13
APOBEC4
BRCA2
CALB2
CPS1
CRHR1
CRHR2
KITLG
NKX2-1
NRBP2
PALB2
PEX5
PEX5L
PRPSAP1
PRPSAP2
PTGDS
RALB
RALBP1
RBP2
RILPL1
RILPL2
SNCAIP
TCIRG1
UQCRH
SNX4
CETP
MYCN
LPL
ADA	Disease resistant (SE)	Peng Li, Wenlei Fan, Nadia Everaert, Ranran Liu, Qinghe Li, Maiqing Zheng, Huanxian Cui, Guiping Zhao, Jie Wen. Messenger RNA sequencing and pathway analysis provide novel insights into the susceptibility to Salmonella enteritidis infection in chickens. Frontiers in Genetics 2018, Accepted.
AGO2
ALAS1
ALOX5
ANGPTL4
ANKS1A
ARHGAP17
ATXN10
B3GALNT2
BARD1
BOC
BTRC
C15H12ORF49
C1QBP
C2H18ORF1
C3orf17
C8orf4
CARD8
CCNF
CEP57
CLIC3
CLK1
CTLA4
CXCR4
DENND2C
DERA
DNAJC21
DROSHA
EIF4ENIF1
ELAC2
ENPP4
EPHA5
ERRFI1
ESCO2
EVI2A
EXOSC1
EXOSC9
EZH1
FAM20B
FAM69B
FAM84B
FOS
GABARAPL1
GEM
GORASP1
GPATCH2L
GPR141
HMBS
HMGN1
HMGN3
HTR1F
ICMT
IFT140
IFT88
IL10R1
IL10R2
IL18
IPMK
IRF-4
KCTD1
KCTD18
KIAA1407
KIN
LAMP1
LECT1
LGALS3
LRWD1
MBOAT2
MEF2D
MLF1
NAV3
NDEL1
NHSL2
NIT2
ORAI2
PAOX
PAPD4
PCBD1
PCDH7
PDGF-A
PDK4
PEX7
PGR
PHOSPHO2
PHYKPL
PLAGL2
POLR3H
PPIC
PRKCH
PRR5
PTPN13
PTPRJ
PWWP2B
RAB23
RABIF
RAD17
REEP1
RFK
RGS4
RHOJ
RSRC2
RXFP1
SDHD
SEC22C
SEH1L
SEPSECS
SLA
SLC16A6
SLC1A2
SLC35C2
SLC6A17
SMCR8
SMYD5
SNAP47
SOAT1
SOCS1
SULT1E1
SYNPO
TCF7L2
TGIF1
TIAR
TMEM119
TMEM123
TMEM150C
TMEM19
TMTC4
TNFRSF11A
TNFSF10
TPCN1
TPM4
TRMT61B
TSEN54
TSPAN14
TSPAN18
TTC26
UBE4B
USP49
VAMP1
VIPAS39
WIPF2
WSCD2
ZBTB11
ZBTB48
ZC3H12A
ZFAND1
ZNF302
BMP15	Reproduction	Fan W, Liu H, Zheng M, Liu R, Li Q, Wen J, Zhao G: Association of BMP15 Gene Polymorphisms with Egg Laying in Wuxing-Yellow Chicken. Chinese Journal of Animal Science 2015, 51(11):13-18. (In Chinese)
COQ5	Physical Appearance Traits	Yanfa Sun & Ranran Liu, Guiping Zhao, Maiqing Zheng, Yan Sun, Xiaoqiong Yu, Peng Li, and Jie Wen. Genome-wide linkage analysis and association study identifies loci for polydactyly in chickens. G3 Genes Genomes Genetics. 2014, 4(6):1167-72.
DPP6
LMBR1
PARD6B
SALL4
SHH
TSHB
YWHAH
COL1A2	Meat quality	Yanfa Sun &Guiping Zhao, Ranran Liu, Maiqing Zheng, Jilan Chen and Jie Wen. The identification of 14 new genes for meat quality traits in chicken using a genome-wide association study. BMC Genomics, 2013. 14: 458.
MGST1
RET
TYRO3
CAPN1
FSH
FSHR
RBP7
TRIM27	Immune Traits	Sun Y, Li J, Li P, Zheng M, Liu R, Li Q, Wen J, Zhao G: Transcription Profiles of Immune-Related Genes in Chickens Infected by Salmonella Enteritidis and Poly(I:C). Scientia Agricultura Sinica 2014, 47(17):3483-3491. (In Chinese)
ZNF692
JAK1		Zhang L, Zheng M, Liu R, Jie W, Wu D, Hu Y, Sun Y, Li P, Liu L, Zhao G: Genome-Wide Association of Thymus and Spleen Mass in Chicken. Scientia Agricultura Sinica 2012, 45(15):3165-3175 (In Chinese).
SATB1
VAV3
WAPAL
ZDHHC8
PHF14		Lei Zhang, Peng Li, Ranran Liu, Maiqing Zheng, Yan Sun, Dan Wu,Yaodong Hu, Jie Wen, Guiping Zhao. The Identification of Loci for Immune Traits in Chickens Using a Genome-Wide Association Study. PLoS One, 2015, 10 (3): e0117269.
PIP4K2A
SARDH
TRIM27.1
BOD1L1	Growth trait	Sun Y, Liu R, Zheng M, Zhao G, Zhang L, Wu D, Hu Y, Li P, Wen J: Genome-wide Association Study on Shank Length and Shank Girth in Chicken. Acta Veterinaria et Zootechnica Sinica 2013, 44(3):358-365 (In Chinese).
ELAVL4
QDPR
GJA1	body composition	Ranran Liu, Yanfa Sun, Guiping Zhao, Maiqing Zheng, Jilan Chen and Jie Wen. Genome-wide association study identifies loci and candidate genes for body composition and meat quality traits in Beijing-You chickens. PLoS ONE, 2013 8(4): e61172.
HDAC2
LAP3
LCORL
LDB2
TAPT1
MAPT		Ranran Liu, Yanfa Sun, Guiping Zhao, Hongyang Wang, Maiqing Zheng, Peng Li, Li Liu, Jie Wen. Identification of loci and genes for growth related traits from a genome-wide association study in a slow-X fast-growing broiler chicken cross. Genes & Genomics, 2015, 37 (10): 829-836.
TRAF6	Immune Traits	Peng Li, Pingan Xia, Jie Wen, Maiqing Zheng, Jilan Chen, Jingpeng Zhao, Ruirui Jiang, Ranran Liu, Guiping Zhao. Up-regulation of the MyD88-dependent pathway of TLR signaling in spleen and caecum of young chickens infected with Salmonella serovar Pullorum. Veterinary Microbiology 2010, 143: 346-351.
TLR4
FAS	Intramuscular fat	H. X. Cui M.Q. Zheng, Ranran Liu, G. P. Zhao, J. L. Chen, J. Wen. Liver dominant expression of fatty acid synthase (FAS) gene in two chicken breeds during intramuscular-fat development. Molecular Biology Report, 2012; 39(4):3479-3484.
HMGCR	Meat quality	H. X. Cui, S. Y. Yang, H. Y. Wang , J. P. Zhao , R. R. Jiang , G. P. Zhao, J. L. Chen , M.Q. Zheng, X. H. Li, and J. Wen. The Effect of a Mutation in the 3-UTR Region of the HMGCR Gene on Cholesterol in Beijing-You Chickens, Animal Biotechnology, 2010.21: 4, 241 -251.

## Sheet: All SNPs on the candidate genes
GeneName	GenomePos	CHROM	POS	REF	ALT	Likelihood	Alpha	GeneName	EnsemblGeneID
7SK	22897962	chr1	22897962	C	T	6.18	0.000186	7SK	ENSGALG00000025193
7SK	22898950	chr1	22898950	T	G	6.18	0.000186	7SK	ENSGALG00000025193
7SK	22899005	chr1	22899005	A	G	6.18	0.000186	7SK	ENSGALG00000025193
7SK	22899033	chr1	22899033	A	T	6.18	0.000186	7SK	ENSGALG00000025193
7SK	22899150	chr1	22899150	A	G	6.18	0.000186	7SK	ENSGALG00000025193
7SK	22899216	chr1	22899216	T	A	6.18	0.000186	7SK	ENSGALG00000025193
7SK	22899295	chr1	22899295	G	A	6.18	0.000186	7SK	ENSGALG00000025193
7SK	22899340	chr1	22899340	A	G	6.18	0.000186	7SK	ENSGALG00000025193
7SK	22899535	chr1	22899535	A	G	6.18	0.000186	7SK	ENSGALG00000025193
7SK	22899753	chr1	22899753	A	C	6.18	0.000186	7SK	ENSGALG00000025193
7SK	22900140	chr1	22900140	G	T	6.18	0.000186	7SK	ENSGALG00000025193
7SK	22900194	chr1	22900194	G	A	6.18	0.000186	7SK	ENSGALG00000025193
7SK	22900317	chr1	22900317	A	G	6.18	0.000186	7SK	ENSGALG00000025193
7SK	22901293	chr1	22901293	T	C	6.18	0.000186	7SK	ENSGALG00000025193
7SK	22901332	chr1	22901332	T	C	6.18	0.000186	7SK	ENSGALG00000025193
7SK	22901690	chr1	22901690	C	T	6.18	0.000186	7SK	ENSGALG00000025193
7SK	22901744	chr1	22901744	C	T	6.18	0.000186	7SK	ENSGALG00000025193
7SK	22901772	chr1	22901772	A	G	6.18	0.000186	7SK	ENSGALG00000025193
7SK	22901780	chr1	22901780	G	A	6.18	0.000186	7SK	ENSGALG00000025193
7SK	22902875	chr1	22902875	T	C	2.14	0.00046	7SK	ENSGALG00000025193
7SK	22903431	chr1	22903431	G	C	2.14	0.00046	7SK	ENSGALG00000025193
7SK	22903985	chr1	22903985	T	C	2.14	0.00046	7SK	ENSGALG00000025193
7SK	22904136	chr1	22904136	C	T	2.14	0.00046	7SK	ENSGALG00000025193
7SK	22904400	chr1	22904400	G	C	2.14	0.00046	7SK	ENSGALG00000025193
7SK	22904910	chr1	22904910	G	T	2.14	0.00046	7SK	ENSGALG00000025193
7SK	22905122	chr1	22905122	C	A	2.14	0.00046	7SK	ENSGALG00000025193
7SK	22905145	chr1	22905145	A	T	2.14	0.00046	7SK	ENSGALG00000025193
7SK	22905733	chr1	22905733	T	C	2.14	0.00046	7SK	ENSGALG00000025193
7SK	22906381	chr1	22906381	G	A	2.14	0.00046	7SK	ENSGALG00000025193
7SK	22906455	chr1	22906455	G	C	2.14	0.00046	7SK	ENSGALG00000025193
7SK	22907325	chr1	22907325	G	C	2.14	0.00046	7SK	ENSGALG00000025193
7SK	22907597	chr1	22907597	G	T	0.173	0.012	7SK	ENSGALG00000025193
7SK	22907748	chr1	22907748	G	A	0.173	0.012	7SK	ENSGALG00000025193
7SK	50349602	chr1	50349602	A	G	0.00771	0.00523	7SK	ENSGALG00000024676
7SK	50349650	chr1	50349650	G	A	0.00771	0.00523	7SK	ENSGALG00000024676
7SK	50349826	chr1	50349826	G	A	0.00771	0.00523	7SK	ENSGALG00000024676
7SK	50349839	chr1	50349839	T	C	0.00771	0.00523	7SK	ENSGALG00000024676
7SK	50349863	chr1	50349863	C	T	0.00771	0.00523	7SK	ENSGALG00000024676
7SK	50351994	chr1	50351994	A	G	0.00771	0.00523	7SK	ENSGALG00000024676
7SK	50352192	chr1	50352192	A	G	0.00771	0.00523	7SK	ENSGALG00000024676
7SK	50352329	chr1	50352329	G	A	0.00771	0.00523	7SK	ENSGALG00000024676
7SK	50352519	chr1	50352519	A	G	0.00771	0.00523	7SK	ENSGALG00000024676
7SK	50352536	chr1	50352536	A	G	0.00771	0.00523	7SK	ENSGALG00000024676
7SK	50352634	chr1	50352634	A	G	0.00771	0.00523	7SK	ENSGALG00000024676
7SK	50352729	chr1	50352729	A	G	0.00771	0.00523	7SK	ENSGALG00000024676
7SK	50353694	chr1	50353694	G	C	0.00771	0.00523	7SK	ENSGALG00000024676
7SK	50353974	chr1	50353974	T	C	0.00771	0.00523	7SK	ENSGALG00000024676
7SK	50354005	chr1	50354005	A	G	0.00771	0.00523	7SK	ENSGALG00000024676
7SK	50354170	chr1	50354170	C	T	0	0.169	7SK	ENSGALG00000024676
7SK	50354185	chr1	50354185	A	T	0	0.169	7SK	ENSGALG00000024676
7SK	50355351	chr1	50355351	C	T	0	0.169	7SK	ENSGALG00000024676
7SK	50355725	chr1	50355725	C	T	0	0.169	7SK	ENSGALG00000024676
7SK	50356471	chr1	50356471	A	G	0	0.169	7SK	ENSGALG00000024676
7SK	50356808	chr1	50356808	A	G	0	0.169	7SK	ENSGALG00000024676
7SK	50357184	chr1	50357184	G	C	0	0.169	7SK	ENSGALG00000024676
7SK	50357384	chr1	50357384	T	C	0	0.169	7SK	ENSGALG00000024676
7SK	50357930	chr1	50357930	A	G	0	0.169	7SK	ENSGALG00000024676
7SK	50358084	chr1	50358084	A	G	0	0.169	7SK	ENSGALG00000024676
7SK	50358370	chr1	50358370	A	T	0	0.169	7SK	ENSGALG00000024676
7SK	50358432	chr1	50358432	T	A	0	0.169	7SK	ENSGALG00000024676
7SK	50358484	chr1	50358484	T	C	0	0.169	7SK	ENSGALG00000024676
7SK	50358564	chr1	50358564	A	T	0	0.169	7SK	ENSGALG00000024676
7SK	50358665	chr1	50358665	C	A	0	0.169	7SK	ENSGALG00000024676
7SK	50358666	chr1	50358666	A	G	0	0.169	7SK	ENSGALG00000024676
7SK	50358818	chr1	50358818	T	A	0	0.169	7SK	ENSGALG00000024676
7SK	50358848	chr1	50358848	C	T	0	0.169	7SK	ENSGALG00000024676
7SK	248096579	chr2	52819829	A	G	0.00849	0.00282	7SK	ENSGALG00000024970
7SK	248096724	chr2	52819974	A	G	0.00849	0.00282	7SK	ENSGALG00000024970
7SK	248097355	chr2	52820605	G	A	0.00996	0.000987	7SK	ENSGALG00000024970
7SK	248097371	chr2	52820621	C	T	0.00996	0.000987	7SK	ENSGALG00000024970
7SK	248098025	chr2	52821275	G	A	0.00996	0.000987	7SK	ENSGALG00000024970
7SK	248098968	chr2	52822218	T	G	0.00996	0.000987	7SK	ENSGALG00000024970
7SK	248099358	chr2	52822608	T	C	0.00996	0.000987	7SK	ENSGALG00000024970
7SK	248100614	chr2	52823864	C	T	0.00996	0.000987	7SK	ENSGALG00000024970
7SK	248102664	chr2	52825914	T	C	0.00849	0.0067	7SK	ENSGALG00000024970
7SK	248102978	chr2	52826228	T	C	0.00849	0.0067	7SK	ENSGALG00000024970
7SK	248103349	chr2	52826599	C	T	0.00849	0.0067	7SK	ENSGALG00000024970
7SK	248103942	chr2	52827192	A	G	0.00849	0.0067	7SK	ENSGALG00000024970
7SK	248105361	chr2	52828611	C	T	0.00849	0.0067	7SK	ENSGALG00000024970
7SK	248105532	chr2	52828782	G	A	0.00849	0.0067	7SK	ENSGALG00000024970
7SK	248105597	chr2	52828847	A	G	0.00849	0.0067	7SK	ENSGALG00000024970
7SK	248105742	chr2	52828992	C	T	0.00849	0.0067	7SK	ENSGALG00000024970
7SK	248106562	chr2	52829812	C	T	0.00849	0.0067	7SK	ENSGALG00000024970
7SK	431849764	chr3	87763252	A	G	0.00767	0.201	7SK	ENSGALG00000017926
7SK	431849950	chr3	87763438	T	C	0.00767	0.201	7SK	ENSGALG00000017926
7SK	431850030	chr3	87763518	A	G	0.00767	0.201	7SK	ENSGALG00000017926
7SK	431850210	chr3	87763698	G	A	0.00767	0.201	7SK	ENSGALG00000017926
7SK	431850640	chr3	87764128	A	T	0.00767	0.201	7SK	ENSGALG00000017926
7SK	431850722	chr3	87764210	C	T	0.00767	0.201	7SK	ENSGALG00000017926
7SK	431850772	chr3	87764260	A	C	0.00767	0.201	7SK	ENSGALG00000017926
7SK	431850773	chr3	87764261	A	C	0.00767	0.201	7SK	ENSGALG00000017926
7SK	431851190	chr3	87764678	A	T	0.00767	0.201	7SK	ENSGALG00000017926
7SK	431851761	chr3	87765249	A	G	0.00767	0.201	7SK	ENSGALG00000017926
7SK	431852343	chr3	87765831	G	T	0.00767	0.201	7SK	ENSGALG00000017926
7SK	431852392	chr3	87765880	G	T	0.00767	0.201	7SK	ENSGALG00000017926
7SK	431852431	chr3	87765919	A	G	0.00767	0.201	7SK	ENSGALG00000017926
7SK	431852470	chr3	87765958	A	G	0.00767	0.201	7SK	ENSGALG00000017926
7SK	431852484	chr3	87765972	C	G	0.00767	0.201	7SK	ENSGALG00000017926
7SK	431852543	chr3	87766031	T	G	0.00767	0.201	7SK	ENSGALG00000017926
7SK	431852569	chr3	87766057	G	A	0.00767	0.201	7SK	ENSGALG00000017926
7SK	431852706	chr3	87766194	G	A	0.00767	0.201	7SK	ENSGALG00000017926
7SK	431852710	chr3	87766198	T	G	0.00767	0.201	7SK	ENSGALG00000017926
7SK	431852812	chr3	87766300	A	G	0.00767	0.201	7SK	ENSGALG00000017926
7SK	431853119	chr3	87766607	G	A	0.00767	0.201	7SK	ENSGALG00000017926
7SK	431853580	chr3	87767068	A	C	0.0175	0.015	7SK	ENSGALG00000017926
7SK	431853713	chr3	87767201	G	A	0.0175	0.015	7SK	ENSGALG00000017926
7SK	431854668	chr3	87768156	T	C	0.0175	0.015	7SK	ENSGALG00000017926
7SK	431855795	chr3	87769283	G	A	0.0175	0.015	7SK	ENSGALG00000017926
7SK	431855874	chr3	87769362	C	T	0.0175	0.015	7SK	ENSGALG00000017926
7SK	431855881	chr3	87769369	G	A	0.0175	0.015	7SK	ENSGALG00000017926
7SK	431856137	chr3	87769625	G	A	0.0175	0.015	7SK	ENSGALG00000017926
7SK	431856148	chr3	87769636	T	G	0.0175	0.015	7SK	ENSGALG00000017926
7SK	431856290	chr3	87769778	G	A	0.0175	0.015	7SK	ENSGALG00000017926
7SK	431856397	chr3	87769885	C	T	0.0175	0.015	7SK	ENSGALG00000017926
7SK	431856399	chr3	87769887	G	A	0.0175	0.015	7SK	ENSGALG00000017926
7SK	431856454	chr3	87769942	C	T	0.0175	0.015	7SK	ENSGALG00000017926
7SK	431856760	chr3	87770248	G	A	0.0175	0.015	7SK	ENSGALG00000017926
7SK	431856773	chr3	87770261	T	C	0.0175	0.015	7SK	ENSGALG00000017926
7SK	431856845	chr3	87770333	C	T	0.0175	0.015	7SK	ENSGALG00000017926
7SK	431856864	chr3	87770352	A	G	0.0175	0.015	7SK	ENSGALG00000017926
7SK	431857111	chr3	87770599	C	G	0.0175	0.015	7SK	ENSGALG00000017926
7SK	431857218	chr3	87770706	C	T	0.0175	0.015	7SK	ENSGALG00000017926
7SK	431857312	chr3	87770800	C	A	0.0175	0.015	7SK	ENSGALG00000017926
7SK	431857372	chr3	87770860	A	T	0.0175	0.015	7SK	ENSGALG00000017926
7SK	431857419	chr3	87770907	A	G	0.0175	0.015	7SK	ENSGALG00000017926
7SK	431857912	chr3	87771400	A	G	0.0175	0.015	7SK	ENSGALG00000017926
7SK	431858135	chr3	87771623	A	G	0.0175	0.015	7SK	ENSGALG00000017926
7SK	431858173	chr3	87771661	G	A	0.0175	0.015	7SK	ENSGALG00000017926
7SK	431859332	chr3	87772820	C	T	7.1	0.000415	7SK	ENSGALG00000017926
7SK	431859731	chr3	87773219	C	T	7.1	0.000415	7SK	ENSGALG00000017926
7SK	431859774	chr3	87773262	T	C	7.1	0.000415	7SK	ENSGALG00000017926
7SK	431859818	chr3	87773306	T	C	7.1	0.000415	7SK	ENSGALG00000017926
7SK	431859851	chr3	87773339	G	A	7.1	0.000415	7SK	ENSGALG00000017926
7SK	477836592	chr4	23302279	A	G	0.00115	0.0628	7SK	ENSGALG00000017930
7SK	477836656	chr4	23302343	A	G	0.00115	0.0628	7SK	ENSGALG00000017930
7SK	477837074	chr4	23302761	A	G	0.00115	0.0628	7SK	ENSGALG00000017930
7SK	548477882	chr5	3726734	C	A	2.37	0.000109	7SK	ENSGALG00000028040
7SK	548479135	chr5	3727987	T	C	2.37	0.000109	7SK	ENSGALG00000028040
7SK	992102974	chrZ	71431130	T	A	0.0514	0.0102	7SK	ENSGALG00000025413
7SK	992103183	chrZ	71431339	T	C	0.0514	0.0102	7SK	ENSGALG00000025413
7SK	992103208	chrZ	71431364	C	T	0.0514	0.0102	7SK	ENSGALG00000025413
7SK	992103217	chrZ	71431373	T	G	0.0514	0.0102	7SK	ENSGALG00000025413
7SK	992103393	chrZ	71431549	T	C	0.0514	0.0102	7SK	ENSGALG00000025413
7SK	992103394	chrZ	71431550	C	A	0.0514	0.0102	7SK	ENSGALG00000025413
7SK	992104515	chrZ	71432671	A	G	0.0514	0.0102	7SK	ENSGALG00000025413
7SK	992104833	chrZ	71432989	T	G	0.0514	0.0102	7SK	ENSGALG00000025413
7SK	992106467	chrZ	71434623	G	T	0.0514	0.0102	7SK	ENSGALG00000025413
7SK	992106541	chrZ	71434697	C	T	0.0514	0.0102	7SK	ENSGALG00000025413
7SK	992108059	chrZ	71436215	C	G	0.00214	0.00904	7SK	ENSGALG00000025413
7SK	992108685	chrZ	71436841	A	G	0.00214	0.00904	7SK	ENSGALG00000025413
7SK	992109041	chrZ	71437197	C	T	0.00214	0.00904	7SK	ENSGALG00000025413
7SK	992111033	chrZ	71439189	G	A	0.00214	0.00904	7SK	ENSGALG00000025413
7SK	992111409	chrZ	71439565	T	C	0.00214	0.00904	7SK	ENSGALG00000025413
7SK	992111482	chrZ	71439638	C	G	0.00214	0.00904	7SK	ENSGALG00000025413
7SK	992111505	chrZ	71439661	G	T	0.00214	0.00904	7SK	ENSGALG00000025413
7SK	992111657	chrZ	71439813	T	A	0.00214	0.00904	7SK	ENSGALG00000025413
7SK	992111885	chrZ	71440041	T	C	0.00214	0.00904	7SK	ENSGALG00000025413
7SK	992112073	chrZ	71440229	G	A	0	0.0851	7SK	ENSGALG00000025413
7SK	992112128	chrZ	71440284	G	A	0	0.0851	7SK	ENSGALG00000025413
7SK	992112161	chrZ	71440317	T	C	0	0.0851	7SK	ENSGALG00000025413
7SK	992112251	chrZ	71440407	C	A	0	0.0851	7SK	ENSGALG00000025413
7SK	992112364	chrZ	71440520	T	C	0	0.0851	7SK	ENSGALG00000025413
7SK	992112509	chrZ	71440665	G	A	0	0.0851	7SK	ENSGALG00000025413
7SK	992112644	chrZ	71440800	C	A	0	0.0851	7SK	ENSGALG00000025413
AACS	824307513	chr15	4439367	A	C	0	0.923077	AACS	ENSGALG00000002899
AACS	824308147	chr15	4440001	T	C	0	0.923077	AACS	ENSGALG00000002899
AACS	824308589	chr15	4440443	G	A	0	0.923077	AACS	ENSGALG00000002899
AACS	824308594	chr15	4440448	C	T	0	0.923077	AACS	ENSGALG00000002899
AACS	824308610	chr15	4440464	T	C	0	0.923077	AACS	ENSGALG00000002899
AACS	824308699	chr15	4440553	A	G	0	0.923077	AACS	ENSGALG00000002899
AACS	824308734	chr15	4440588	A	G	0	0.923077	AACS	ENSGALG00000002899
AACS	824308740	chr15	4440594	G	T	0	0.923077	AACS	ENSGALG00000002899
AACS	824309008	chr15	4440862	G	A	0	0.923077	AACS	ENSGALG00000002899
AACS	824309247	chr15	4441101	G	A	0	0.923077	AACS	ENSGALG00000002899
AACS	824309518	chr15	4441372	T	G	0	0.923077	AACS	ENSGALG00000002899
AACS	824309588	chr15	4441442	T	C	0	0.923077	AACS	ENSGALG00000002899
AACS	824309745	chr15	4441599	T	C	0	0.923077	AACS	ENSGALG00000002899
AACS	824309882	chr15	4441736	T	C	0	0.923077	AACS	ENSGALG00000002899
AACS	824309953	chr15	4441807	T	C	0	0.923077	AACS	ENSGALG00000002899
AACS	824309989	chr15	4441843	T	C	0	0.923077	AACS	ENSGALG00000002899
AACS	824310650	chr15	4442504	C	G	0	0.923077	AACS	ENSGALG00000002899
AACS	824310704	chr15	4442558	G	C	0	0.923077	AACS	ENSGALG00000002899
AACS	824310877	chr15	4442731	C	T	0	0.923077	AACS	ENSGALG00000002899
AACS	824312819	chr15	4444673	A	G	1.62355	0.000353672	AACS	ENSGALG00000002899
AACS	824313040	chr15	4444894	T	C	1.62355	0.000353672	AACS	ENSGALG00000002899
AACS	824313315	chr15	4445169	C	T	1.62355	0.000353672	AACS	ENSGALG00000002899
AACS	824313778	chr15	4445632	A	T	1.62355	0.000353672	AACS	ENSGALG00000002899
AACS	824314040	chr15	4445894	A	G	1.62355	0.000353672	AACS	ENSGALG00000002899
AACS	824314555	chr15	4446409	T	C	1.62355	0.000353672	AACS	ENSGALG00000002899
AACS	824314607	chr15	4446461	G	A	1.62355	0.000353672	AACS	ENSGALG00000002899
AACS	824314724	chr15	4446578	C	T	1.62355	0.000353672	AACS	ENSGALG00000002899
AACS	824314891	chr15	4446745	A	G	1.62355	0.000353672	AACS	ENSGALG00000002899
AACS	824315722	chr15	4447576	C	T	1.62355	0.000353672	AACS	ENSGALG00000002899
AACS	824315727	chr15	4447581	A	G	1.62355	0.000353672	AACS	ENSGALG00000002899
AACS	824315870	chr15	4447724	G	A	1.62355	0.000353672	AACS	ENSGALG00000002899
AACS	824315889	chr15	4447743	T	G	1.62355	0.000353672	AACS	ENSGALG00000002899
AACS	824315996	chr15	4447850	C	T	1.62355	0.000353672	AACS	ENSGALG00000002899
AACS	824316253	chr15	4448107	A	G	1.62355	0.000353672	AACS	ENSGALG00000002899
AACS	824316278	chr15	4448132	C	T	1.62355	0.000353672	AACS	ENSGALG00000002899
AACS	824316380	chr15	4448234	G	A	1.62355	0.000353672	AACS	ENSGALG00000002899
AACS	824316672	chr15	4448526	G	A	1.62355	0.000353672	AACS	ENSGALG00000002899
AACS	824316756	chr15	4448610	C	T	1.62355	0.000353672	AACS	ENSGALG00000002899
AACS	824317742	chr15	4449596	C	T	0	0.0547945	AACS	ENSGALG00000002899
AACS	824318169	chr15	4450023	T	C	0	0.0547945	AACS	ENSGALG00000002899
AACS	824318503	chr15	4450357	A	G	0	0.0547945	AACS	ENSGALG00000002899
AACS	824318627	chr15	4450481	G	A	0	0.0547945	AACS	ENSGALG00000002899
AACS	824318636	chr15	4450490	C	T	0	0.0547945	AACS	ENSGALG00000002899
AACS	824319473	chr15	4451327	C	G	0	0.0547945	AACS	ENSGALG00000002899
AACS	824319812	chr15	4451666	C	T	0	0.0547945	AACS	ENSGALG00000002899
AACS	824319894	chr15	4451748	G	A	0	0.0547945	AACS	ENSGALG00000002899
AACS	824320295	chr15	4452149	G	A	0	0.0547945	AACS	ENSGALG00000002899
AACS	824320321	chr15	4452175	T	C	0	0.0547945	AACS	ENSGALG00000002899
AACS	824320335	chr15	4452189	A	G	0	0.0547945	AACS	ENSGALG00000002899
AACS	824320771	chr15	4452625	C	T	0	0.0547945	AACS	ENSGALG00000002899
AACS	824320791	chr15	4452645	A	C	0	0.0547945	AACS	ENSGALG00000002899
AACS	824320967	chr15	4452821	G	A	0	0.0547945	AACS	ENSGALG00000002899
AACS	824320982	chr15	4452836	G	A	0	0.0547945	AACS	ENSGALG00000002899
AACS	824321191	chr15	4453045	C	T	0	0.0547945	AACS	ENSGALG00000002899
AACS	824321202	chr15	4453056	A	G	0	0.0547945	AACS	ENSGALG00000002899
AACS	824321239	chr15	4453093	A	G	0	0.0547945	AACS	ENSGALG00000002899
AACS	824321834	chr15	4453688	A	G	0	0.0547945	AACS	ENSGALG00000002899
AACS	824322104	chr15	4453958	A	G	0.0859986	0.00137912	AACS	ENSGALG00000002899
AACS	824323413	chr15	4455267	A	C	0.0859986	0.00137912	AACS	ENSGALG00000002899
AACS	824323581	chr15	4455435	A	G	0.0859986	0.00137912	AACS	ENSGALG00000002899
AACS	824323647	chr15	4455501	T	A	0.0859986	0.00137912	AACS	ENSGALG00000002899
AACS	824323738	chr15	4455592	G	A	0.0859986	0.00137912	AACS	ENSGALG00000002899
AACS	824323747	chr15	4455601	T	A	0.0859986	0.00137912	AACS	ENSGALG00000002899
AACS	824323845	chr15	4455699	T	C	0.0859986	0.00137912	AACS	ENSGALG00000002899
AACS	824323929	chr15	4455783	A	G	0.0859986	0.00137912	AACS	ENSGALG00000002899
AACS	824324332	chr15	4456186	T	G	0.0859986	0.00137912	AACS	ENSGALG00000002899
AACS	824324543	chr15	4456397	T	A	0.0859986	0.00137912	AACS	ENSGALG00000002899
AACS	824325009	chr15	4456863	C	T	0.0859986	0.00137912	AACS	ENSGALG00000002899
AACS	824325262	chr15	4457116	C	T	0.0859986	0.00137912	AACS	ENSGALG00000002899
AACS	824325691	chr15	4457545	G	A	0.0859986	0.00137912	AACS	ENSGALG00000002899
AACS	824325709	chr15	4457563	T	C	0.0859986	0.00137912	AACS	ENSGALG00000002899
AACS	824325724	chr15	4457578	C	A	0.0859986	0.00137912	AACS	ENSGALG00000002899
AACS	824325772	chr15	4457626	G	A	0.0859986	0.00137912	AACS	ENSGALG00000002899
AACS	824325850	chr15	4457704	C	T	0.0859986	0.00137912	AACS	ENSGALG00000002899
AACS	824325851	chr15	4457705	T	G	0.0859986	0.00137912	AACS	ENSGALG00000002899
AACS	824325901	chr15	4457755	T	C	0.0859986	0.00137912	AACS	ENSGALG00000002899
AACS	824326488	chr15	4458342	T	C	0.0859986	0.00137912	AACS	ENSGALG00000002899
AACS	824327466	chr15	4459320	A	C	8.79856	0.000270368	AACS	ENSGALG00000002899
AACS	824327885	chr15	4459739	C	G	8.79856	0.000270368	AACS	ENSGALG00000002899
AACS	824328463	chr15	4460317	G	T	8.79856	0.000270368	AACS	ENSGALG00000002899
AACS	824328464	chr15	4460318	C	T	8.79856	0.000270368	AACS	ENSGALG00000002899
AACS	824328718	chr15	4460572	T	C	8.79856	0.000270368	AACS	ENSGALG00000002899
AACS	824328904	chr15	4460758	T	C	8.79856	0.000270368	AACS	ENSGALG00000002899
AACS	824329054	chr15	4460908	G	A	8.79856	0.000270368	AACS	ENSGALG00000002899
AACS	824329458	chr15	4461312	G	T	8.79856	0.000270368	AACS	ENSGALG00000002899
AACS	824329501	chr15	4461355	T	G	8.79856	0.000270368	AACS	ENSGALG00000002899
AACS	824329949	chr15	4461803	T	C	8.79856	0.000270368	AACS	ENSGALG00000002899
AACS	824329952	chr15	4461806	T	C	8.79856	0.000270368	AACS	ENSGALG00000002899
AACS	824330122	chr15	4461976	G	A	8.79856	0.000270368	AACS	ENSGALG00000002899
AACS	824330340	chr15	4462194	T	C	8.79856	0.000270368	AACS	ENSGALG00000002899
AACS	824331134	chr15	4462988	C	G	8.79856	0.000270368	AACS	ENSGALG00000002899
AACS	824331261	chr15	4463115	A	G	8.79856	0.000270368	AACS	ENSGALG00000002899
AACS	824331540	chr15	4463394	T	C	8.79856	0.000270368	AACS	ENSGALG00000002899
AACS	824331696	chr15	4463550	C	T	8.79856	0.000270368	AACS	ENSGALG00000002899
AACS	824331706	chr15	4463560	G	C	8.79856	0.000270368	AACS	ENSGALG00000002899
AACS	824331897	chr15	4463751	A	G	8.79856	0.000270368	AACS	ENSGALG00000002899
AACS	824332104	chr15	4463958	T	C	2.18296	0.00164735	AACS	ENSGALG00000002899
AACS	824332601	chr15	4464455	A	G	2.18296	0.00164735	AACS	ENSGALG00000002899
AACS	824332610	chr15	4464464	C	T	2.18296	0.00164735	AACS	ENSGALG00000002899
AACS	824332803	chr15	4464657	G	C	2.18296	0.00164735	AACS	ENSGALG00000002899
AACS	824333812	chr15	4465666	C	T	2.18296	0.00164735	AACS	ENSGALG00000002899
AACS	824333902	chr15	4465756	A	T	2.18296	0.00164735	AACS	ENSGALG00000002899
AACS	824333923	chr15	4465777	A	G	2.18296	0.00164735	AACS	ENSGALG00000002899
AACS	824333932	chr15	4465786	A	G	2.18296	0.00164735	AACS	ENSGALG00000002899
AACS	824334364	chr15	4466218	C	T	2.18296	0.00164735	AACS	ENSGALG00000002899
AACS	824334375	chr15	4466229	A	G	2.18296	0.00164735	AACS	ENSGALG00000002899
AACS	824334742	chr15	4466596	T	G	2.18296	0.00164735	AACS	ENSGALG00000002899
AACS	824334990	chr15	4466844	G	A	2.18296	0.00164735	AACS	ENSGALG00000002899
AACS	824335307	chr15	4467161	A	C	2.18296	0.00164735	AACS	ENSGALG00000002899
AACS	824335392	chr15	4467246	A	C	2.18296	0.00164735	AACS	ENSGALG00000002899
AACS	824335404	chr15	4467258	G	A	2.18296	0.00164735	AACS	ENSGALG00000002899
AACS	824335468	chr15	4467322	A	G	2.18296	0.00164735	AACS	ENSGALG00000002899
AACS	824335523	chr15	4467377	T	C	2.18296	0.00164735	AACS	ENSGALG00000002899
AACS	824335796	chr15	4467650	A	C	2.18296	0.00164735	AACS	ENSGALG00000002899
AACS	824335986	chr15	4467840	G	T	2.18296	0.00164735	AACS	ENSGALG00000002899
AACS	824336135	chr15	4467989	A	G	2.18296	0.00164735	AACS	ENSGALG00000002899
AACS	824336140	chr15	4467994	T	C	2.18296	0.00164735	AACS	ENSGALG00000002899
AACS	824336257	chr15	4468111	T	C	2.18296	0.00164735	AACS	ENSGALG00000002899
AACS	824336384	chr15	4468238	A	G	2.18296	0.00164735	AACS	ENSGALG00000002899
AACS	824336431	chr15	4468285	A	G	2.18296	0.00164735	AACS	ENSGALG00000002899
AACS	824336448	chr15	4468302	A	G	2.18296	0.00164735	AACS	ENSGALG00000002899
AACS	824336565	chr15	4468419	C	T	2.18296	0.00164735	AACS	ENSGALG00000002899
AACS	824338181	chr15	4470035	T	C	0.193579	0.00104912	AACS	ENSGALG00000002899
AACS	824338641	chr15	4470495	G	A	0.193579	0.00104912	AACS	ENSGALG00000002899
AACS	824338744	chr15	4470598	C	T	0.193579	0.00104912	AACS	ENSGALG00000002899
AACS	824338798	chr15	4470652	T	C	0.193579	0.00104912	AACS	ENSGALG00000002899
AACS	824338929	chr15	4470783	C	T	0.193579	0.00104912	AACS	ENSGALG00000002899
AACS	824339368	chr15	4471222	T	A	0.193579	0.00104912	AACS	ENSGALG00000002899
AACS	824339591	chr15	4471445	G	C	0.193579	0.00104912	AACS	ENSGALG00000002899
AACS	824339657	chr15	4471511	G	A	0.193579	0.00104912	AACS	ENSGALG00000002899
AACS	824339875	chr15	4471729	T	C	0.193579	0.00104912	AACS	ENSGALG00000002899
AACS	824339876	chr15	4471730	G	A	0.193579	0.00104912	AACS	ENSGALG00000002899
AACS	824339959	chr15	4471813	T	A	0.193579	0.00104912	AACS	ENSGALG00000002899
AACS	824340184	chr15	4472038	G	A	0.193579	0.00104912	AACS	ENSGALG00000002899
AACS	824340661	chr15	4472515	A	T	0.193579	0.00104912	AACS	ENSGALG00000002899
AACS	824340702	chr15	4472556	A	T	0.193579	0.00104912	AACS	ENSGALG00000002899
AACS	824340731	chr15	4472585	T	C	0.193579	0.00104912	AACS	ENSGALG00000002899
AACS	824341117	chr15	4472971	G	A	0.193579	0.00104912	AACS	ENSGALG00000002899
AACS	824341212	chr15	4473066	C	T	0.193579	0.00104912	AACS	ENSGALG00000002899
AACS	824341599	chr15	4473453	T	C	0.193579	0.00104912	AACS	ENSGALG00000002899
AACS	824341803	chr15	4473657	G	A	0.193579	0.00104912	AACS	ENSGALG00000002899
AACS	824341968	chr15	4473822	T	C	0.193579	0.00104912	AACS	ENSGALG00000002899
AACS	824342119	chr15	4473973	A	G	0.00561192	0.103088	AACS	ENSGALG00000002899
AACS	824342798	chr15	4474652	G	A	0.00561192	0.103088	AACS	ENSGALG00000002899
AACS	824342800	chr15	4474654	G	A	0.00561192	0.103088	AACS	ENSGALG00000002899
AACS	824343422	chr15	4475276	C	T	0.00561192	0.103088	AACS	ENSGALG00000002899
AACS	824343440	chr15	4475294	C	T	0.00561192	0.103088	AACS	ENSGALG00000002899
AACS	824343496	chr15	4475350	G	A	0.00561192	0.103088	AACS	ENSGALG00000002899
AACS	824343665	chr15	4475519	C	T	0.00561192	0.103088	AACS	ENSGALG00000002899
AACS	824343820	chr15	4475674	G	A	0.00561192	0.103088	AACS	ENSGALG00000002899
AACS	824343889	chr15	4475743	T	C	0.00561192	0.103088	AACS	ENSGALG00000002899
AACS	824344017	chr15	4475871	C	T	0.00561192	0.103088	AACS	ENSGALG00000002899
AACS	824344018	chr15	4475872	A	G	0.00561192	0.103088	AACS	ENSGALG00000002899
AACS	824344204	chr15	4476058	C	T	0.00561192	0.103088	AACS	ENSGALG00000002899
AACS	824344643	chr15	4476497	C	T	0.00561192	0.103088	AACS	ENSGALG00000002899
AACS	824344971	chr15	4476825	A	G	0.00561192	0.103088	AACS	ENSGALG00000002899
AACS	824345052	chr15	4476906	A	T	0.00561192	0.103088	AACS	ENSGALG00000002899
AACS	824345194	chr15	4477048	T	C	0.00561192	0.103088	AACS	ENSGALG00000002899
AACS	824345233	chr15	4477087	G	A	0.00561192	0.103088	AACS	ENSGALG00000002899
AACS	824345250	chr15	4477104	C	T	0.00561192	0.103088	AACS	ENSGALG00000002899
AACS	824345295	chr15	4477149	A	G	0.00561192	0.103088	AACS	ENSGALG00000002899
AACS	824345825	chr15	4477679	C	T	0.00561192	0.103088	AACS	ENSGALG00000002899
AACS	824346121	chr15	4477975	G	A	0.00561192	0.103088	AACS	ENSGALG00000002899
AACS	824346271	chr15	4478125	A	G	0.00561192	0.103088	AACS	ENSGALG00000002899
AACS	824346388	chr15	4478242	A	G	0.00561192	0.103088	AACS	ENSGALG00000002899
AACS	824346503	chr15	4478357	C	G	0.00561192	0.103088	AACS	ENSGALG00000002899
AACS	824346883	chr15	4478737	C	T	0.00561192	0.103088	AACS	ENSGALG00000002899
AACS	824347370	chr15	4479224	G	A	0.0021825	0.00634834	AACS	ENSGALG00000002899
AACS	824347873	chr15	4479727	T	A	0.0021825	0.00634834	AACS	ENSGALG00000002899
AACS	824348027	chr15	4479881	G	A	0.0021825	0.00634834	AACS	ENSGALG00000002899
AACS	824348191	chr15	4480045	A	G	0.0021825	0.00634834	AACS	ENSGALG00000002899
AACS	824348360	chr15	4480214	T	C	0.0021825	0.00634834	AACS	ENSGALG00000002899
AACS	824348511	chr15	4480365	A	G	0.0021825	0.00634834	AACS	ENSGALG00000002899
AACS	824348761	chr15	4480615	A	G	0.0021825	0.00634834	AACS	ENSGALG00000002899
AACS	824348813	chr15	4480667	C	T	0.0021825	0.00634834	AACS	ENSGALG00000002899
AACS	824348873	chr15	4480727	A	C	0.0021825	0.00634834	AACS	ENSGALG00000002899
AACS	824350974	chr15	4482828	G	A	0.0021825	0.00634834	AACS	ENSGALG00000002899
AACS	824350978	chr15	4482832	T	A	0.0021825	0.00634834	AACS	ENSGALG00000002899
AACS	824351435	chr15	4483289	C	A	0.0021825	0.00634834	AACS	ENSGALG00000002899
AACS	824351538	chr15	4483392	C	T	0.0021825	0.00634834	AACS	ENSGALG00000002899
AACS	824351604	chr15	4483458	A	T	0.0021825	0.00634834	AACS	ENSGALG00000002899
AACS	824351612	chr15	4483466	T	C	0.0021825	0.00634834	AACS	ENSGALG00000002899
AACS	824351738	chr15	4483592	A	C	0.0021825	0.00634834	AACS	ENSGALG00000002899
AACS	824351913	chr15	4483767	G	A	0.0021825	0.00634834	AACS	ENSGALG00000002899
AACS	824354086	chr15	4485940	T	C	0.00816957	0.0292863	AACS	ENSGALG00000002899
AACS	824354087	chr15	4485941	A	G	0.00816957	0.0292863	AACS	ENSGALG00000002899
ABCD3	688017814	chr8	12489611	T	C	0.698	0.0328	ABCD3	ENSGALG00000005647
ABCD3	688018212	chr8	12490009	C	T	0.698	0.0328	ABCD3	ENSGALG00000005647
ABCD3	688018400	chr8	12490197	C	T	0.698	0.0328	ABCD3	ENSGALG00000005647
ABCD3	688018463	chr8	12490260	A	C	0.698	0.0328	ABCD3	ENSGALG00000005647
ABCD3	688018509	chr8	12490306	T	C	0.698	0.0328	ABCD3	ENSGALG00000005647
ABCD3	688018529	chr8	12490326	A	T	0.698	0.0328	ABCD3	ENSGALG00000005647
ABCD3	688018552	chr8	12490349	G	T	0.698	0.0328	ABCD3	ENSGALG00000005647
ABCD3	688018674	chr8	12490471	C	T	0.698	0.0328	ABCD3	ENSGALG00000005647
ABCD3	688018779	chr8	12490576	C	T	0.698	0.0328	ABCD3	ENSGALG00000005647
ABCD3	688018801	chr8	12490598	A	G	0.698	0.0328	ABCD3	ENSGALG00000005647
ABCD3	688018856	chr8	12490653	T	C	0.698	0.0328	ABCD3	ENSGALG00000005647
ABCD3	688018907	chr8	12490704	A	G	0.698	0.0328	ABCD3	ENSGALG00000005647
ABCD3	688019019	chr8	12490816	C	T	0.698	0.0328	ABCD3	ENSGALG00000005647
ABCD3	688019114	chr8	12490911	A	T	0.698	0.0328	ABCD3	ENSGALG00000005647
ABCD3	688019198	chr8	12490995	G	A	0.698	0.0328	ABCD3	ENSGALG00000005647
ABCD3	688019744	chr8	12491541	T	C	0.698	0.0328	ABCD3	ENSGALG00000005647
ABCD3	688019767	chr8	12491564	G	A	0.698	0.0328	ABCD3	ENSGALG00000005647
ABCD3	688019892	chr8	12491689	T	C	0.698	0.0328	ABCD3	ENSGALG00000005647
ABCD3	688020455	chr8	12492252	G	A	0.698	0.0328	ABCD3	ENSGALG00000005647
ABCD3	688020494	chr8	12492291	G	A	0.698	0.0328	ABCD3	ENSGALG00000005647
ABCD3	688020572	chr8	12492369	G	A	0.698	0.0328	ABCD3	ENSGALG00000005647
ABCD3	688020578	chr8	12492375	A	C	0.698	0.0328	ABCD3	ENSGALG00000005647
ABCD3	688020607	chr8	12492404	G	T	0.698	0.0328	ABCD3	ENSGALG00000005647
ABCD3	688020689	chr8	12492486	A	G	0.698	0.0328	ABCD3	ENSGALG00000005647
ABCD3	688020758	chr8	12492555	T	G	0.698	0.0328	ABCD3	ENSGALG00000005647
ABCD3	688020815	chr8	12492612	T	A	0.698	0.0328	ABCD3	ENSGALG00000005647
ABCD3	688020966	chr8	12492763	C	A	0.429	0.0145	ABCD3	ENSGALG00000005647
ABCD3	688021176	chr8	12492973	A	G	0.429	0.0145	ABCD3	ENSGALG00000005647
ABCD3	688021339	chr8	12493136	T	C	0.429	0.0145	ABCD3	ENSGALG00000005647
ABCD3	688021358	chr8	12493155	T	C	0.429	0.0145	ABCD3	ENSGALG00000005647
ABCD3	688021381	chr8	12493178	A	G	0.429	0.0145	ABCD3	ENSGALG00000005647
ABCD3	688021761	chr8	12493558	G	C	0.429	0.0145	ABCD3	ENSGALG00000005647
ABCD3	688021824	chr8	12493621	A	G	0.429	0.0145	ABCD3	ENSGALG00000005647
ABCD3	688022061	chr8	12493858	A	C	0.429	0.0145	ABCD3	ENSGALG00000005647
ABCD3	688022541	chr8	12494338	C	T	0.429	0.0145	ABCD3	ENSGALG00000005647
ABCD3	688022565	chr8	12494362	A	G	0.429	0.0145	ABCD3	ENSGALG00000005647
ABCD3	688022942	chr8	12494739	C	T	0.429	0.0145	ABCD3	ENSGALG00000005647
ABCD3	688023022	chr8	12494819	C	T	0.429	0.0145	ABCD3	ENSGALG00000005647
ABCD3	688023234	chr8	12495031	C	G	0.429	0.0145	ABCD3	ENSGALG00000005647
ABCD3	688023235	chr8	12495032	A	G	0.429	0.0145	ABCD3	ENSGALG00000005647
ABCD3	688023310	chr8	12495107	A	T	0.429	0.0145	ABCD3	ENSGALG00000005647
ABCD3	688023927	chr8	12495724	C	T	0.429	0.0145	ABCD3	ENSGALG00000005647
ABCD3	688024139	chr8	12495936	G	T	0.429	0.0145	ABCD3	ENSGALG00000005647
ABCD3	688024289	chr8	12496086	C	T	0.429	0.0145	ABCD3	ENSGALG00000005647
ABCD3	688025165	chr8	12496962	A	C	0.429	0.0145	ABCD3	ENSGALG00000005647
ABCD3	688025209	chr8	12497006	T	C	0.429	0.0145	ABCD3	ENSGALG00000005647
ABCD3	688025247	chr8	12497044	C	T	0.429	0.0145	ABCD3	ENSGALG00000005647
ABCD3	688025370	chr8	12497167	G	A	0.429	0.0145	ABCD3	ENSGALG00000005647
ABCD3	688025537	chr8	12497334	T	C	0.429	0.0145	ABCD3	ENSGALG00000005647
ABCD3	688025722	chr8	12497519	A	G	0.429	0.0145	ABCD3	ENSGALG00000005647
ABCD3	688026056	chr8	12497853	A	G	0.982	0.00222	ABCD3	ENSGALG00000005647
ABCD3	688026179	chr8	12497976	A	C	0.982	0.00222	ABCD3	ENSGALG00000005647
ABCD3	688026474	chr8	12498271	G	A	0.982	0.00222	ABCD3	ENSGALG00000005647
ABCD3	688026647	chr8	12498444	C	T	0.982	0.00222	ABCD3	ENSGALG00000005647
ABCD3	688026650	chr8	12498447	A	G	0.982	0.00222	ABCD3	ENSGALG00000005647
ABCD3	688026763	chr8	12498560	A	G	0.982	0.00222	ABCD3	ENSGALG00000005647
ABCD3	688027081	chr8	12498878	C	T	0.982	0.00222	ABCD3	ENSGALG00000005647
ABCD3	688027367	chr8	12499164	G	A	0.982	0.00222	ABCD3	ENSGALG00000005647
ABCD3	688027379	chr8	12499176	T	C	0.982	0.00222	ABCD3	ENSGALG00000005647
ABCD3	688027505	chr8	12499302	C	T	0.982	0.00222	ABCD3	ENSGALG00000005647
ABCD3	688027516	chr8	12499313	T	A	0.982	0.00222	ABCD3	ENSGALG00000005647
ABCD3	688027770	chr8	12499567	T	A	0.982	0.00222	ABCD3	ENSGALG00000005647
ABCD3	688028845	chr8	12500642	G	C	0.982	0.00222	ABCD3	ENSGALG00000005647
ABCD3	688028847	chr8	12500644	G	A	0.982	0.00222	ABCD3	ENSGALG00000005647
ABCD3	688028951	chr8	12500748	T	G	0.982	0.00222	ABCD3	ENSGALG00000005647
ABCD3	688028983	chr8	12500780	A	T	0.982	0.00222	ABCD3	ENSGALG00000005647
ABCD3	688029742	chr8	12501539	A	G	0.982	0.00222	ABCD3	ENSGALG00000005647
ABCD3	688029927	chr8	12501724	G	A	0.982	0.00222	ABCD3	ENSGALG00000005647
ABCD3	688030352	chr8	12502149	G	A	0.982	0.00222	ABCD3	ENSGALG00000005647
ABCD3	688031066	chr8	12502863	C	T	0.00714	0.0242	ABCD3	ENSGALG00000005647
ABCD3	688031982	chr8	12503779	T	G	0.00714	0.0242	ABCD3	ENSGALG00000005647
ABCD3	688032370	chr8	12504167	A	G	0.00714	0.0242	ABCD3	ENSGALG00000005647
ABCD3	688034173	chr8	12505970	T	C	0.00714	0.0242	ABCD3	ENSGALG00000005647
ABCD3	688034278	chr8	12506075	G	T	0.00714	0.0242	ABCD3	ENSGALG00000005647
ABCD3	688034279	chr8	12506076	G	T	0.00714	0.0242	ABCD3	ENSGALG00000005647
ABCD3	688034326	chr8	12506123	C	T	0.00714	0.0242	ABCD3	ENSGALG00000005647
ABCD3	688035161	chr8	12506958	T	C	0.00714	0.0242	ABCD3	ENSGALG00000005647
ABCD3	688035371	chr8	12507168	A	G	0.00714	0.0242	ABCD3	ENSGALG00000005647
ABCD3	688035480	chr8	12507277	T	C	0.00714	0.0242	ABCD3	ENSGALG00000005647
ABCD3	688035663	chr8	12507460	A	G	0.00714	0.0242	ABCD3	ENSGALG00000005647
ABCD3	688035839	chr8	12507636	T	A	0.00714	0.0242	ABCD3	ENSGALG00000005647
ABCD3	688036518	chr8	12508315	C	T	0.27	0.00732	ABCD3	ENSGALG00000005647
ABCD3	688036922	chr8	12508719	C	T	0.27	0.00732	ABCD3	ENSGALG00000005647
ABCD3	688037258	chr8	12509055	C	T	0.27	0.00732	ABCD3	ENSGALG00000005647
ABCD3	688037415	chr8	12509212	C	T	0.27	0.00732	ABCD3	ENSGALG00000005647
ABCD3	688037649	chr8	12509446	C	T	0.27	0.00732	ABCD3	ENSGALG00000005647
ABCD3	688038195	chr8	12509992	T	C	0.27	0.00732	ABCD3	ENSGALG00000005647
ABCD3	688038336	chr8	12510133	T	C	0.27	0.00732	ABCD3	ENSGALG00000005647
ABCD3	688038555	chr8	12510352	C	T	0.27	0.00732	ABCD3	ENSGALG00000005647
ABCD3	688038930	chr8	12510727	T	C	0.27	0.00732	ABCD3	ENSGALG00000005647
ABCD3	688039260	chr8	12511057	G	A	0.27	0.00732	ABCD3	ENSGALG00000005647
ABCD3	688039370	chr8	12511167	G	A	0.27	0.00732	ABCD3	ENSGALG00000005647
ABCD3	688039594	chr8	12511391	C	T	0.27	0.00732	ABCD3	ENSGALG00000005647
ABCD3	688039661	chr8	12511458	C	G	0.27	0.00732	ABCD3	ENSGALG00000005647
ABCD3	688039732	chr8	12511529	A	G	0.27	0.00732	ABCD3	ENSGALG00000005647
ABCD3	688039833	chr8	12511630	C	T	0.27	0.00732	ABCD3	ENSGALG00000005647
ABCD3	688040311	chr8	12512108	G	A	0.27	0.00732	ABCD3	ENSGALG00000005647
ABCD3	688040654	chr8	12512451	A	G	0.27	0.00732	ABCD3	ENSGALG00000005647
ABCD3	688041564	chr8	12513361	T	C	0.0635	0.00683	ABCD3	ENSGALG00000005647
ABCD3	688042362	chr8	12514159	A	G	0.0635	0.00683	ABCD3	ENSGALG00000005647
ABCD3	688043139	chr8	12514936	C	T	0.0635	0.00683	ABCD3	ENSGALG00000005647
ABCD3	688043188	chr8	12514985	G	A	0.0635	0.00683	ABCD3	ENSGALG00000005647
ABCD3	688043464	chr8	12515261	G	A	0.0635	0.00683	ABCD3	ENSGALG00000005647
ABCD3	688043978	chr8	12515775	A	C	0.0635	0.00683	ABCD3	ENSGALG00000005647
ABCD3	688044370	chr8	12516167	A	T	0.0635	0.00683	ABCD3	ENSGALG00000005647
ABCD3	688044406	chr8	12516203	G	T	0.0635	0.00683	ABCD3	ENSGALG00000005647
ABCD3	688044693	chr8	12516490	C	T	0.0635	0.00683	ABCD3	ENSGALG00000005647
ABCD3	688044794	chr8	12516591	T	G	0.0635	0.00683	ABCD3	ENSGALG00000005647
ABCD3	688044872	chr8	12516669	T	C	0.0635	0.00683	ABCD3	ENSGALG00000005647
ABCD3	688045182	chr8	12516979	A	C	0.0635	0.00683	ABCD3	ENSGALG00000005647
ABCD3	688045288	chr8	12517085	C	T	0.0635	0.00683	ABCD3	ENSGALG00000005647
ABCD3	688045295	chr8	12517092	A	C	0.0635	0.00683	ABCD3	ENSGALG00000005647
ABCD3	688045350	chr8	12517147	A	G	0.0635	0.00683	ABCD3	ENSGALG00000005647
ABCD3	688045634	chr8	12517431	C	T	0.0635	0.00683	ABCD3	ENSGALG00000005647
ABCD3	688045681	chr8	12517478	A	G	0.0635	0.00683	ABCD3	ENSGALG00000005647
ABCD3	688045743	chr8	12517540	T	C	0.0635	0.00683	ABCD3	ENSGALG00000005647
ABCD3	688045908	chr8	12517705	C	G	0.0635	0.00683	ABCD3	ENSGALG00000005647
ABCD3	688046288	chr8	12518085	A	G	0.223	0.0341	ABCD3	ENSGALG00000005647
ABCD3	688046318	chr8	12518115	G	A	0.223	0.0341	ABCD3	ENSGALG00000005647
ABCD3	688046351	chr8	12518148	G	A	0.223	0.0341	ABCD3	ENSGALG00000005647
ABCD3	688046390	chr8	12518187	C	T	0.223	0.0341	ABCD3	ENSGALG00000005647
ABCD3	688046982	chr8	12518779	C	T	0.223	0.0341	ABCD3	ENSGALG00000005647
ABCD3	688047035	chr8	12518832	C	T	0.223	0.0341	ABCD3	ENSGALG00000005647
ABCD3	688047038	chr8	12518835	T	C	0.223	0.0341	ABCD3	ENSGALG00000005647
ABCD3	688048163	chr8	12519960	G	C	0.223	0.0341	ABCD3	ENSGALG00000005647
ABCD3	688048475	chr8	12520272	G	A	0.223	0.0341	ABCD3	ENSGALG00000005647
ABCD3	688048484	chr8	12520281	T	C	0.223	0.0341	ABCD3	ENSGALG00000005647
ABCD3	688049538	chr8	12521335	G	A	0.223	0.0341	ABCD3	ENSGALG00000005647
ABCD3	688049802	chr8	12521599	A	T	0.223	0.0341	ABCD3	ENSGALG00000005647
ABCD3	688049919	chr8	12521716	G	C	0.223	0.0341	ABCD3	ENSGALG00000005647
ABCD3	688049954	chr8	12521751	T	A	0.223	0.0341	ABCD3	ENSGALG00000005647
ABCD3	688050137	chr8	12521934	C	G	0.223	0.0341	ABCD3	ENSGALG00000005647
ABCD3	688050288	chr8	12522085	C	G	0.223	0.0341	ABCD3	ENSGALG00000005647
ABCD3	688050416	chr8	12522213	A	T	0.223	0.0341	ABCD3	ENSGALG00000005647
ABCD3	688050420	chr8	12522217	C	T	0.223	0.0341	ABCD3	ENSGALG00000005647
ABCD3	688050545	chr8	12522342	C	G	0.223	0.0341	ABCD3	ENSGALG00000005647
ABCD3	688050571	chr8	12522368	A	C	0.223	0.0341	ABCD3	ENSGALG00000005647
ABCD3	688050700	chr8	12522497	A	G	0.223	0.0341	ABCD3	ENSGALG00000005647
ABCD3	688050815	chr8	12522612	T	C	0.223	0.0341	ABCD3	ENSGALG00000005647
ABCD3	688050821	chr8	12522618	C	T	0.223	0.0341	ABCD3	ENSGALG00000005647
ABCD3	688051055	chr8	12522852	G	A	0.0467	0.0168	ABCD3	ENSGALG00000005647
ABCD3	688051635	chr8	12523432	C	T	0.0467	0.0168	ABCD3	ENSGALG00000005647
ABCD3	688051716	chr8	12523513	A	T	0.0467	0.0168	ABCD3	ENSGALG00000005647
ABCD3	688051774	chr8	12523571	C	T	0.0467	0.0168	ABCD3	ENSGALG00000005647
ABCD3	688051775	chr8	12523572	T	A	0.0467	0.0168	ABCD3	ENSGALG00000005647
ABCD3	688051940	chr8	12523737	G	A	0.0467	0.0168	ABCD3	ENSGALG00000005647
ABCD3	688052102	chr8	12523899	C	T	0.0467	0.0168	ABCD3	ENSGALG00000005647
ABCD3	688052233	chr8	12524030	A	G	0.0467	0.0168	ABCD3	ENSGALG00000005647
ABCD3	688052940	chr8	12524737	C	A	0.0467	0.0168	ABCD3	ENSGALG00000005647
ABCD3	688053000	chr8	12524797	G	A	0.0467	0.0168	ABCD3	ENSGALG00000005647
ABCD3	688053007	chr8	12524804	A	G	0.0467	0.0168	ABCD3	ENSGALG00000005647
ABCD3	688053284	chr8	12525081	T	G	0.0467	0.0168	ABCD3	ENSGALG00000005647
ABCD3	688054024	chr8	12525821	G	A	0.0467	0.0168	ABCD3	ENSGALG00000005647
ABHD3	297378204	chr2	102101454	G	T	0.00618	0.0176	ABHD3	ENSGALG00000014938
ABHD3	297378708	chr2	102101958	G	T	0.00618	0.0176	ABHD3	ENSGALG00000014938
ABHD3	297378780	chr2	102102030	T	C	0.00618	0.0176	ABHD3	ENSGALG00000014938
ABHD3	297379261	chr2	102102511	G	A	0.00618	0.0176	ABHD3	ENSGALG00000014938
ABHD3	297379298	chr2	102102548	C	T	0.00618	0.0176	ABHD3	ENSGALG00000014938
ABHD3	297379586	chr2	102102836	C	T	0.00618	0.0176	ABHD3	ENSGALG00000014938
ABHD3	297379691	chr2	102102941	C	A	0.00618	0.0176	ABHD3	ENSGALG00000014938
ABHD3	297379832	chr2	102103082	G	A	0.00618	0.0176	ABHD3	ENSGALG00000014938
ABHD3	297380070	chr2	102103320	T	C	0.00618	0.0176	ABHD3	ENSGALG00000014938
ABHD3	297380071	chr2	102103321	G	A	0.00618	0.0176	ABHD3	ENSGALG00000014938
ABHD3	297380159	chr2	102103409	T	C	0.00618	0.0176	ABHD3	ENSGALG00000014938
ABHD3	297380160	chr2	102103410	G	A	0.00618	0.0176	ABHD3	ENSGALG00000014938
ABHD3	297380387	chr2	102103637	A	G	0.00618	0.0176	ABHD3	ENSGALG00000014938
ABHD3	297380589	chr2	102103839	A	T	0.00618	0.0176	ABHD3	ENSGALG00000014938
ABHD3	297380593	chr2	102103843	C	T	0.00618	0.0176	ABHD3	ENSGALG00000014938
ABHD3	297380725	chr2	102103975	T	C	0.00618	0.0176	ABHD3	ENSGALG00000014938
ABHD3	297381334	chr2	102104584	A	T	0.00618	0.0176	ABHD3	ENSGALG00000014938
ABHD3	297381578	chr2	102104828	C	T	0.00618	0.0176	ABHD3	ENSGALG00000014938
ABHD3	297381626	chr2	102104876	C	T	0.00618	0.0176	ABHD3	ENSGALG00000014938
ABHD3	297381658	chr2	102104908	G	C	0.00618	0.0176	ABHD3	ENSGALG00000014938
ABHD3	297381918	chr2	102105168	G	A	0.00618	0.0176	ABHD3	ENSGALG00000014938
ABHD3	297382386	chr2	102105636	G	A	0.00618	0.0176	ABHD3	ENSGALG00000014938
ABHD3	297382711	chr2	102105961	A	G	0.00618	0.0176	ABHD3	ENSGALG00000014938
ABHD3	297382763	chr2	102106013	T	A	3.3e-08	0.255	ABHD3	ENSGALG00000014938
ABHD3	297383476	chr2	102106726	C	T	3.3e-08	0.255	ABHD3	ENSGALG00000014938
ABHD3	297383489	chr2	102106739	C	T	3.3e-08	0.255	ABHD3	ENSGALG00000014938
ABHD3	297383490	chr2	102106740	A	G	3.3e-08	0.255	ABHD3	ENSGALG00000014938
ABHD3	297383653	chr2	102106903	C	T	3.3e-08	0.255	ABHD3	ENSGALG00000014938
ABHD3	297383685	chr2	102106935	A	T	3.3e-08	0.255	ABHD3	ENSGALG00000014938
ABHD3	297384193	chr2	102107443	G	T	3.3e-08	0.255	ABHD3	ENSGALG00000014938
ABHD3	297384331	chr2	102107581	C	G	3.3e-08	0.255	ABHD3	ENSGALG00000014938
ABHD3	297384478	chr2	102107728	C	T	3.3e-08	0.255	ABHD3	ENSGALG00000014938
ABHD3	297384669	chr2	102107919	A	C	3.3e-08	0.255	ABHD3	ENSGALG00000014938
ABHD3	297384672	chr2	102107922	C	T	3.3e-08	0.255	ABHD3	ENSGALG00000014938
ABHD3	297384679	chr2	102107929	A	C	3.3e-08	0.255	ABHD3	ENSGALG00000014938
ABHD3	297384821	chr2	102108071	A	G	3.3e-08	0.255	ABHD3	ENSGALG00000014938
ABHD3	297384902	chr2	102108152	A	G	3.3e-08	0.255	ABHD3	ENSGALG00000014938
ABHD3	297385338	chr2	102108588	C	T	3.3e-08	0.255	ABHD3	ENSGALG00000014938
ABHD3	297385517	chr2	102108767	A	G	3.3e-08	0.255	ABHD3	ENSGALG00000014938
ABHD3	297385716	chr2	102108966	A	C	3.3e-08	0.255	ABHD3	ENSGALG00000014938
ABHD3	297386430	chr2	102109680	T	A	3.3e-08	0.255	ABHD3	ENSGALG00000014938
ABHD3	297386431	chr2	102109681	G	C	3.3e-08	0.255	ABHD3	ENSGALG00000014938
ABHD3	297386468	chr2	102109718	C	T	3.3e-08	0.255	ABHD3	ENSGALG00000014938
ABHD3	297386632	chr2	102109882	G	A	3.3e-08	0.255	ABHD3	ENSGALG00000014938
ABHD3	297386647	chr2	102109897	T	A	3.3e-08	0.255	ABHD3	ENSGALG00000014938
ABHD3	297386659	chr2	102109909	T	A	3.3e-08	0.255	ABHD3	ENSGALG00000014938
ABHD3	297386715	chr2	102109965	G	A	3.3e-08	0.255	ABHD3	ENSGALG00000014938
ABHD3	297386843	chr2	102110093	T	A	3.3e-08	0.255	ABHD3	ENSGALG00000014938
ABHD3	297386860	chr2	102110110	A	T	3.3e-08	0.255	ABHD3	ENSGALG00000014938
ABHD3	297387086	chr2	102110336	C	T	3.3e-08	0.255	ABHD3	ENSGALG00000014938
ABHD3	297387131	chr2	102110381	A	G	3.3e-08	0.255	ABHD3	ENSGALG00000014938
ABHD3	297387750	chr2	102111000	C	G	3.3e-08	0.255	ABHD3	ENSGALG00000014938
ABHD3	297387798	chr2	102111048	A	G	0.00172	0.426	ABHD3	ENSGALG00000014938
ABHD3	297387799	chr2	102111049	C	T	0.00172	0.426	ABHD3	ENSGALG00000014938
ABHD3	297388042	chr2	102111292	T	C	0.00172	0.426	ABHD3	ENSGALG00000014938
ABHD3	297388879	chr2	102112129	G	C	0.00172	0.426	ABHD3	ENSGALG00000014938
ABHD3	297388884	chr2	102112134	C	T	0.00172	0.426	ABHD3	ENSGALG00000014938
ABHD3	297389564	chr2	102112814	C	T	0.00172	0.426	ABHD3	ENSGALG00000014938
ABHD3	297389588	chr2	102112838	C	T	0.00172	0.426	ABHD3	ENSGALG00000014938
ABHD3	297389614	chr2	102112864	C	T	0.00172	0.426	ABHD3	ENSGALG00000014938
ABHD3	297389649	chr2	102112899	G	A	0.00172	0.426	ABHD3	ENSGALG00000014938
ABHD3	297389910	chr2	102113160	T	C	0.00172	0.426	ABHD3	ENSGALG00000014938
ABHD3	297389926	chr2	102113176	C	G	0.00172	0.426	ABHD3	ENSGALG00000014938
ABHD3	297390028	chr2	102113278	G	A	0.00172	0.426	ABHD3	ENSGALG00000014938
ABHD3	297390141	chr2	102113391	G	A	0.00172	0.426	ABHD3	ENSGALG00000014938
ABHD3	297390810	chr2	102114060	G	T	0.00172	0.426	ABHD3	ENSGALG00000014938
ABHD3	297390831	chr2	102114081	C	T	0.00172	0.426	ABHD3	ENSGALG00000014938
ABHD3	297390847	chr2	102114097	T	C	0.00172	0.426	ABHD3	ENSGALG00000014938
ABHD3	297390872	chr2	102114122	T	A	0.00172	0.426	ABHD3	ENSGALG00000014938
ABHD3	297390961	chr2	102114211	G	A	0.00172	0.426	ABHD3	ENSGALG00000014938
ABHD3	297391063	chr2	102114313	C	T	0.00172	0.426	ABHD3	ENSGALG00000014938
ABHD3	297391072	chr2	102114322	A	G	0.00172	0.426	ABHD3	ENSGALG00000014938
ABHD3	297391118	chr2	102114368	T	C	0.00172	0.426	ABHD3	ENSGALG00000014938
ABHD3	297391727	chr2	102114977	A	G	0.00172	0.426	ABHD3	ENSGALG00000014938
ABHD3	297392211	chr2	102115461	G	A	0.00172	0.426	ABHD3	ENSGALG00000014938
ABHD3	297392259	chr2	102115509	G	A	0.00172	0.426	ABHD3	ENSGALG00000014938
ABHD3	297392354	chr2	102115604	C	T	0.00172	0.426	ABHD3	ENSGALG00000014938
ABHD3	297392392	chr2	102115642	C	T	0.00172	0.426	ABHD3	ENSGALG00000014938
ABHD3	297392402	chr2	102115652	T	C	0.00172	0.426	ABHD3	ENSGALG00000014938
ABHD3	297392647	chr2	102115897	A	C	0.00172	0.426	ABHD3	ENSGALG00000014938
ABHD3	297392859	chr2	102116109	G	T	0.00955	0.0191	ABHD3	ENSGALG00000014938
ABHD3	297392949	chr2	102116199	T	A	0.00955	0.0191	ABHD3	ENSGALG00000014938
ABHD3	297393047	chr2	102116297	T	G	0.00955	0.0191	ABHD3	ENSGALG00000014938
ABHD3	297393166	chr2	102116416	C	A	0.00955	0.0191	ABHD3	ENSGALG00000014938
ABHD3	297393372	chr2	102116622	T	C	0.00955	0.0191	ABHD3	ENSGALG00000014938
ABHD3	297393574	chr2	102116824	A	T	0.00955	0.0191	ABHD3	ENSGALG00000014938
ABHD3	297393611	chr2	102116861	G	C	0.00955	0.0191	ABHD3	ENSGALG00000014938
ABHD3	297393874	chr2	102117124	G	C	0.00955	0.0191	ABHD3	ENSGALG00000014938
ABHD3	297393997	chr2	102117247	C	T	0.00955	0.0191	ABHD3	ENSGALG00000014938
ABHD3	297393999	chr2	102117249	G	C	0.00955	0.0191	ABHD3	ENSGALG00000014938
ABHD3	297394006	chr2	102117256	C	T	0.00955	0.0191	ABHD3	ENSGALG00000014938
ABHD3	297394223	chr2	102117473	A	G	0.00955	0.0191	ABHD3	ENSGALG00000014938
ABHD3	297394233	chr2	102117483	A	G	0.00955	0.0191	ABHD3	ENSGALG00000014938
ABHD3	297394339	chr2	102117589	C	T	0.00955	0.0191	ABHD3	ENSGALG00000014938
ABHD3	297394487	chr2	102117737	C	T	0.00955	0.0191	ABHD3	ENSGALG00000014938
ABHD3	297394499	chr2	102117749	G	A	0.00955	0.0191	ABHD3	ENSGALG00000014938
ABHD3	297394925	chr2	102118175	C	T	0.00955	0.0191	ABHD3	ENSGALG00000014938
ABHD3	297395218	chr2	102118468	T	A	0.00955	0.0191	ABHD3	ENSGALG00000014938
ABHD3	297395425	chr2	102118675	C	T	0.00955	0.0191	ABHD3	ENSGALG00000014938
ABHD3	297395548	chr2	102118798	A	G	0.00955	0.0191	ABHD3	ENSGALG00000014938
ABHD3	297395909	chr2	102119159	A	G	0.00955	0.0191	ABHD3	ENSGALG00000014938
ABHD3	297395961	chr2	102119211	C	T	0.00955	0.0191	ABHD3	ENSGALG00000014938
ABHD3	297396019	chr2	102119269	T	G	0.00955	0.0191	ABHD3	ENSGALG00000014938
ABHD3	297396028	chr2	102119278	A	G	0.00955	0.0191	ABHD3	ENSGALG00000014938
ABHD3	297396146	chr2	102119396	T	C	0.00955	0.0191	ABHD3	ENSGALG00000014938
ABHD3	297396265	chr2	102119515	A	C	0.00955	0.0191	ABHD3	ENSGALG00000014938
ABHD3	297396365	chr2	102119615	C	T	0.00955	0.0191	ABHD3	ENSGALG00000014938
ABHD3	297396375	chr2	102119625	T	C	0.00955	0.0191	ABHD3	ENSGALG00000014938
ABHD3	297396489	chr2	102119739	G	A	0.00955	0.0191	ABHD3	ENSGALG00000014938
ABHD3	297396773	chr2	102120023	G	A	0.00955	0.0191	ABHD3	ENSGALG00000014938
ABHD3	297397359	chr2	102120609	C	T	0.00955	0.0191	ABHD3	ENSGALG00000014938
ABHD3	297397368	chr2	102120618	T	C	0.00955	0.0191	ABHD3	ENSGALG00000014938
ABHD3	297397426	chr2	102120676	C	T	0.00955	0.0191	ABHD3	ENSGALG00000014938
ABHD3	297397722	chr2	102120972	T	A	0.00955	0.0191	ABHD3	ENSGALG00000014938
ABHD3	297397752	chr2	102121002	A	G	0.00955	0.0191	ABHD3	ENSGALG00000014938
ABHD3	297397917	chr2	102121167	T	C	0.75	0.0428	ABHD3	ENSGALG00000014938
ABHD3	297398234	chr2	102121484	T	C	0.75	0.0428	ABHD3	ENSGALG00000014938
ABHD3	297398242	chr2	102121492	A	G	0.75	0.0428	ABHD3	ENSGALG00000014938
ABHD3	297398297	chr2	102121547	A	G	0.75	0.0428	ABHD3	ENSGALG00000014938
ABHD3	297398399	chr2	102121649	T	C	0.75	0.0428	ABHD3	ENSGALG00000014938
ABHD3	297398525	chr2	102121775	G	A	0.75	0.0428	ABHD3	ENSGALG00000014938
ABHD3	297398620	chr2	102121870	G	A	0.75	0.0428	ABHD3	ENSGALG00000014938
ABHD3	297398715	chr2	102121965	C	T	0.75	0.0428	ABHD3	ENSGALG00000014938
ABHD3	297398804	chr2	102122054	A	G	0.75	0.0428	ABHD3	ENSGALG00000014938
ABHD3	297398908	chr2	102122158	C	T	0.75	0.0428	ABHD3	ENSGALG00000014938
ABHD3	297400007	chr2	102123257	A	C	0.75	0.0428	ABHD3	ENSGALG00000014938
ABHD3	297400060	chr2	102123310	T	C	0.75	0.0428	ABHD3	ENSGALG00000014938
ABHD3	297400153	chr2	102123403	G	C	0.75	0.0428	ABHD3	ENSGALG00000014938
ABHD3	297400501	chr2	102123751	C	T	0.75	0.0428	ABHD3	ENSGALG00000014938
ABHD3	297400503	chr2	102123753	G	T	0.75	0.0428	ABHD3	ENSGALG00000014938
ABHD3	297401484	chr2	102124734	A	G	0.75	0.0428	ABHD3	ENSGALG00000014938
ABHD3	297401703	chr2	102124953	C	T	0.75	0.0428	ABHD3	ENSGALG00000014938
ABHD3	297402107	chr2	102125357	G	C	0.75	0.0428	ABHD3	ENSGALG00000014938
ABHD3	297402451	chr2	102125701	T	A	0.75	0.0428	ABHD3	ENSGALG00000014938
ABHD3	297402645	chr2	102125895	C	T	0.75	0.0428	ABHD3	ENSGALG00000014938
ABHD3	297403186	chr2	102126436	C	T	0.329	0.00426	ABHD3	ENSGALG00000014938
ABHD3	297404657	chr2	102127907	A	G	0.329	0.00426	ABHD3	ENSGALG00000014938
ABHD3	297404918	chr2	102128168	G	A	0.329	0.00426	ABHD3	ENSGALG00000014938
ABHD3	297405159	chr2	102128409	T	C	0.329	0.00426	ABHD3	ENSGALG00000014938
ABHD3	297405312	chr2	102128562	C	T	0.329	0.00426	ABHD3	ENSGALG00000014938
ABHD3	297405338	chr2	102128588	C	T	0.329	0.00426	ABHD3	ENSGALG00000014938
ABHD3	297405416	chr2	102128666	T	G	0.329	0.00426	ABHD3	ENSGALG00000014938
ABHD3	297405463	chr2	102128713	C	T	0.329	0.00426	ABHD3	ENSGALG00000014938
ABHD3	297405565	chr2	102128815	C	T	0.329	0.00426	ABHD3	ENSGALG00000014938
ABHD3	297405853	chr2	102129103	G	A	0.329	0.00426	ABHD3	ENSGALG00000014938
ABHD3	297406312	chr2	102129562	C	T	0.329	0.00426	ABHD3	ENSGALG00000014938
ABHD3	297406510	chr2	102129760	A	G	0.329	0.00426	ABHD3	ENSGALG00000014938
ABHD3	297406553	chr2	102129803	T	C	0.329	0.00426	ABHD3	ENSGALG00000014938
ABHD3	297406901	chr2	102130151	T	C	0.329	0.00426	ABHD3	ENSGALG00000014938
ABHD3	297407066	chr2	102130316	C	T	0.329	0.00426	ABHD3	ENSGALG00000014938
ABHD3	297407433	chr2	102130683	T	C	0.329	0.00426	ABHD3	ENSGALG00000014938
ABHD3	297407566	chr2	102130816	G	A	0.329	0.00426	ABHD3	ENSGALG00000014938
ABHD3	297407777	chr2	102131027	A	G	0.206	0.0312	ABHD3	ENSGALG00000014938
ABHD3	297407881	chr2	102131131	A	G	0.206	0.0312	ABHD3	ENSGALG00000014938
ABHD3	297407947	chr2	102131197	A	G	0.206	0.0312	ABHD3	ENSGALG00000014938
ABHD3	297408054	chr2	102131304	A	G	0.206	0.0312	ABHD3	ENSGALG00000014938
ABHD3	297408074	chr2	102131324	T	A	0.206	0.0312	ABHD3	ENSGALG00000014938
ABHD3	297408126	chr2	102131376	T	C	0.206	0.0312	ABHD3	ENSGALG00000014938
ABHD3	297408322	chr2	102131572	C	T	0.206	0.0312	ABHD3	ENSGALG00000014938
ABHD3	297408432	chr2	102131682	T	C	0.206	0.0312	ABHD3	ENSGALG00000014938
ABHD3	297408534	chr2	102131784	A	T	0.206	0.0312	ABHD3	ENSGALG00000014938
ABHD3	297408539	chr2	102131789	T	G	0.206	0.0312	ABHD3	ENSGALG00000014938
ABHD3	297408593	chr2	102131843	G	A	0.206	0.0312	ABHD3	ENSGALG00000014938
ABHD3	297408628	chr2	102131878	G	T	0.206	0.0312	ABHD3	ENSGALG00000014938
ABHD3	297408641	chr2	102131891	A	G	0.206	0.0312	ABHD3	ENSGALG00000014938
ABHD3	297408748	chr2	102131998	A	G	0.206	0.0312	ABHD3	ENSGALG00000014938
ABHD3	297408785	chr2	102132035	A	C	0.206	0.0312	ABHD3	ENSGALG00000014938
ABHD3	297408888	chr2	102132138	A	C	0.206	0.0312	ABHD3	ENSGALG00000014938
ACAA2	921654213	chrZ	982369	C	T	0.05	0.00581	ACAA2	ENSGALG00000002777
ACAA2	921654234	chrZ	982390	C	T	0.05	0.00581	ACAA2	ENSGALG00000002777
ACAA2	921660285	chrZ	988441	G	T	0.133	0.000615	ACAA2	ENSGALG00000002777
ACAA2	921663243	chrZ	991399	A	G	0	0.0281	ACAA2	ENSGALG00000002777
ACAA2	921663282	chrZ	991438	T	C	0	0.0281	ACAA2	ENSGALG00000002777
ACAA2	921663802	chrZ	991958	A	G	0	0.0281	ACAA2	ENSGALG00000002777
ACAA2	921663848	chrZ	992004	A	G	0	0.0281	ACAA2	ENSGALG00000002777
ACAA2	921663883	chrZ	992039	T	C	0	0.0281	ACAA2	ENSGALG00000002777
ACAA2	921664064	chrZ	992220	G	A	0	0.0281	ACAA2	ENSGALG00000002777
ACAA2	921664203	chrZ	992359	T	C	0	0.0281	ACAA2	ENSGALG00000002777
ACAA2	921664833	chrZ	992989	C	T	0	0.0281	ACAA2	ENSGALG00000002777
ACAA2	921665347	chrZ	993503	T	C	0	0.0281	ACAA2	ENSGALG00000002777
ACAA2	921665390	chrZ	993546	T	G	0	0.0281	ACAA2	ENSGALG00000002777
ACAA2	921665912	chrZ	994068	A	G	0	0.0281	ACAA2	ENSGALG00000002777
ACAA2	921666502	chrZ	994658	T	G	0	0.0281	ACAA2	ENSGALG00000002777
ACAA2	921666734	chrZ	994890	G	A	0	0.0281	ACAA2	ENSGALG00000002777
ACAA2	921667391	chrZ	995547	T	C	0	0.0281	ACAA2	ENSGALG00000002777
ACAA2	921667972	chrZ	996128	A	G	0.00655	0.0144	ACAA2	ENSGALG00000002777
ACAA2	921668103	chrZ	996259	A	T	0.00655	0.0144	ACAA2	ENSGALG00000002777
ACAA2	921668105	chrZ	996261	C	T	0.00655	0.0144	ACAA2	ENSGALG00000002777
ACAA2	921668291	chrZ	996447	C	G	0.00655	0.0144	ACAA2	ENSGALG00000002777
ACAA2	921668572	chrZ	996728	T	G	0.00655	0.0144	ACAA2	ENSGALG00000002777
ACAA2	921671705	chrZ	999861	G	A	0.00655	0.0144	ACAA2	ENSGALG00000002777
ACAD11	238159217	chr2	42882467	A	G	2.99e-08	0.0822	ACAD11	ENSGALG00000019617
ACAD11	238159271	chr2	42882521	C	T	2.99e-08	0.0822	ACAD11	ENSGALG00000019617
ACAD11	238159374	chr2	42882624	T	G	2.99e-08	0.0822	ACAD11	ENSGALG00000019617
ACAD11	238159429	chr2	42882679	A	C	2.99e-08	0.0822	ACAD11	ENSGALG00000019617
ACAD11	238159458	chr2	42882708	A	G	2.99e-08	0.0822	ACAD11	ENSGALG00000019617
ACAD11	238159471	chr2	42882721	C	T	2.99e-08	0.0822	ACAD11	ENSGALG00000019617
ACAD11	238159592	chr2	42882842	T	C	2.99e-08	0.0822	ACAD11	ENSGALG00000019617
ACAD11	238159722	chr2	42882972	T	C	2.99e-08	0.0822	ACAD11	ENSGALG00000019617
ACAD11	238159727	chr2	42882977	T	A	2.99e-08	0.0822	ACAD11	ENSGALG00000019617
ACAD11	238159912	chr2	42883162	T	C	2.99e-08	0.0822	ACAD11	ENSGALG00000019617
ACAD11	238159958	chr2	42883208	C	T	2.99e-08	0.0822	ACAD11	ENSGALG00000019617
ACAD11	238160065	chr2	42883315	C	T	2.99e-08	0.0822	ACAD11	ENSGALG00000019617
ACAD11	238160080	chr2	42883330	C	T	2.99e-08	0.0822	ACAD11	ENSGALG00000019617
ACAD11	238160212	chr2	42883462	G	A	2.99e-08	0.0822	ACAD11	ENSGALG00000019617
ACAD11	238160268	chr2	42883518	G	A	2.99e-08	0.0822	ACAD11	ENSGALG00000019617
ACAD11	238160514	chr2	42883764	T	C	2.99e-08	0.0822	ACAD11	ENSGALG00000019617
ACAD11	238161479	chr2	42884729	G	A	2.99e-08	0.0822	ACAD11	ENSGALG00000019617
ACAD11	238161538	chr2	42884788	G	A	2.99e-08	0.0822	ACAD11	ENSGALG00000019617
ACAD11	238161548	chr2	42884798	A	G	2.99e-08	0.0822	ACAD11	ENSGALG00000019617
ACAD11	238162732	chr2	42885982	G	A	0.0134	0.00761	ACAD11	ENSGALG00000019617
ACAD11	238163017	chr2	42886267	G	T	0.0134	0.00761	ACAD11	ENSGALG00000019617
ACAD11	238163240	chr2	42886490	T	G	0.0134	0.00761	ACAD11	ENSGALG00000019617
ACAD11	238163257	chr2	42886507	T	C	0.0134	0.00761	ACAD11	ENSGALG00000019617
ACAD11	238163287	chr2	42886537	T	A	0.0134	0.00761	ACAD11	ENSGALG00000019617
ACAD11	238163397	chr2	42886647	C	T	0.0134	0.00761	ACAD11	ENSGALG00000019617
ACAD11	238163398	chr2	42886648	C	T	0.0134	0.00761	ACAD11	ENSGALG00000019617
ACAD11	238163449	chr2	42886699	C	T	0.0134	0.00761	ACAD11	ENSGALG00000019617
ACAD11	238163913	chr2	42887163	C	T	0.0134	0.00761	ACAD11	ENSGALG00000019617
ACAD11	238164264	chr2	42887514	C	T	0.0134	0.00761	ACAD11	ENSGALG00000019617
ACAD11	238164375	chr2	42887625	C	T	0.0134	0.00761	ACAD11	ENSGALG00000019617
ACAD11	238164378	chr2	42887628	T	C	0.0134	0.00761	ACAD11	ENSGALG00000019617
ACAD11	238164926	chr2	42888176	A	G	0.0134	0.00761	ACAD11	ENSGALG00000019617
ACAD11	238165028	chr2	42888278	C	T	0.0134	0.00761	ACAD11	ENSGALG00000019617
ACAD11	238165307	chr2	42888557	C	G	0.0134	0.00761	ACAD11	ENSGALG00000019617
ACAD11	238165600	chr2	42888850	C	T	0.0134	0.00761	ACAD11	ENSGALG00000019617
ACAD11	238165602	chr2	42888852	A	T	0.0134	0.00761	ACAD11	ENSGALG00000019617
ACAD11	238166108	chr2	42889358	T	G	0.0134	0.00761	ACAD11	ENSGALG00000019617
ACAD11	238166652	chr2	42889902	C	T	0.0134	0.00761	ACAD11	ENSGALG00000019617
ACAD11	238166656	chr2	42889906	C	A	0.0134	0.00761	ACAD11	ENSGALG00000019617
ACAD11	238167055	chr2	42890305	G	A	0.00062	0.0609	ACAD11	ENSGALG00000019617
ACAD11	238167144	chr2	42890394	G	A	0.00062	0.0609	ACAD11	ENSGALG00000019617
ACAD11	238167360	chr2	42890610	T	C	0.00062	0.0609	ACAD11	ENSGALG00000019617
ACAD11	238168477	chr2	42891727	T	C	0.00062	0.0609	ACAD11	ENSGALG00000019617
ACAD11	238168540	chr2	42891790	T	C	0.00062	0.0609	ACAD11	ENSGALG00000019617
ACAD11	238168998	chr2	42892248	T	C	0.00062	0.0609	ACAD11	ENSGALG00000019617
ACAD11	238169014	chr2	42892264	G	A	0.00062	0.0609	ACAD11	ENSGALG00000019617
ACAD11	238169147	chr2	42892397	A	G	0.00062	0.0609	ACAD11	ENSGALG00000019617
ACAD11	238169224	chr2	42892474	C	A	0.00062	0.0609	ACAD11	ENSGALG00000019617
ACAD11	238169277	chr2	42892527	T	G	0.00062	0.0609	ACAD11	ENSGALG00000019617
ACAD11	238169340	chr2	42892590	C	T	0.00062	0.0609	ACAD11	ENSGALG00000019617
ACAD11	238169345	chr2	42892595	T	C	0.00062	0.0609	ACAD11	ENSGALG00000019617
ACAD11	238169540	chr2	42892790	A	G	0.00062	0.0609	ACAD11	ENSGALG00000019617
ACAD11	238169579	chr2	42892829	G	C	0.00062	0.0609	ACAD11	ENSGALG00000019617
ACAD11	238169756	chr2	42893006	T	G	0.00062	0.0609	ACAD11	ENSGALG00000019617
ACAD11	238169854	chr2	42893104	T	G	0.00062	0.0609	ACAD11	ENSGALG00000019617
ACAD11	238170089	chr2	42893339	A	G	0.00062	0.0609	ACAD11	ENSGALG00000019617
ACAD11	238170195	chr2	42893445	G	A	0.00062	0.0609	ACAD11	ENSGALG00000019617
ACAD11	238170564	chr2	42893814	A	G	0.00062	0.0609	ACAD11	ENSGALG00000019617
ACAD11	238170594	chr2	42893844	C	T	0.00062	0.0609	ACAD11	ENSGALG00000019617
ACAD11	238171155	chr2	42894405	C	T	0.00062	0.0609	ACAD11	ENSGALG00000019617
ACAD11	238171192	chr2	42894442	C	G	0.00062	0.0609	ACAD11	ENSGALG00000019617
ACAD11	238171205	chr2	42894455	T	C	0.00062	0.0609	ACAD11	ENSGALG00000019617
ACAD11	238171338	chr2	42894588	T	C	0.00062	0.0609	ACAD11	ENSGALG00000019617
ACAD11	238171701	chr2	42894951	T	C	0.00062	0.0609	ACAD11	ENSGALG00000019617
ACAD11	238171714	chr2	42894964	C	T	0.00062	0.0609	ACAD11	ENSGALG00000019617
ACAD11	238171898	chr2	42895148	C	T	0.00062	0.0609	ACAD11	ENSGALG00000019617
ACAD11	238171930	chr2	42895180	A	C	0.00062	0.0609	ACAD11	ENSGALG00000019617
ACAD11	238171935	chr2	42895185	C	T	0.00062	0.0609	ACAD11	ENSGALG00000019617
ACAD11	238171950	chr2	42895200	T	C	0.00062	0.0609	ACAD11	ENSGALG00000019617
ACAD11	238172175	chr2	42895425	C	T	2.99e-08	0.333	ACAD11	ENSGALG00000019617
ACAD11	238172824	chr2	42896074	G	A	2.99e-08	0.333	ACAD11	ENSGALG00000019617
ACAD11	238172851	chr2	42896101	A	G	2.99e-08	0.333	ACAD11	ENSGALG00000019617
ACAD11	238172868	chr2	42896118	G	A	2.99e-08	0.333	ACAD11	ENSGALG00000019617
ACAD11	238172944	chr2	42896194	G	A	2.99e-08	0.333	ACAD11	ENSGALG00000019617
ACAD11	238172961	chr2	42896211	C	G	2.99e-08	0.333	ACAD11	ENSGALG00000019617
ACAD11	238173055	chr2	42896305	T	G	2.99e-08	0.333	ACAD11	ENSGALG00000019617
ACAD11	238173702	chr2	42896952	C	T	2.99e-08	0.333	ACAD11	ENSGALG00000019617
ACAD11	238173778	chr2	42897028	G	A	2.99e-08	0.333	ACAD11	ENSGALG00000019617
ACAD11	238174122	chr2	42897372	A	C	2.99e-08	0.333	ACAD11	ENSGALG00000019617
ACAD11	238174535	chr2	42897785	G	A	2.99e-08	0.333	ACAD11	ENSGALG00000019617
ACAD11	238174661	chr2	42897911	A	C	2.99e-08	0.333	ACAD11	ENSGALG00000019617
ACAD11	238174887	chr2	42898137	A	G	2.99e-08	0.333	ACAD11	ENSGALG00000019617
ACAD11	238174892	chr2	42898142	A	G	2.99e-08	0.333	ACAD11	ENSGALG00000019617
ACAD11	238175162	chr2	42898412	G	A	2.99e-08	0.333	ACAD11	ENSGALG00000019617
ACAD11	238175379	chr2	42898629	T	C	2.99e-08	0.333	ACAD11	ENSGALG00000019617
ACAD11	238175500	chr2	42898750	A	C	2.99e-08	0.333	ACAD11	ENSGALG00000019617
ACAD11	238176097	chr2	42899347	A	G	2.99e-08	0.333	ACAD11	ENSGALG00000019617
ACAD11	238176411	chr2	42899661	G	A	2.99e-08	0.333	ACAD11	ENSGALG00000019617
ACAD11	238176560	chr2	42899810	G	C	2.99e-08	0.333	ACAD11	ENSGALG00000019617
ACAD11	238176841	chr2	42900091	A	G	2.99e-08	0.333	ACAD11	ENSGALG00000019617
ACAD11	238176985	chr2	42900235	G	A	2.99e-08	0.333	ACAD11	ENSGALG00000019617
ACAD11	238177013	chr2	42900263	G	A	3.08e-08	12	ACAD11	ENSGALG00000019617
ACAD11	238177201	chr2	42900451	C	T	3.08e-08	12	ACAD11	ENSGALG00000019617
ACAD11	238177425	chr2	42900675	C	T	3.08e-08	12	ACAD11	ENSGALG00000019617
ACAD11	238178757	chr2	42902007	G	T	3.08e-08	12	ACAD11	ENSGALG00000019617
ACAD11	238179024	chr2	42902274	G	A	3.08e-08	12	ACAD11	ENSGALG00000019617
ACAD11	238179027	chr2	42902277	A	G	3.08e-08	12	ACAD11	ENSGALG00000019617
ACAD11	238179134	chr2	42902384	C	T	3.08e-08	12	ACAD11	ENSGALG00000019617
ACAD11	238179246	chr2	42902496	C	T	3.08e-08	12	ACAD11	ENSGALG00000019617
ACAD11	238179383	chr2	42902633	T	A	3.08e-08	12	ACAD11	ENSGALG00000019617
ACAD11	238179466	chr2	42902716	G	A	3.08e-08	12	ACAD11	ENSGALG00000019617
ACAD11	238179611	chr2	42902861	C	T	3.08e-08	12	ACAD11	ENSGALG00000019617
ACAD11	238179735	chr2	42902985	T	C	3.08e-08	12	ACAD11	ENSGALG00000019617
ACAD11	238179796	chr2	42903046	A	G	3.08e-08	12	ACAD11	ENSGALG00000019617
ACAD11	238180311	chr2	42903561	A	G	3.08e-08	12	ACAD11	ENSGALG00000019617
ACAD11	238180341	chr2	42903591	C	T	3.08e-08	12	ACAD11	ENSGALG00000019617
ACAD11	238180521	chr2	42903771	C	T	3.08e-08	12	ACAD11	ENSGALG00000019617
ACAD11	238180610	chr2	42903860	G	T	3.08e-08	12	ACAD11	ENSGALG00000019617
ACAD11	238180619	chr2	42903869	G	A	3.08e-08	12	ACAD11	ENSGALG00000019617
ACAD11	238180933	chr2	42904183	C	T	3.08e-08	12	ACAD11	ENSGALG00000019617
ACAD11	238181027	chr2	42904277	C	T	3.08e-08	12	ACAD11	ENSGALG00000019617
ACAD11	238181296	chr2	42904546	A	T	3.08e-08	12	ACAD11	ENSGALG00000019617
ACAD11	238181412	chr2	42904662	A	G	3.08e-08	12	ACAD11	ENSGALG00000019617
ACAD11	238181506	chr2	42904756	T	C	3.08e-08	12	ACAD11	ENSGALG00000019617
ACAD11	238181921	chr2	42905171	A	G	3.08e-08	12	ACAD11	ENSGALG00000019617
ACAD11	238181945	chr2	42905195	T	G	3.08e-08	12	ACAD11	ENSGALG00000019617
ACAD11	238182120	chr2	42905370	C	T	3.11e-08	0.293	ACAD11	ENSGALG00000019617
ACAD11	238182246	chr2	42905496	A	G	3.11e-08	0.293	ACAD11	ENSGALG00000019617
ACAD11	238182264	chr2	42905514	C	T	3.11e-08	0.293	ACAD11	ENSGALG00000019617
ACAD11	238182457	chr2	42905707	T	G	3.11e-08	0.293	ACAD11	ENSGALG00000019617
ACAD11	238182593	chr2	42905843	T	A	3.11e-08	0.293	ACAD11	ENSGALG00000019617
ACAD11	238182656	chr2	42905906	A	G	3.11e-08	0.293	ACAD11	ENSGALG00000019617
ACAD11	238182788	chr2	42906038	A	C	3.11e-08	0.293	ACAD11	ENSGALG00000019617
ACAD11	238182824	chr2	42906074	A	G	3.11e-08	0.293	ACAD11	ENSGALG00000019617
ACAD11	238183168	chr2	42906418	A	G	3.11e-08	0.293	ACAD11	ENSGALG00000019617
ACAD11	238183427	chr2	42906677	T	A	3.11e-08	0.293	ACAD11	ENSGALG00000019617
ACAD11	238183590	chr2	42906840	C	T	3.11e-08	0.293	ACAD11	ENSGALG00000019617
ACAD11	238184657	chr2	42907907	T	C	3.11e-08	0.293	ACAD11	ENSGALG00000019617
ACAD11	238184879	chr2	42908129	T	C	3.11e-08	0.293	ACAD11	ENSGALG00000019617
ACAD11	238185364	chr2	42908614	T	C	3.11e-08	0.293	ACAD11	ENSGALG00000019617
ACAD11	238185368	chr2	42908618	A	T	3.11e-08	0.293	ACAD11	ENSGALG00000019617
ACAD11	238185885	chr2	42909135	A	T	3.11e-08	0.293	ACAD11	ENSGALG00000019617
ACAD11	238186419	chr2	42909669	T	C	3.11e-08	0.293	ACAD11	ENSGALG00000019617
ACAD11	238186487	chr2	42909737	C	T	3.11e-08	0.293	ACAD11	ENSGALG00000019617
ACAD11	238186923	chr2	42910173	C	T	3.11e-08	0.293	ACAD11	ENSGALG00000019617
ACAD11	238186989	chr2	42910239	T	C	0.56	0.00893	ACAD11	ENSGALG00000019617
ACAD11	238187024	chr2	42910274	T	C	0.56	0.00893	ACAD11	ENSGALG00000019617
ACAD11	238187026	chr2	42910276	G	A	0.56	0.00893	ACAD11	ENSGALG00000019617
ACAD11	238187340	chr2	42910590	T	A	0.56	0.00893	ACAD11	ENSGALG00000019617
ACAD11	238187427	chr2	42910677	A	G	0.56	0.00893	ACAD11	ENSGALG00000019617
ACAD11	238187693	chr2	42910943	A	G	0.56	0.00893	ACAD11	ENSGALG00000019617
ACAD11	238187751	chr2	42911001	T	C	0.56	0.00893	ACAD11	ENSGALG00000019617
ACAD11	238187895	chr2	42911145	C	T	0.56	0.00893	ACAD11	ENSGALG00000019617
ACAD11	238188012	chr2	42911262	G	A	0.56	0.00893	ACAD11	ENSGALG00000019617
ACAD11	238188133	chr2	42911383	C	T	0.56	0.00893	ACAD11	ENSGALG00000019617
ACAD11	238188283	chr2	42911533	G	A	0.56	0.00893	ACAD11	ENSGALG00000019617
ACAD11	238188300	chr2	42911550	T	C	0.56	0.00893	ACAD11	ENSGALG00000019617
ACAD11	238188372	chr2	42911622	T	A	0.56	0.00893	ACAD11	ENSGALG00000019617
ACAD11	238188544	chr2	42911794	G	A	0.56	0.00893	ACAD11	ENSGALG00000019617
ACAD11	238188718	chr2	42911968	G	C	0.56	0.00893	ACAD11	ENSGALG00000019617
ACAD11	238188785	chr2	42912035	C	T	0.56	0.00893	ACAD11	ENSGALG00000019617
ACAD11	238188807	chr2	42912057	T	C	0.56	0.00893	ACAD11	ENSGALG00000019617
ACAD11	238188933	chr2	42912183	G	A	0.56	0.00893	ACAD11	ENSGALG00000019617
ACAD11	238188997	chr2	42912247	T	G	0.56	0.00893	ACAD11	ENSGALG00000019617
ACAD11	238188999	chr2	42912249	G	A	0.56	0.00893	ACAD11	ENSGALG00000019617
ACAD11	238189038	chr2	42912288	A	G	0.56	0.00893	ACAD11	ENSGALG00000019617
ACAD11	238189124	chr2	42912374	C	A	0.56	0.00893	ACAD11	ENSGALG00000019617
ACAD11	238189218	chr2	42912468	G	A	0.56	0.00893	ACAD11	ENSGALG00000019617
ACAD11	238189280	chr2	42912530	C	T	0.56	0.00893	ACAD11	ENSGALG00000019617
ACAD11	238189339	chr2	42912589	C	T	0.56	0.00893	ACAD11	ENSGALG00000019617
ACAD11	238189570	chr2	42912820	G	C	0.56	0.00893	ACAD11	ENSGALG00000019617
ACAD11	238189669	chr2	42912919	T	A	0.56	0.00893	ACAD11	ENSGALG00000019617
ACAD11	238189884	chr2	42913134	T	C	0.56	0.00893	ACAD11	ENSGALG00000019617
ACAD11	238190217	chr2	42913467	A	G	0.56	0.00893	ACAD11	ENSGALG00000019617
ACAD11	238190218	chr2	42913468	T	A	0.56	0.00893	ACAD11	ENSGALG00000019617
ACAD11	238190352	chr2	42913602	A	G	0.56	0.00893	ACAD11	ENSGALG00000019617
ACAD11	238190383	chr2	42913633	G	A	0.56	0.00893	ACAD11	ENSGALG00000019617
ACAD11	238190546	chr2	42913796	G	A	0.56	0.00893	ACAD11	ENSGALG00000019617
ACAD11	238190621	chr2	42913871	C	T	0.56	0.00893	ACAD11	ENSGALG00000019617
ACAD11	238190635	chr2	42913885	C	T	0.56	0.00893	ACAD11	ENSGALG00000019617
ACAD11	238190685	chr2	42913935	G	A	0.56	0.00893	ACAD11	ENSGALG00000019617
ACAD11	238190913	chr2	42914163	G	A	0.56	0.00893	ACAD11	ENSGALG00000019617
ACAD11	238191119	chr2	42914369	G	A	0.56	0.00893	ACAD11	ENSGALG00000019617
ACAD11	238191169	chr2	42914419	T	A	0.56	0.00893	ACAD11	ENSGALG00000019617
ACAD11	238191363	chr2	42914613	A	G	0.56	0.00893	ACAD11	ENSGALG00000019617
ACAD11	238191779	chr2	42915029	G	A	0.56	0.00893	ACAD11	ENSGALG00000019617
ACAD11	238193122	chr2	42916372	T	G	3.08e-08	0.058	ACAD11	ENSGALG00000019617
ACAD11	238193187	chr2	42916437	T	G	3.08e-08	0.058	ACAD11	ENSGALG00000019617
ACAD11	238193241	chr2	42916491	A	T	3.08e-08	0.058	ACAD11	ENSGALG00000019617
ACAD11	238193436	chr2	42916686	A	G	3.08e-08	0.058	ACAD11	ENSGALG00000019617
ACAD11	238193576	chr2	42916826	A	G	3.08e-08	0.058	ACAD11	ENSGALG00000019617
ACAD11	238193647	chr2	42916897	A	C	3.08e-08	0.058	ACAD11	ENSGALG00000019617
ACAD11	238193648	chr2	42916898	G	A	3.08e-08	0.058	ACAD11	ENSGALG00000019617
ACAD11	238193729	chr2	42916979	G	A	3.08e-08	0.058	ACAD11	ENSGALG00000019617
ACAD11	238193734	chr2	42916984	A	G	3.08e-08	0.058	ACAD11	ENSGALG00000019617
ACAD11	238193762	chr2	42917012	G	A	3.08e-08	0.058	ACAD11	ENSGALG00000019617
ACAD11	238193920	chr2	42917170	C	G	3.08e-08	0.058	ACAD11	ENSGALG00000019617
ACAD11	238193921	chr2	42917171	A	G	3.08e-08	0.058	ACAD11	ENSGALG00000019617
ACAD11	238194172	chr2	42917422	A	G	3.08e-08	0.058	ACAD11	ENSGALG00000019617
ACAD11	238194193	chr2	42917443	T	C	3.08e-08	0.058	ACAD11	ENSGALG00000019617
ACAD11	238194209	chr2	42917459	A	T	3.08e-08	0.058	ACAD11	ENSGALG00000019617
ACAD11	238194276	chr2	42917526	A	G	3.08e-08	0.058	ACAD11	ENSGALG00000019617
ACAD11	238194664	chr2	42917914	T	C	3.08e-08	0.058	ACAD11	ENSGALG00000019617
ACAD11	238194858	chr2	42918108	T	G	3.08e-08	0.058	ACAD11	ENSGALG00000019617
ACAD11	238195056	chr2	42918306	C	A	3.08e-08	0.058	ACAD11	ENSGALG00000019617
ACAD11	238195242	chr2	42918492	T	C	3.08e-08	0.058	ACAD11	ENSGALG00000019617
ACAD11	238195267	chr2	42918517	A	G	3.08e-08	0.058	ACAD11	ENSGALG00000019617
ACAD11	238195378	chr2	42918628	A	G	3.08e-08	0.058	ACAD11	ENSGALG00000019617
ACAD11	238195391	chr2	42918641	T	C	3.08e-08	0.058	ACAD11	ENSGALG00000019617
ACAD11	238195407	chr2	42918657	G	A	3.08e-08	0.058	ACAD11	ENSGALG00000019617
ACAD11	238195523	chr2	42918773	G	A	3.08e-08	0.058	ACAD11	ENSGALG00000019617
ACAD11	238195535	chr2	42918785	C	T	3.08e-08	0.058	ACAD11	ENSGALG00000019617
ACAD11	238196161	chr2	42919411	A	G	3.08e-08	0.058	ACAD11	ENSGALG00000019617
ACAD11	238196206	chr2	42919456	C	T	3.08e-08	0.058	ACAD11	ENSGALG00000019617
ACAD11	238196251	chr2	42919501	A	T	3.08e-08	0.058	ACAD11	ENSGALG00000019617
ACAD11	238196285	chr2	42919535	A	G	3.08e-08	0.058	ACAD11	ENSGALG00000019617
ACAD11	238196468	chr2	42919718	T	C	3.08e-08	0.058	ACAD11	ENSGALG00000019617
ACAD11	238196556	chr2	42919806	C	T	3.08e-08	0.058	ACAD11	ENSGALG00000019617
ACAD11	238196706	chr2	42919956	G	A	3.08e-08	0.058	ACAD11	ENSGALG00000019617
ACAD11	238196926	chr2	42920176	T	A	3.08e-08	0.058	ACAD11	ENSGALG00000019617
ACAD11	238197179	chr2	42920429	T	C	0.22	0.00802	ACAD11	ENSGALG00000019617
ACAD11	238197184	chr2	42920434	G	A	0.22	0.00802	ACAD11	ENSGALG00000019617
ACAD11	238197242	chr2	42920492	T	C	0.22	0.00802	ACAD11	ENSGALG00000019617
ACAD11	238197250	chr2	42920500	C	T	0.22	0.00802	ACAD11	ENSGALG00000019617
ACAD9	772254773	chr12	5205478	G	A	0.0807	0.00255	ACAD9	ENSGALG00000005034
ACAD9	772254823	chr12	5205528	C	T	0.0807	0.00255	ACAD9	ENSGALG00000005034
ACAD9	772255525	chr12	5206230	A	G	0.0807	0.00255	ACAD9	ENSGALG00000005034
ACAD9	772255536	chr12	5206241	C	T	0.0807	0.00255	ACAD9	ENSGALG00000005034
ACAD9	772255537	chr12	5206242	A	G	0.0807	0.00255	ACAD9	ENSGALG00000005034
ACAD9	772255632	chr12	5206337	G	T	0.0807	0.00255	ACAD9	ENSGALG00000005034
ACAD9	772255688	chr12	5206393	T	C	0.0807	0.00255	ACAD9	ENSGALG00000005034
ACAD9	772255741	chr12	5206446	A	G	0.0807	0.00255	ACAD9	ENSGALG00000005034
ACAD9	772255791	chr12	5206496	T	C	0.0807	0.00255	ACAD9	ENSGALG00000005034
ACAD9	772255823	chr12	5206528	T	C	0.0807	0.00255	ACAD9	ENSGALG00000005034
ACAD9	772255893	chr12	5206598	T	C	0.0807	0.00255	ACAD9	ENSGALG00000005034
ACAD9	772256143	chr12	5206848	G	C	0.0807	0.00255	ACAD9	ENSGALG00000005034
ACAD9	772256149	chr12	5206854	A	G	0.0807	0.00255	ACAD9	ENSGALG00000005034
ACAD9	772256559	chr12	5207264	C	T	2.22	0.00196	ACAD9	ENSGALG00000005034
ACAD9	772256660	chr12	5207365	A	G	2.22	0.00196	ACAD9	ENSGALG00000005034
ACAD9	772256688	chr12	5207393	T	G	2.22	0.00196	ACAD9	ENSGALG00000005034
ACAD9	772256833	chr12	5207538	T	C	2.22	0.00196	ACAD9	ENSGALG00000005034
ACAD9	772256838	chr12	5207543	T	A	2.22	0.00196	ACAD9	ENSGALG00000005034
ACAD9	772257079	chr12	5207784	T	C	2.22	0.00196	ACAD9	ENSGALG00000005034
ACAD9	772257855	chr12	5208560	T	A	2.22	0.00196	ACAD9	ENSGALG00000005034
ACAD9	772257857	chr12	5208562	G	A	2.22	0.00196	ACAD9	ENSGALG00000005034
ACAD9	772258192	chr12	5208897	A	G	2.22	0.00196	ACAD9	ENSGALG00000005034
ACAD9	772259252	chr12	5209957	G	A	2.22	0.00196	ACAD9	ENSGALG00000005034
ACAD9	772260167	chr12	5210872	A	G	2.22	0.00196	ACAD9	ENSGALG00000005034
ACAD9	772260706	chr12	5211411	A	G	2.22	0.00196	ACAD9	ENSGALG00000005034
ACAD9	772260707	chr12	5211412	G	C	2.22	0.00196	ACAD9	ENSGALG00000005034
ACAD9	772260735	chr12	5211440	C	T	2.22	0.00196	ACAD9	ENSGALG00000005034
ACAD9	772260886	chr12	5211591	A	G	2.22	0.00196	ACAD9	ENSGALG00000005034
ACAD9	772261970	chr12	5212675	T	C	0	0.0238	ACAD9	ENSGALG00000005034
ACAD9	772262051	chr12	5212756	C	T	0	0.0238	ACAD9	ENSGALG00000005034
ACAD9	772262381	chr12	5213086	C	T	0	0.0238	ACAD9	ENSGALG00000005034
ACAD9	772262673	chr12	5213378	T	C	0	0.0238	ACAD9	ENSGALG00000005034
ACAD9	772262913	chr12	5213618	T	C	0	0.0238	ACAD9	ENSGALG00000005034
ACAD9	772263380	chr12	5214085	T	C	0	0.0238	ACAD9	ENSGALG00000005034
ACAD9	772263461	chr12	5214166	A	T	0	0.0238	ACAD9	ENSGALG00000005034
ACAD9	772263469	chr12	5214174	G	T	0	0.0238	ACAD9	ENSGALG00000005034
ACAD9	772264907	chr12	5215612	T	C	0	0.0238	ACAD9	ENSGALG00000005034
ACAD9	772265404	chr12	5216109	G	A	0	0.0238	ACAD9	ENSGALG00000005034
ACAD9	772265618	chr12	5216323	A	G	0	0.0238	ACAD9	ENSGALG00000005034
ACAD9	772265645	chr12	5216350	C	T	0	0.0238	ACAD9	ENSGALG00000005034
ACAD9	772265742	chr12	5216447	A	G	0	0.0238	ACAD9	ENSGALG00000005034
ACAD9	772265746	chr12	5216451	C	T	0	0.0238	ACAD9	ENSGALG00000005034
ACAD9	772265773	chr12	5216478	T	C	0	0.0238	ACAD9	ENSGALG00000005034
ACAD9	772265866	chr12	5216571	T	C	0	0.0238	ACAD9	ENSGALG00000005034
ACAD9	772266185	chr12	5216890	A	G	0	0.0238	ACAD9	ENSGALG00000005034
ACAD9	772266341	chr12	5217046	C	T	0	0.0238	ACAD9	ENSGALG00000005034
ACAD9	772266364	chr12	5217069	A	G	0	0.0238	ACAD9	ENSGALG00000005034
ACAD9	772267154	chr12	5217859	A	G	0.0337	0.102	ACAD9	ENSGALG00000005034
ACAD9	772267255	chr12	5217960	A	G	0.0337	0.102	ACAD9	ENSGALG00000005034
ACAD9	772267345	chr12	5218050	G	A	0.0337	0.102	ACAD9	ENSGALG00000005034
ACAD9	772267581	chr12	5218286	A	C	0.0337	0.102	ACAD9	ENSGALG00000005034
ACAD9	772267626	chr12	5218331	T	C	0.0337	0.102	ACAD9	ENSGALG00000005034
ACAD9	772267887	chr12	5218592	G	A	0.0337	0.102	ACAD9	ENSGALG00000005034
ACAD9	772268034	chr12	5218739	C	G	0.0337	0.102	ACAD9	ENSGALG00000005034
ACAD9	772268254	chr12	5218959	G	A	0.0337	0.102	ACAD9	ENSGALG00000005034
ACAD9	772268753	chr12	5219458	T	C	0.0337	0.102	ACAD9	ENSGALG00000005034
ACAD9	772269108	chr12	5219813	G	A	0.0337	0.102	ACAD9	ENSGALG00000005034
ACAD9	772269173	chr12	5219878	C	T	0.0337	0.102	ACAD9	ENSGALG00000005034
ACAD9	772269321	chr12	5220026	A	T	0.0337	0.102	ACAD9	ENSGALG00000005034
ACAD9	772269381	chr12	5220086	C	G	0.0337	0.102	ACAD9	ENSGALG00000005034
ACAD9	772269554	chr12	5220259	A	T	0.0337	0.102	ACAD9	ENSGALG00000005034
ACAD9	772269613	chr12	5220318	T	C	0.0337	0.102	ACAD9	ENSGALG00000005034
ACAD9	772269614	chr12	5220319	C	A	0.0337	0.102	ACAD9	ENSGALG00000005034
ACAD9	772269891	chr12	5220596	G	A	0.0337	0.102	ACAD9	ENSGALG00000005034
ACAD9	772270029	chr12	5220734	A	G	0.0337	0.102	ACAD9	ENSGALG00000005034
ACAD9	772270081	chr12	5220786	G	A	0.0337	0.102	ACAD9	ENSGALG00000005034
ACAD9	772270103	chr12	5220808	A	G	0.0337	0.102	ACAD9	ENSGALG00000005034
ACAD9	772270106	chr12	5220811	C	T	0.0337	0.102	ACAD9	ENSGALG00000005034
ACAD9	772270471	chr12	5221176	C	A	0.0337	0.102	ACAD9	ENSGALG00000005034
ACAD9	772270484	chr12	5221189	G	C	0.0337	0.102	ACAD9	ENSGALG00000005034
ACAD9	772270588	chr12	5221293	C	T	0.0337	0.102	ACAD9	ENSGALG00000005034
ACAD9	772270670	chr12	5221375	A	C	0.0337	0.102	ACAD9	ENSGALG00000005034
ACAD9	772270907	chr12	5221612	A	G	0.0337	0.102	ACAD9	ENSGALG00000005034
ACAD9	772270984	chr12	5221689	A	T	0.0337	0.102	ACAD9	ENSGALG00000005034
ACAD9	772271154	chr12	5221859	C	T	0.0337	0.102	ACAD9	ENSGALG00000005034
ACAD9	772271507	chr12	5222212	C	G	0	0.106	ACAD9	ENSGALG00000005034
ACAD9	772271538	chr12	5222243	T	C	0	0.106	ACAD9	ENSGALG00000005034
ACAD9	772271571	chr12	5222276	G	A	0	0.106	ACAD9	ENSGALG00000005034
ACAD9	772271970	chr12	5222675	T	C	0	0.106	ACAD9	ENSGALG00000005034
ACAD9	772272300	chr12	5223005	T	C	0	0.106	ACAD9	ENSGALG00000005034
ACAD9	772272583	chr12	5223288	T	C	0	0.106	ACAD9	ENSGALG00000005034
ACAD9	772272641	chr12	5223346	C	T	0	0.106	ACAD9	ENSGALG00000005034
ACAD9	772272658	chr12	5223363	A	G	0	0.106	ACAD9	ENSGALG00000005034
ACAD9	772272790	chr12	5223495	T	C	0	0.106	ACAD9	ENSGALG00000005034
ACAD9	772272817	chr12	5223522	C	T	0	0.106	ACAD9	ENSGALG00000005034
ACAD9	772272893	chr12	5223598	G	A	0	0.106	ACAD9	ENSGALG00000005034
ACAD9	772273066	chr12	5223771	T	C	0	0.106	ACAD9	ENSGALG00000005034
ACAD9	772273259	chr12	5223964	C	A	0	0.106	ACAD9	ENSGALG00000005034
ACAD9	772273542	chr12	5224247	A	G	0	0.106	ACAD9	ENSGALG00000005034
ACAD9	772273813	chr12	5224518	A	T	0	0.106	ACAD9	ENSGALG00000005034
ACAD9	772274096	chr12	5224801	C	T	0	0.106	ACAD9	ENSGALG00000005034
ACAD9	772274398	chr12	5225103	T	C	0	0.106	ACAD9	ENSGALG00000005034
ACAD9	772274461	chr12	5225166	A	G	0	0.106	ACAD9	ENSGALG00000005034
ACAD9	772274713	chr12	5225418	C	T	0	0.106	ACAD9	ENSGALG00000005034
ACAD9	772274882	chr12	5225587	G	C	0	0.106	ACAD9	ENSGALG00000005034
ACAD9	772274971	chr12	5225676	T	A	0	0.106	ACAD9	ENSGALG00000005034
ACAD9	772275131	chr12	5225836	T	C	0	0.106	ACAD9	ENSGALG00000005034
ACAD9	772275202	chr12	5225907	C	T	0	0.106	ACAD9	ENSGALG00000005034
ACAD9	772275606	chr12	5226311	C	T	0	0.106	ACAD9	ENSGALG00000005034
ACAD9	772275908	chr12	5226613	A	G	0	0.106	ACAD9	ENSGALG00000005034
ACAD9	772275979	chr12	5226684	A	G	0	0.106	ACAD9	ENSGALG00000005034
ACAD9	772276556	chr12	5227261	A	T	0	0.0745	ACAD9	ENSGALG00000005034
ACAD9	772276779	chr12	5227484	A	G	0	0.0745	ACAD9	ENSGALG00000005034
ACAD9	772276926	chr12	5227631	G	A	0	0.0745	ACAD9	ENSGALG00000005034
ACAD9	772276986	chr12	5227691	T	C	0	0.0745	ACAD9	ENSGALG00000005034
ACAD9	772277130	chr12	5227835	A	G	0	0.0745	ACAD9	ENSGALG00000005034
ACAD9	772277213	chr12	5227918	G	C	0	0.0745	ACAD9	ENSGALG00000005034
ACAD9	772277598	chr12	5228303	A	G	0	0.0745	ACAD9	ENSGALG00000005034
ACAD9	772277737	chr12	5228442	C	T	0	0.0745	ACAD9	ENSGALG00000005034
ACAD9	772277887	chr12	5228592	C	G	0	0.0745	ACAD9	ENSGALG00000005034
ACAD9	772278731	chr12	5229436	G	C	0	0.0745	ACAD9	ENSGALG00000005034
ACAD9	772278759	chr12	5229464	A	T	0	0.0745	ACAD9	ENSGALG00000005034
ACAD9	772278871	chr12	5229576	A	C	0	0.0745	ACAD9	ENSGALG00000005034
ACAD9	772279025	chr12	5229730	A	G	0	0.0745	ACAD9	ENSGALG00000005034
ACAD9	772279718	chr12	5230423	C	G	0	0.0745	ACAD9	ENSGALG00000005034
ACAD9	772279759	chr12	5230464	T	C	0	0.0745	ACAD9	ENSGALG00000005034
ACAD9	772279766	chr12	5230471	A	G	0	0.0745	ACAD9	ENSGALG00000005034
ACAD9	772279872	chr12	5230577	T	C	0	0.0745	ACAD9	ENSGALG00000005034
ACAD9	772279950	chr12	5230655	T	A	0	0.0745	ACAD9	ENSGALG00000005034
ACAD9	772280740	chr12	5231445	G	T	0	0.0745	ACAD9	ENSGALG00000005034
ACAD9	772280906	chr12	5231611	T	C	0	0.0745	ACAD9	ENSGALG00000005034
ACAD9	772281324	chr12	5232029	T	C	0	0.0745	ACAD9	ENSGALG00000005034
ACAD9	772281668	chr12	5232373	T	C	0.609	0.00581	ACAD9	ENSGALG00000005034
ACAD9	772281669	chr12	5232374	G	A	0.609	0.00581	ACAD9	ENSGALG00000005034
ACAD9	772281869	chr12	5232574	A	G	0.609	0.00581	ACAD9	ENSGALG00000005034
ACAD9	772281905	chr12	5232610	T	C	0.609	0.00581	ACAD9	ENSGALG00000005034
ACAD9	772282102	chr12	5232807	A	G	0.609	0.00581	ACAD9	ENSGALG00000005034
ACAD9	772282122	chr12	5232827	C	T	0.609	0.00581	ACAD9	ENSGALG00000005034
ACAD9	772282248	chr12	5232953	C	G	0.609	0.00581	ACAD9	ENSGALG00000005034
ACAD9	772282264	chr12	5232969	A	C	0.609	0.00581	ACAD9	ENSGALG00000005034
ACAD9	772282522	chr12	5233227	A	C	0.609	0.00581	ACAD9	ENSGALG00000005034
ACAD9	772282629	chr12	5233334	G	A	0.609	0.00581	ACAD9	ENSGALG00000005034
ACAD9	772285553	chr12	5236258	G	T	0.609	0.00581	ACAD9	ENSGALG00000005034
ACAD9	772285576	chr12	5236281	A	G	0.609	0.00581	ACAD9	ENSGALG00000005034
ACAD9	772285679	chr12	5236384	A	G	0.609	0.00581	ACAD9	ENSGALG00000005034
ACAD9	772285695	chr12	5236400	G	A	0.609	0.00581	ACAD9	ENSGALG00000005034
ACAD9	772285933	chr12	5236638	T	C	0.609	0.00581	ACAD9	ENSGALG00000005034
ACAD9	772285956	chr12	5236661	T	G	0.609	0.00581	ACAD9	ENSGALG00000005034
ACAD9	772286200	chr12	5236905	T	C	0.609	0.00581	ACAD9	ENSGALG00000005034
ACAD9	772286325	chr12	5237030	A	G	0.609	0.00581	ACAD9	ENSGALG00000005034
ACAD9	772286398	chr12	5237103	T	C	0	12	ACAD9	ENSGALG00000005034
ACAD9	772286402	chr12	5237107	C	T	0	12	ACAD9	ENSGALG00000005034
ACAD9	772286696	chr12	5237401	G	C	0	12	ACAD9	ENSGALG00000005034
ACAD9	772286866	chr12	5237571	A	G	0	12	ACAD9	ENSGALG00000005034
ACAD9	772286877	chr12	5237582	A	C	0	12	ACAD9	ENSGALG00000005034
ACAD9	772286975	chr12	5237680	G	A	0	12	ACAD9	ENSGALG00000005034
ACAD9	772287408	chr12	5238113	G	C	0	12	ACAD9	ENSGALG00000005034
ACAD9	772287472	chr12	5238177	G	A	0	12	ACAD9	ENSGALG00000005034
ACAD9	772287851	chr12	5238556	G	A	0	12	ACAD9	ENSGALG00000005034
ACAD9	772287878	chr12	5238583	T	C	0	12	ACAD9	ENSGALG00000005034
ACAD9	772287882	chr12	5238587	C	T	0	12	ACAD9	ENSGALG00000005034
ACAD9	772288272	chr12	5238977	T	A	0	12	ACAD9	ENSGALG00000005034
ACAD9	772288376	chr12	5239081	T	G	0	12	ACAD9	ENSGALG00000005034
ACAD9	772288431	chr12	5239136	A	T	0	12	ACAD9	ENSGALG00000005034
ACADL	641994193	chr7	2711030	G	A	9.57	0.000541	ACADL	ENSGALG00000002891
ACADL	641994234	chr7	2711071	C	T	9.57	0.000541	ACADL	ENSGALG00000002891
ACADL	641994316	chr7	2711153	G	A	9.57	0.000541	ACADL	ENSGALG00000002891
ACADL	641994386	chr7	2711223	T	C	9.57	0.000541	ACADL	ENSGALG00000002891
ACADL	641994405	chr7	2711242	T	C	9.57	0.000541	ACADL	ENSGALG00000002891
ACADL	641995185	chr7	2712022	A	T	9.57	0.000541	ACADL	ENSGALG00000002891
ACADL	641995186	chr7	2712023	T	G	9.57	0.000541	ACADL	ENSGALG00000002891
ACADL	641995305	chr7	2712142	T	C	9.57	0.000541	ACADL	ENSGALG00000002891
ACADL	641995369	chr7	2712206	A	T	9.57	0.000541	ACADL	ENSGALG00000002891
ACADL	641995373	chr7	2712210	A	G	9.57	0.000541	ACADL	ENSGALG00000002891
ACADL	641995408	chr7	2712245	G	A	9.57	0.000541	ACADL	ENSGALG00000002891
ACADL	641995457	chr7	2712294	C	G	9.57	0.000541	ACADL	ENSGALG00000002891
ACADL	641995654	chr7	2712491	T	C	9.57	0.000541	ACADL	ENSGALG00000002891
ACADL	641996258	chr7	2713095	A	G	9.57	0.000541	ACADL	ENSGALG00000002891
ACADL	641996265	chr7	2713102	C	T	9.57	0.000541	ACADL	ENSGALG00000002891
ACADL	641996339	chr7	2713176	G	A	9.57	0.000541	ACADL	ENSGALG00000002891
ACADL	641996427	chr7	2713264	T	C	9.57	0.000541	ACADL	ENSGALG00000002891
ACADL	641996569	chr7	2713406	C	T	9.57	0.000541	ACADL	ENSGALG00000002891
ACADL	641996614	chr7	2713451	G	C	9.57	0.000541	ACADL	ENSGALG00000002891
ACADL	641996631	chr7	2713468	T	C	9.57	0.000541	ACADL	ENSGALG00000002891
ACADL	641996658	chr7	2713495	G	A	9.57	0.000541	ACADL	ENSGALG00000002891
ACADL	641996742	chr7	2713579	C	T	9.57	0.000541	ACADL	ENSGALG00000002891
ACADL	641996750	chr7	2713587	G	C	9.57	0.000541	ACADL	ENSGALG00000002891
ACADL	641996785	chr7	2713622	T	C	9.57	0.000541	ACADL	ENSGALG00000002891
ACADL	641996786	chr7	2713623	G	A	9.57	0.000541	ACADL	ENSGALG00000002891
ACADL	641999242	chr7	2716079	C	T	0.104	0.00381	ACADL	ENSGALG00000002891
ACADL	641999862	chr7	2716699	A	G	0.104	0.00381	ACADL	ENSGALG00000002891
ACADL	642000188	chr7	2717025	T	C	0.104	0.00381	ACADL	ENSGALG00000002891
ACADL	642000501	chr7	2717338	C	T	0.104	0.00381	ACADL	ENSGALG00000002891
ACADL	642000539	chr7	2717376	A	G	0.104	0.00381	ACADL	ENSGALG00000002891
ACADL	642001459	chr7	2718296	T	A	0.104	0.00381	ACADL	ENSGALG00000002891
ACADL	642002182	chr7	2719019	T	A	0.104	0.00381	ACADL	ENSGALG00000002891
ACADL	642003338	chr7	2720175	A	G	0.586	0.195	ACADL	ENSGALG00000002891
ACADL	642004261	chr7	2721098	T	A	0.586	0.195	ACADL	ENSGALG00000002891
ACADL	642004655	chr7	2721492	C	T	0.586	0.195	ACADL	ENSGALG00000002891
ACADL	642004770	chr7	2721607	A	C	0.586	0.195	ACADL	ENSGALG00000002891
ACADL	642005511	chr7	2722348	C	T	0.586	0.195	ACADL	ENSGALG00000002891
ACADL	642005799	chr7	2722636	C	A	0.586	0.195	ACADL	ENSGALG00000002891
ACADL	642006181	chr7	2723018	G	A	0.586	0.195	ACADL	ENSGALG00000002891
ACADL	642006384	chr7	2723221	T	C	0.586	0.195	ACADL	ENSGALG00000002891
ACADL	642007087	chr7	2723924	C	T	0.586	0.195	ACADL	ENSGALG00000002891
ACADL	642007719	chr7	2724556	C	T	1.29e-08	0.0872	ACADL	ENSGALG00000002891
ACADL	642008117	chr7	2724954	T	C	1.29e-08	0.0872	ACADL	ENSGALG00000002891
ACADL	642008156	chr7	2724993	T	C	1.29e-08	0.0872	ACADL	ENSGALG00000002891
ACADL	642008793	chr7	2725630	T	C	1.29e-08	0.0872	ACADL	ENSGALG00000002891
ACADL	642008795	chr7	2725632	C	T	1.29e-08	0.0872	ACADL	ENSGALG00000002891
ACADL	642008977	chr7	2725814	T	C	1.29e-08	0.0872	ACADL	ENSGALG00000002891
ACADL	642009205	chr7	2726042	T	C	1.29e-08	0.0872	ACADL	ENSGALG00000002891
ACADL	642009206	chr7	2726043	G	T	1.29e-08	0.0872	ACADL	ENSGALG00000002891
ACADL	642009266	chr7	2726103	A	G	1.29e-08	0.0872	ACADL	ENSGALG00000002891
ACADL	642009375	chr7	2726212	A	G	1.29e-08	0.0872	ACADL	ENSGALG00000002891
ACADL	642009971	chr7	2726808	G	A	1.29e-08	0.0872	ACADL	ENSGALG00000002891
ACADL	642009996	chr7	2726833	G	A	1.29e-08	0.0872	ACADL	ENSGALG00000002891
ACADL	642010595	chr7	2727432	T	C	1.29e-08	0.0872	ACADL	ENSGALG00000002891
ACADL	642011071	chr7	2727908	G	A	1.29e-08	0.0872	ACADL	ENSGALG00000002891
ACADL	642011100	chr7	2727937	G	A	1.29e-08	0.0872	ACADL	ENSGALG00000002891
ACADL	642011143	chr7	2727980	C	G	1.29e-08	0.0872	ACADL	ENSGALG00000002891
ACADL	642011181	chr7	2728018	T	A	1.29e-08	0.0872	ACADL	ENSGALG00000002891
ACADL	642011345	chr7	2728182	C	G	1.29e-08	0.0872	ACADL	ENSGALG00000002891
ACADL	642011352	chr7	2728189	G	A	1.29e-08	0.0872	ACADL	ENSGALG00000002891
ACADL	642011425	chr7	2728262	C	T	1.29e-08	0.0872	ACADL	ENSGALG00000002891
ACADL	642011426	chr7	2728263	C	T	1.29e-08	0.0872	ACADL	ENSGALG00000002891
ACADL	642011597	chr7	2728434	T	C	1.29e-08	0.0872	ACADL	ENSGALG00000002891
ACADL	642013220	chr7	2730057	T	C	1.06	0.001	ACADL	ENSGALG00000002891
ACADL	642013602	chr7	2730439	A	C	1.06	0.001	ACADL	ENSGALG00000002891
ACADL	642013717	chr7	2730554	G	A	1.06	0.001	ACADL	ENSGALG00000002891
ACADL	642013889	chr7	2730726	C	T	1.06	0.001	ACADL	ENSGALG00000002891
ACADL	642014004	chr7	2730841	T	C	1.06	0.001	ACADL	ENSGALG00000002891
ACADL	642014267	chr7	2731104	G	A	1.06	0.001	ACADL	ENSGALG00000002891
ACADL	642014470	chr7	2731307	C	T	1.06	0.001	ACADL	ENSGALG00000002891
ACADL	642014502	chr7	2731339	A	G	1.06	0.001	ACADL	ENSGALG00000002891
ACADL	642014694	chr7	2731531	C	T	1.06	0.001	ACADL	ENSGALG00000002891
ACADL	642015186	chr7	2732023	T	C	1.06	0.001	ACADL	ENSGALG00000002891
ACADL	642015377	chr7	2732214	A	G	1.06	0.001	ACADL	ENSGALG00000002891
ACADL	642015689	chr7	2732526	A	T	1.06	0.001	ACADL	ENSGALG00000002891
ACADL	642016078	chr7	2732915	A	G	1.06	0.001	ACADL	ENSGALG00000002891
ACADL	642016095	chr7	2732932	T	C	1.06	0.001	ACADL	ENSGALG00000002891
ACADL	642016228	chr7	2733065	G	A	1.06	0.001	ACADL	ENSGALG00000002891
ACADL	642016453	chr7	2733290	G	T	1.06	0.001	ACADL	ENSGALG00000002891
ACADL	642016592	chr7	2733429	T	C	1.06	0.001	ACADL	ENSGALG00000002891
ACADL	642016867	chr7	2733704	A	G	1.06	0.001	ACADL	ENSGALG00000002891
ACADL	642017019	chr7	2733856	G	T	1.06	0.001	ACADL	ENSGALG00000002891
ACADL	642017023	chr7	2733860	G	T	1.06	0.001	ACADL	ENSGALG00000002891
ACADL	642017119	chr7	2733956	A	T	1.06	0.001	ACADL	ENSGALG00000002891
ACADL	642017161	chr7	2733998	T	G	1.06	0.001	ACADL	ENSGALG00000002891
ACADL	642017200	chr7	2734037	T	C	0.0217	0.212	ACADL	ENSGALG00000002891
ACADL	642017341	chr7	2734178	G	A	0.0217	0.212	ACADL	ENSGALG00000002891
ACAN	740273703	chr10	12536576	A	G	3.12	0.000678	ACAN	ENSGALG00000006725
ACAN	740273840	chr10	12536713	A	G	3.12	0.000678	ACAN	ENSGALG00000006725
ACAN	740276419	chr10	12539292	G	A	0.0595	0.0159	ACAN	ENSGALG00000006725
ACAN	740277846	chr10	12540719	C	T	0.0595	0.0159	ACAN	ENSGALG00000006725
ACAN	740278350	chr10	12541223	A	G	0.0595	0.0159	ACAN	ENSGALG00000006725
ACAN	740278509	chr10	12541382	C	T	0.0595	0.0159	ACAN	ENSGALG00000006725
ACAN	740278533	chr10	12541406	T	C	0.0595	0.0159	ACAN	ENSGALG00000006725
ACAN	740278960	chr10	12541833	G	A	0.0595	0.0159	ACAN	ENSGALG00000006725
ACAN	740279019	chr10	12541892	A	G	2.03e-08	3	ACAN	ENSGALG00000006725
ACAN	740279216	chr10	12542089	C	G	2.03e-08	3	ACAN	ENSGALG00000006725
ACAN	740279239	chr10	12542112	A	G	2.03e-08	3	ACAN	ENSGALG00000006725
ACAN	740279283	chr10	12542156	C	T	2.03e-08	3	ACAN	ENSGALG00000006725
ACAN	740280217	chr10	12543090	C	T	2.03e-08	3	ACAN	ENSGALG00000006725
ACAN	740280314	chr10	12543187	G	A	2.03e-08	3	ACAN	ENSGALG00000006725
ACAN	740280624	chr10	12543497	C	T	2.03e-08	3	ACAN	ENSGALG00000006725
ACAN	740280701	chr10	12543574	G	A	2.03e-08	3	ACAN	ENSGALG00000006725
ACAN	740280776	chr10	12543649	A	G	2.03e-08	3	ACAN	ENSGALG00000006725
ACAN	740281774	chr10	12544647	G	C	2.03e-08	3	ACAN	ENSGALG00000006725
ACAN	740283303	chr10	12546176	A	G	2.03e-08	3	ACAN	ENSGALG00000006725
ACAN	740286514	chr10	12549387	A	C	0.4	0.000833	ACAN	ENSGALG00000006725
ACAN	740287072	chr10	12549945	A	G	0.4	0.000833	ACAN	ENSGALG00000006725
ACAN	740287646	chr10	12550519	G	A	0.4	0.000833	ACAN	ENSGALG00000006725
ACAN	740288285	chr10	12551158	G	C	0.4	0.000833	ACAN	ENSGALG00000006725
ACAN	740289039	chr10	12551912	G	A	2.31e-08	0.545	ACAN	ENSGALG00000006725
ACAN	740290034	chr10	12552907	A	G	2.31e-08	0.545	ACAN	ENSGALG00000006725
ACAN	740290046	chr10	12552919	A	T	2.31e-08	0.545	ACAN	ENSGALG00000006725
ACAN	740290226	chr10	12553099	C	G	2.31e-08	0.545	ACAN	ENSGALG00000006725
ACAN	740290325	chr10	12553198	C	A	2.31e-08	0.545	ACAN	ENSGALG00000006725
ACAN	740290494	chr10	12553367	C	T	2.31e-08	0.545	ACAN	ENSGALG00000006725
ACAN	740291549	chr10	12554422	C	T	2.31e-08	0.545	ACAN	ENSGALG00000006725
ACAN	740291682	chr10	12554555	G	A	2.31e-08	0.545	ACAN	ENSGALG00000006725
ACAN	740291725	chr10	12554598	C	T	2.31e-08	0.545	ACAN	ENSGALG00000006725
ACAN	740292246	chr10	12555119	A	C	2.31e-08	0.545	ACAN	ENSGALG00000006725
ACAN	740292465	chr10	12555338	T	G	2.31e-08	0.545	ACAN	ENSGALG00000006725
ACAN	740293397	chr10	12556270	G	A	2.31e-08	0.545	ACAN	ENSGALG00000006725
ACAN	740293755	chr10	12556628	C	T	2.31e-08	0.545	ACAN	ENSGALG00000006725
ACAN	740293769	chr10	12556642	G	A	2.31e-08	0.545	ACAN	ENSGALG00000006725
ACAN	740293812	chr10	12556685	C	T	2.31e-08	0.545	ACAN	ENSGALG00000006725
ACAN	740293973	chr10	12556846	T	C	2.31e-08	0.545	ACAN	ENSGALG00000006725
ACAN	740294102	chr10	12556975	C	T	0.0583	0.0204	ACAN	ENSGALG00000006725
ACAN	740294499	chr10	12557372	G	A	0.0583	0.0204	ACAN	ENSGALG00000006725
ACAN	740294517	chr10	12557390	C	T	0.0583	0.0204	ACAN	ENSGALG00000006725
ACAN	740294667	chr10	12557540	G	A	0.0583	0.0204	ACAN	ENSGALG00000006725
ACAN	740294766	chr10	12557639	C	A	0.0583	0.0204	ACAN	ENSGALG00000006725
ACAN	740295197	chr10	12558070	A	G	0.0583	0.0204	ACAN	ENSGALG00000006725
ACAN	740295701	chr10	12558574	T	A	0.0583	0.0204	ACAN	ENSGALG00000006725
ACAN	740295946	chr10	12558819	G	A	0.0583	0.0204	ACAN	ENSGALG00000006725
ACAN	740295979	chr10	12558852	T	C	0.0583	0.0204	ACAN	ENSGALG00000006725
ACAN	740296843	chr10	12559716	A	G	0.0583	0.0204	ACAN	ENSGALG00000006725
ACAN	740296880	chr10	12559753	C	G	0.0583	0.0204	ACAN	ENSGALG00000006725
ACAN	740297042	chr10	12559915	T	C	0.0583	0.0204	ACAN	ENSGALG00000006725
ACAN	740297379	chr10	12560252	A	G	0.0583	0.0204	ACAN	ENSGALG00000006725
ACAN	740297750	chr10	12560623	T	C	0.0583	0.0204	ACAN	ENSGALG00000006725
ACAN	740297873	chr10	12560746	A	G	0.0583	0.0204	ACAN	ENSGALG00000006725
ACAN	740298516	chr10	12561389	G	A	0.0583	0.0204	ACAN	ENSGALG00000006725
ACAN	740298517	chr10	12561390	G	A	0.0583	0.0204	ACAN	ENSGALG00000006725
ACAN	740298809	chr10	12561682	G	C	0.0583	0.0204	ACAN	ENSGALG00000006725
ACAN	740298976	chr10	12561849	T	C	0.0583	0.0204	ACAN	ENSGALG00000006725
ACAN	740299055	chr10	12561928	T	C	0.0611	0.064	ACAN	ENSGALG00000006725
ACAN	740299347	chr10	12562220	A	G	0.0611	0.064	ACAN	ENSGALG00000006725
ACAN	740299466	chr10	12562339	A	G	0.0611	0.064	ACAN	ENSGALG00000006725
ACAN	740299906	chr10	12562779	C	T	0.0611	0.064	ACAN	ENSGALG00000006725
ACAN	740300187	chr10	12563060	C	T	0.0611	0.064	ACAN	ENSGALG00000006725
ACAN	740300217	chr10	12563090	C	A	0.0611	0.064	ACAN	ENSGALG00000006725
ACAN	740300705	chr10	12563578	A	G	0.0611	0.064	ACAN	ENSGALG00000006725
ACAN	740300750	chr10	12563623	A	G	0.0611	0.064	ACAN	ENSGALG00000006725
ACAN	740301124	chr10	12563997	G	A	0.0611	0.064	ACAN	ENSGALG00000006725
ACAN	740301162	chr10	12564035	T	C	0.0611	0.064	ACAN	ENSGALG00000006725
ACAN	740301379	chr10	12564252	T	C	0.0611	0.064	ACAN	ENSGALG00000006725
ACAN	740302442	chr10	12565315	A	G	0.0611	0.064	ACAN	ENSGALG00000006725
ACAN	740302474	chr10	12565347	G	C	0.0611	0.064	ACAN	ENSGALG00000006725
ACAN	740302645	chr10	12565518	G	T	0.0611	0.064	ACAN	ENSGALG00000006725
ACAN	740302703	chr10	12565576	A	G	0.0611	0.064	ACAN	ENSGALG00000006725
ACAN	740302756	chr10	12565629	G	A	0.0611	0.064	ACAN	ENSGALG00000006725
ACAN	740303485	chr10	12566358	T	A	0.0611	0.064	ACAN	ENSGALG00000006725
ACAN	740303495	chr10	12566368	G	A	0.0611	0.064	ACAN	ENSGALG00000006725
ACAN	740303678	chr10	12566551	C	G	0.0611	0.064	ACAN	ENSGALG00000006725
ACAN	740303709	chr10	12566582	C	T	0.0611	0.064	ACAN	ENSGALG00000006725
ACAN	740303713	chr10	12566586	C	T	0.0611	0.064	ACAN	ENSGALG00000006725
ACAN	740303814	chr10	12566687	C	T	0.0611	0.064	ACAN	ENSGALG00000006725
ACAN	740304466	chr10	12567339	G	C	0.0562	0.0064	ACAN	ENSGALG00000006725
ACAN	740304583	chr10	12567456	A	G	0.0562	0.0064	ACAN	ENSGALG00000006725
ACAN	740304592	chr10	12567465	G	A	0.0562	0.0064	ACAN	ENSGALG00000006725
ACAN	740304719	chr10	12567592	G	A	0.0562	0.0064	ACAN	ENSGALG00000006725
ACAN	740305093	chr10	12567966	G	T	0.0562	0.0064	ACAN	ENSGALG00000006725
ACAN	740305141	chr10	12568014	T	C	0.0562	0.0064	ACAN	ENSGALG00000006725
ACAN	740305179	chr10	12568052	T	C	0.0562	0.0064	ACAN	ENSGALG00000006725
ACAN	740305573	chr10	12568446	T	C	0.0562	0.0064	ACAN	ENSGALG00000006725
ACAN	740305598	chr10	12568471	C	T	0.0562	0.0064	ACAN	ENSGALG00000006725
ACAN	740305731	chr10	12568604	T	C	0.0562	0.0064	ACAN	ENSGALG00000006725
ACAN	740305857	chr10	12568730	A	G	0.0562	0.0064	ACAN	ENSGALG00000006725
ACAN	740305860	chr10	12568733	G	A	0.0562	0.0064	ACAN	ENSGALG00000006725
ACAN	740305878	chr10	12568751	C	T	0.0562	0.0064	ACAN	ENSGALG00000006725
ACAN	740306044	chr10	12568917	G	A	0.0562	0.0064	ACAN	ENSGALG00000006725
ACAN	740306200	chr10	12569073	C	G	0.0562	0.0064	ACAN	ENSGALG00000006725
ACAN	740306591	chr10	12569464	G	A	0.0562	0.0064	ACAN	ENSGALG00000006725
ACAN	740306884	chr10	12569757	A	G	0.0562	0.0064	ACAN	ENSGALG00000006725
ACAN	740307577	chr10	12570450	C	T	0.0562	0.0064	ACAN	ENSGALG00000006725
ACAN	740307859	chr10	12570732	C	A	0.0562	0.0064	ACAN	ENSGALG00000006725
ACAN	740308095	chr10	12570968	A	G	0.0562	0.0064	ACAN	ENSGALG00000006725
ACAN	740309165	chr10	12572038	A	G	0.00159	0.0315	ACAN	ENSGALG00000006725
ACAN	740309218	chr10	12572091	C	T	0.00159	0.0315	ACAN	ENSGALG00000006725
ACAN	740309666	chr10	12572539	T	G	0.00159	0.0315	ACAN	ENSGALG00000006725
ACAN	740309726	chr10	12572599	C	T	0.00159	0.0315	ACAN	ENSGALG00000006725
ACAN	740309752	chr10	12572625	G	A	0.00159	0.0315	ACAN	ENSGALG00000006725
ACAN	740309868	chr10	12572741	A	T	0.00159	0.0315	ACAN	ENSGALG00000006725
ACAN	740309901	chr10	12572774	G	A	0.00159	0.0315	ACAN	ENSGALG00000006725
ACAN	740310494	chr10	12573367	C	T	0.00159	0.0315	ACAN	ENSGALG00000006725
ACAN	740310502	chr10	12573375	G	A	0.00159	0.0315	ACAN	ENSGALG00000006725
ACAN	740310503	chr10	12573376	C	T	0.00159	0.0315	ACAN	ENSGALG00000006725
ACAN	740310638	chr10	12573511	A	C	0.00159	0.0315	ACAN	ENSGALG00000006725
ACAN	740310747	chr10	12573620	C	T	0.00159	0.0315	ACAN	ENSGALG00000006725
ACAN	740310748	chr10	12573621	T	C	0.00159	0.0315	ACAN	ENSGALG00000006725
ACAN	740311053	chr10	12573926	C	T	0.00159	0.0315	ACAN	ENSGALG00000006725
ACAN	740311125	chr10	12573998	T	C	0.00159	0.0315	ACAN	ENSGALG00000006725
ACAN	740312007	chr10	12574880	A	G	0.00159	0.0315	ACAN	ENSGALG00000006725
ACAN	740312226	chr10	12575099	A	G	0.00159	0.0315	ACAN	ENSGALG00000006725
ACAN	740312376	chr10	12575249	A	G	0.00159	0.0315	ACAN	ENSGALG00000006725
ACAN	740312785	chr10	12575658	A	G	0.00159	0.0315	ACAN	ENSGALG00000006725
ACAN	740313411	chr10	12576284	G	A	0.00159	0.0315	ACAN	ENSGALG00000006725
ACAN	740313649	chr10	12576522	T	C	0.00159	0.0315	ACAN	ENSGALG00000006725
ACAN	740313844	chr10	12576717	C	T	0.00159	0.0315	ACAN	ENSGALG00000006725
ACAN	740313856	chr10	12576729	T	C	0.00159	0.0315	ACAN	ENSGALG00000006725
ACAN	740314980	chr10	12577853	C	T	3.15e-08	0.067	ACAN	ENSGALG00000006725
ACAN	740315444	chr10	12578317	T	C	3.15e-08	0.067	ACAN	ENSGALG00000006725
ACAN	740315447	chr10	12578320	G	A	3.15e-08	0.067	ACAN	ENSGALG00000006725
ACAN	740315521	chr10	12578394	G	A	3.15e-08	0.067	ACAN	ENSGALG00000006725
ACAN	740315552	chr10	12578425	A	G	3.15e-08	0.067	ACAN	ENSGALG00000006725
ACAN	740316278	chr10	12579151	A	G	3.15e-08	0.067	ACAN	ENSGALG00000006725
ACAN	740316313	chr10	12579186	T	C	3.15e-08	0.067	ACAN	ENSGALG00000006725
ACAN	740316426	chr10	12579299	C	G	3.15e-08	0.067	ACAN	ENSGALG00000006725
ACAN	740316432	chr10	12579305	T	A	3.15e-08	0.067	ACAN	ENSGALG00000006725
ACAN	740316573	chr10	12579446	T	C	3.15e-08	0.067	ACAN	ENSGALG00000006725
ACAN	740316926	chr10	12579799	T	C	3.15e-08	0.067	ACAN	ENSGALG00000006725
ACAN	740316955	chr10	12579828	A	G	3.15e-08	0.067	ACAN	ENSGALG00000006725
ACAN	740317229	chr10	12580102	T	G	3.15e-08	0.067	ACAN	ENSGALG00000006725
ACAN	740317239	chr10	12580112	T	C	3.15e-08	0.067	ACAN	ENSGALG00000006725
ACAN	740318638	chr10	12581511	T	G	3.15e-08	0.067	ACAN	ENSGALG00000006725
ACAN	740318815	chr10	12581688	T	G	3.15e-08	0.067	ACAN	ENSGALG00000006725
ACAN	740318931	chr10	12581804	T	C	3.15e-08	0.067	ACAN	ENSGALG00000006725
ACAN	740320107	chr10	12582980	A	G	0.00263	0.0417	ACAN	ENSGALG00000006725
ACAN	740320217	chr10	12583090	T	C	0.00263	0.0417	ACAN	ENSGALG00000006725
ACAN	740320389	chr10	12583262	C	G	0.00263	0.0417	ACAN	ENSGALG00000006725
ACAN	740320503	chr10	12583376	T	C	0.00263	0.0417	ACAN	ENSGALG00000006725
ACAN	740322743	chr10	12585616	A	G	0.00263	0.0417	ACAN	ENSGALG00000006725
ACAN	740323663	chr10	12586536	A	C	0.00263	0.0417	ACAN	ENSGALG00000006725
ACAN	740323681	chr10	12586554	C	T	0.00263	0.0417	ACAN	ENSGALG00000006725
ACAN	740324068	chr10	12586941	G	A	2.05e-08	0.286	ACAN	ENSGALG00000006725
ACAN	740324165	chr10	12587038	A	C	2.05e-08	0.286	ACAN	ENSGALG00000006725
ACAN	740324478	chr10	12587351	T	C	2.05e-08	0.286	ACAN	ENSGALG00000006725
ACAN	740324507	chr10	12587380	T	G	2.05e-08	0.286	ACAN	ENSGALG00000006725
ACAN	740324592	chr10	12587465	T	C	2.05e-08	0.286	ACAN	ENSGALG00000006725
ACAN	740324928	chr10	12587801	T	C	2.05e-08	0.286	ACAN	ENSGALG00000006725
ACAN	740324929	chr10	12587802	T	A	2.05e-08	0.286	ACAN	ENSGALG00000006725
ACAN	740325230	chr10	12588103	T	C	2.05e-08	0.286	ACAN	ENSGALG00000006725
ACAN	740325259	chr10	12588132	A	G	2.05e-08	0.286	ACAN	ENSGALG00000006725
ACAN	740325493	chr10	12588366	T	C	2.05e-08	0.286	ACAN	ENSGALG00000006725
ACBD5	211120735	chr2	15843985	T	C	0.00245803	0.113523	ACBD5	ENSGALG00000007519
ACBD5	211120914	chr2	15844164	T	G	0.00245803	0.113523	ACBD5	ENSGALG00000007519
ACBD5	211121563	chr2	15844813	G	C	0.00245803	0.113523	ACBD5	ENSGALG00000007519
ACBD5	211121564	chr2	15844814	C	T	0.00245803	0.113523	ACBD5	ENSGALG00000007519
ACBD5	211121724	chr2	15844974	A	C	6.74865e-08	0.166667	ACBD5	ENSGALG00000007519
ACBD5	211122124	chr2	15845374	G	A	6.74865e-08	0.166667	ACBD5	ENSGALG00000007519
ACBD5	211122205	chr2	15845455	T	C	6.74865e-08	0.166667	ACBD5	ENSGALG00000007519
ACBD5	211122237	chr2	15845487	G	T	6.74865e-08	0.166667	ACBD5	ENSGALG00000007519
ACBD5	211122922	chr2	15846172	A	T	6.74865e-08	0.166667	ACBD5	ENSGALG00000007519
ACBD5	211122986	chr2	15846236	C	T	6.74865e-08	0.166667	ACBD5	ENSGALG00000007519
ACBD5	211123085	chr2	15846335	A	G	6.74865e-08	0.166667	ACBD5	ENSGALG00000007519
ACBD5	211123092	chr2	15846342	T	C	6.74865e-08	0.166667	ACBD5	ENSGALG00000007519
ACBD5	211124080	chr2	15847330	T	C	6.74865e-08	0.166667	ACBD5	ENSGALG00000007519
ACBD5	211124122	chr2	15847372	G	A	6.74865e-08	0.166667	ACBD5	ENSGALG00000007519
ACBD5	211124431	chr2	15847681	G	C	6.74865e-08	0.166667	ACBD5	ENSGALG00000007519
ACBD5	211126977	chr2	15850227	A	G	0.0277941	0.00805876	ACBD5	ENSGALG00000007519
ACBD5	211127058	chr2	15850308	A	G	0.0277941	0.00805876	ACBD5	ENSGALG00000007519
ACBD5	211128126	chr2	15851376	A	T	0.0277941	0.00805876	ACBD5	ENSGALG00000007519
ACBD5	211128728	chr2	15851978	G	A	0.0277941	0.00805876	ACBD5	ENSGALG00000007519
ACBD5	211128816	chr2	15852066	C	T	0.0277941	0.00805876	ACBD5	ENSGALG00000007519
ACBD5	211128831	chr2	15852081	T	C	0.0277941	0.00805876	ACBD5	ENSGALG00000007519
ACBD5	211129031	chr2	15852281	C	T	0.0277941	0.00805876	ACBD5	ENSGALG00000007519
ACBD5	211129116	chr2	15852366	C	T	0.0277941	0.00805876	ACBD5	ENSGALG00000007519
ACBD5	211129152	chr2	15852402	A	T	0.0277941	0.00805876	ACBD5	ENSGALG00000007519
ACBD5	211129197	chr2	15852447	T	C	0.0277941	0.00805876	ACBD5	ENSGALG00000007519
ACBD5	211129310	chr2	15852560	T	C	0.0277941	0.00805876	ACBD5	ENSGALG00000007519
ACBD5	211129419	chr2	15852669	T	G	0.0277941	0.00805876	ACBD5	ENSGALG00000007519
ACBD5	211129581	chr2	15852831	T	C	0.0277941	0.00805876	ACBD5	ENSGALG00000007519
ACBD5	211129600	chr2	15852850	T	C	0.0277941	0.00805876	ACBD5	ENSGALG00000007519
ACBD5	211129804	chr2	15853054	T	G	0.0277941	0.00805876	ACBD5	ENSGALG00000007519
ACBD5	211130161	chr2	15853411	C	G	0.0277941	0.00805876	ACBD5	ENSGALG00000007519
ACBD5	211130415	chr2	15853665	C	T	0.0277941	0.00805876	ACBD5	ENSGALG00000007519
ACBD5	211130894	chr2	15854144	C	T	0.0277941	0.00805876	ACBD5	ENSGALG00000007519
ACBD5	211131238	chr2	15854488	C	T	0.0277941	0.00805876	ACBD5	ENSGALG00000007519
ACBD5	211131493	chr2	15854743	C	T	0.0277941	0.00805876	ACBD5	ENSGALG00000007519
ACBD5	211132006	chr2	15855256	T	C	3.1646e-08	0.084507	ACBD5	ENSGALG00000007519
ACO2	49462777	chr1	49462777	G	A	0.066	0.000849	ACO2	ENSGALG00000011950
ACO2	49463610	chr1	49463610	A	G	0.066	0.000849	ACO2	ENSGALG00000011950
ACO2	49463664	chr1	49463664	T	A	0.066	0.000849	ACO2	ENSGALG00000011950
ACO2	49463751	chr1	49463751	C	T	0.066	0.000849	ACO2	ENSGALG00000011950
ACO2	49464094	chr1	49464094	G	C	0.066	0.000849	ACO2	ENSGALG00000011950
ACO2	49464383	chr1	49464383	T	C	0.00142	0.0363	ACO2	ENSGALG00000011950
ACO2	49465204	chr1	49465204	T	C	0.00142	0.0363	ACO2	ENSGALG00000011950
ACO2	49465207	chr1	49465207	G	A	0.00142	0.0363	ACO2	ENSGALG00000011950
ACO2	49465419	chr1	49465419	G	T	0.00142	0.0363	ACO2	ENSGALG00000011950
ACO2	49465578	chr1	49465578	C	A	0.00142	0.0363	ACO2	ENSGALG00000011950
ACO2	49466328	chr1	49466328	A	C	0.00142	0.0363	ACO2	ENSGALG00000011950
ACO2	49466503	chr1	49466503	A	G	0.00142	0.0363	ACO2	ENSGALG00000011950
ACO2	49466929	chr1	49466929	A	C	0.00142	0.0363	ACO2	ENSGALG00000011950
ACO2	49467246	chr1	49467246	A	G	0.00142	0.0363	ACO2	ENSGALG00000011950
ACO2	49467263	chr1	49467263	C	G	0.00142	0.0363	ACO2	ENSGALG00000011950
ACO2	49467596	chr1	49467596	T	A	0.00142	0.0363	ACO2	ENSGALG00000011950
ACO2	49467672	chr1	49467672	T	A	0.00142	0.0363	ACO2	ENSGALG00000011950
ACO2	49468157	chr1	49468157	G	A	0.00142	0.0363	ACO2	ENSGALG00000011950
ACO2	49468286	chr1	49468286	T	C	0.00142	0.0363	ACO2	ENSGALG00000011950
ACO2	49470417	chr1	49470417	A	C	0	0.0133	ACO2	ENSGALG00000011950
ACO2	49470440	chr1	49470440	C	G	0	0.0133	ACO2	ENSGALG00000011950
ACO2	49470465	chr1	49470465	A	C	0	0.0133	ACO2	ENSGALG00000011950
ACO2	49470566	chr1	49470566	T	C	0	0.0133	ACO2	ENSGALG00000011950
ACO2	49470600	chr1	49470600	T	C	0	0.0133	ACO2	ENSGALG00000011950
ACO2	49471313	chr1	49471313	G	A	0	0.0133	ACO2	ENSGALG00000011950
ACO2	49471774	chr1	49471774	A	G	0	0.0133	ACO2	ENSGALG00000011950
ACO2	49471798	chr1	49471798	A	G	0	0.0133	ACO2	ENSGALG00000011950
ACO2	49471818	chr1	49471818	T	C	0	0.0133	ACO2	ENSGALG00000011950
ACO2	49472039	chr1	49472039	G	A	0	0.0133	ACO2	ENSGALG00000011950
ACO2	49472262	chr1	49472262	G	A	0	0.0133	ACO2	ENSGALG00000011950
ACO2	49472552	chr1	49472552	T	A	0	0.0133	ACO2	ENSGALG00000011950
ACO2	49472642	chr1	49472642	T	C	0	0.0133	ACO2	ENSGALG00000011950
ACO2	49473205	chr1	49473205	G	C	0	0.0133	ACO2	ENSGALG00000011950
ACO2	49473405	chr1	49473405	G	A	0	0.0133	ACO2	ENSGALG00000011950
ACO2	49473409	chr1	49473409	A	G	0	0.0133	ACO2	ENSGALG00000011950
ACO2	49473452	chr1	49473452	T	G	0	0.0133	ACO2	ENSGALG00000011950
ACO2	49473573	chr1	49473573	C	A	0	0.0133	ACO2	ENSGALG00000011950
ACO2	49473615	chr1	49473615	C	T	0	0.0133	ACO2	ENSGALG00000011950
ACO2	49473709	chr1	49473709	C	T	0	0.0133	ACO2	ENSGALG00000011950
ACO2	49473853	chr1	49473853	C	G	0	0.0133	ACO2	ENSGALG00000011950
ACO2	49474002	chr1	49474002	A	G	0	0.0133	ACO2	ENSGALG00000011950
ACO2	49474539	chr1	49474539	C	T	0.00509	0.0159	ACO2	ENSGALG00000011950
ACO2	49474597	chr1	49474597	T	C	0.00509	0.0159	ACO2	ENSGALG00000011950
ACO2	49475029	chr1	49475029	A	G	0.00509	0.0159	ACO2	ENSGALG00000011950
ACO2	49475182	chr1	49475182	C	T	0.00509	0.0159	ACO2	ENSGALG00000011950
ACO2	49476619	chr1	49476619	C	G	0.00509	0.0159	ACO2	ENSGALG00000011950
ACO2	49476799	chr1	49476799	G	A	0.00509	0.0159	ACO2	ENSGALG00000011950
ACO2	49477424	chr1	49477424	C	G	0.00509	0.0159	ACO2	ENSGALG00000011950
ACO2	49477875	chr1	49477875	G	T	0.00509	0.0159	ACO2	ENSGALG00000011950
ACO2	49478210	chr1	49478210	A	G	0.00509	0.0159	ACO2	ENSGALG00000011950
ACO2	49478334	chr1	49478334	G	T	0.00509	0.0159	ACO2	ENSGALG00000011950
ACO2	49478404	chr1	49478404	A	G	0.00509	0.0159	ACO2	ENSGALG00000011950
ACO2	49479180	chr1	49479180	G	A	0.00509	0.0159	ACO2	ENSGALG00000011950
ACO2	49479244	chr1	49479244	C	T	0.00689	0.3	ACO2	ENSGALG00000011950
ACO2	49479487	chr1	49479487	G	A	0.00689	0.3	ACO2	ENSGALG00000011950
ACO2	49479618	chr1	49479618	C	T	0.00689	0.3	ACO2	ENSGALG00000011950
ACO2	49479619	chr1	49479619	G	A	0.00689	0.3	ACO2	ENSGALG00000011950
ACO2	49479656	chr1	49479656	T	C	0.00689	0.3	ACO2	ENSGALG00000011950
ACO2	49479951	chr1	49479951	A	G	0.00689	0.3	ACO2	ENSGALG00000011950
ACO2	49481012	chr1	49481012	A	T	0.00689	0.3	ACO2	ENSGALG00000011950
ACO2	49481247	chr1	49481247	G	A	0.00689	0.3	ACO2	ENSGALG00000011950
ACO2	49481508	chr1	49481508	T	C	0.00689	0.3	ACO2	ENSGALG00000011950
ACO2	49481716	chr1	49481716	T	C	0.00689	0.3	ACO2	ENSGALG00000011950
ACO2	49481785	chr1	49481785	T	C	0.00689	0.3	ACO2	ENSGALG00000011950
ACO2	49481974	chr1	49481974	C	T	0.00689	0.3	ACO2	ENSGALG00000011950
ACO2	49482176	chr1	49482176	C	A	0.00689	0.3	ACO2	ENSGALG00000011950
ACO2	49482209	chr1	49482209	C	T	0.00689	0.3	ACO2	ENSGALG00000011950
ACO2	49482812	chr1	49482812	A	G	0.00689	0.3	ACO2	ENSGALG00000011950
ACO2	49483366	chr1	49483366	G	A	0.00689	0.3	ACO2	ENSGALG00000011950
ACO2	49484760	chr1	49484760	C	T	0	0.021	ACO2	ENSGALG00000011950
ACO2	49486902	chr1	49486902	T	C	0	0.021	ACO2	ENSGALG00000011950
ACO2	49487424	chr1	49487424	G	T	0	0.021	ACO2	ENSGALG00000011950
ACO2	49487464	chr1	49487464	T	C	0	0.021	ACO2	ENSGALG00000011950
ACO2	49487912	chr1	49487912	T	C	0	0.021	ACO2	ENSGALG00000011950
ACO2	49488119	chr1	49488119	T	A	0	0.021	ACO2	ENSGALG00000011950
ACO2	49488256	chr1	49488256	G	T	0	0.021	ACO2	ENSGALG00000011950
ACOX1	848069596	chr18	4555227	A	G	0.270712	0.0145249	ACOX1	ENSGALG00000002159
ACOX1	848069640	chr18	4555271	C	T	0.270712	0.0145249	ACOX1	ENSGALG00000002159
ACOX1	848069750	chr18	4555381	T	C	0.270712	0.0145249	ACOX1	ENSGALG00000002159
ACOX1	848069865	chr18	4555496	A	G	0.270712	0.0145249	ACOX1	ENSGALG00000002159
ACOX1	848069866	chr18	4555497	A	T	0.270712	0.0145249	ACOX1	ENSGALG00000002159
ACOX1	848069995	chr18	4555626	C	T	0.270712	0.0145249	ACOX1	ENSGALG00000002159
ACOX1	848070625	chr18	4556256	C	T	0.270712	0.0145249	ACOX1	ENSGALG00000002159
ACOX1	848070672	chr18	4556303	C	G	0.270712	0.0145249	ACOX1	ENSGALG00000002159
ACOX1	848071029	chr18	4556660	G	A	0.270712	0.0145249	ACOX1	ENSGALG00000002159
ACOX1	848071498	chr18	4557129	C	T	0	0.171429	ACOX1	ENSGALG00000002159
ACOX1	848071503	chr18	4557134	A	C	0	0.171429	ACOX1	ENSGALG00000002159
ACOX1	848071638	chr18	4557269	G	A	0	0.171429	ACOX1	ENSGALG00000002159
ACOX1	848071965	chr18	4557596	A	G	0	0.171429	ACOX1	ENSGALG00000002159
ACOX1	848072152	chr18	4557783	C	T	0	0.171429	ACOX1	ENSGALG00000002159
ACOX1	848072309	chr18	4557940	G	T	0	0.171429	ACOX1	ENSGALG00000002159
ACOX1	848072462	chr18	4558093	A	G	0	0.171429	ACOX1	ENSGALG00000002159
ACOX1	848072657	chr18	4558288	A	G	0	0.171429	ACOX1	ENSGALG00000002159
ACOX1	848072671	chr18	4558302	T	G	0	0.171429	ACOX1	ENSGALG00000002159
ACOX1	848072997	chr18	4558628	A	G	0	0.171429	ACOX1	ENSGALG00000002159
ACOX1	848073193	chr18	4558824	A	G	0	0.171429	ACOX1	ENSGALG00000002159
ACOX1	848073327	chr18	4558958	C	T	0	0.171429	ACOX1	ENSGALG00000002159
ACOX1	848073524	chr18	4559155	T	C	0	0.171429	ACOX1	ENSGALG00000002159
ACOX1	848074935	chr18	4560566	T	C	0	0.171429	ACOX1	ENSGALG00000002159
ACOX1	848075062	chr18	4560693	A	G	0	0.171429	ACOX1	ENSGALG00000002159
ACOX1	848075198	chr18	4560829	T	C	0	0.171429	ACOX1	ENSGALG00000002159
ACOX1	848075607	chr18	4561238	G	A	0	0.171429	ACOX1	ENSGALG00000002159
ACOX1	848075867	chr18	4561498	G	A	0	0.171429	ACOX1	ENSGALG00000002159
ACOX1	848075882	chr18	4561513	C	T	0	0.171429	ACOX1	ENSGALG00000002159
ACOX1	848076248	chr18	4561879	T	C	0	0.171429	ACOX1	ENSGALG00000002159
ACOX1	848076574	chr18	4562205	A	G	0	0.0833334	ACOX1	ENSGALG00000002159
ACOX1	848076812	chr18	4562443	A	G	0	0.0833334	ACOX1	ENSGALG00000002159
ACOX1	848076927	chr18	4562558	G	A	0	0.0833334	ACOX1	ENSGALG00000002159
ACOX1	848076999	chr18	4562630	T	A	0	0.0833334	ACOX1	ENSGALG00000002159
ACOX1	848077323	chr18	4562954	C	G	0	0.0833334	ACOX1	ENSGALG00000002159
ACOX1	848077493	chr18	4563124	G	A	0	0.0833334	ACOX1	ENSGALG00000002159
ACOX1	848077662	chr18	4563293	T	C	0	0.0833334	ACOX1	ENSGALG00000002159
ACOX1	848078235	chr18	4563866	C	T	0	0.0833334	ACOX1	ENSGALG00000002159
ACOX1	848078355	chr18	4563986	G	A	0	0.0833334	ACOX1	ENSGALG00000002159
ACOX1	848078514	chr18	4564145	G	A	0	0.0833334	ACOX1	ENSGALG00000002159
ACOX1	848078614	chr18	4564245	T	G	0	0.0833334	ACOX1	ENSGALG00000002159
ACOX1	848078782	chr18	4564413	T	C	0	0.0833334	ACOX1	ENSGALG00000002159
ACOX1	848078949	chr18	4564580	T	G	0	0.0833334	ACOX1	ENSGALG00000002159
ACOX1	848078985	chr18	4564616	T	C	0	0.0833334	ACOX1	ENSGALG00000002159
ACOX1	848079942	chr18	4565573	G	A	0	0.0833334	ACOX1	ENSGALG00000002159
ACOX1	848080600	chr18	4566231	C	T	0	0.0833334	ACOX1	ENSGALG00000002159
ACOX1	848080605	chr18	4566236	T	C	0	0.0833334	ACOX1	ENSGALG00000002159
ACOX1	848080707	chr18	4566338	T	C	0	0.0833334	ACOX1	ENSGALG00000002159
ACOX1	848080828	chr18	4566459	A	C	0	0.0833334	ACOX1	ENSGALG00000002159
ACOX1	848081693	chr18	4567324	A	G	0.0255781	0.00470836	ACOX1	ENSGALG00000002159
ACOX1	848081757	chr18	4567388	T	C	0.0255781	0.00470836	ACOX1	ENSGALG00000002159
ACOX1	848082791	chr18	4568422	C	G	0.0255781	0.00470836	ACOX1	ENSGALG00000002159
ACOX1	848082896	chr18	4568527	G	A	0.0255781	0.00470836	ACOX1	ENSGALG00000002159
ACOX1	848082936	chr18	4568567	A	C	0.0255781	0.00470836	ACOX1	ENSGALG00000002159
ACOX1	848083105	chr18	4568736	A	G	0.0255781	0.00470836	ACOX1	ENSGALG00000002159
ACOX1	848083196	chr18	4568827	G	A	0.0255781	0.00470836	ACOX1	ENSGALG00000002159
ACOX1	848083217	chr18	4568848	C	T	0.0255781	0.00470836	ACOX1	ENSGALG00000002159
ACOX1	848083519	chr18	4569150	A	C	0.0255781	0.00470836	ACOX1	ENSGALG00000002159
ACOX1	848083784	chr18	4569415	G	A	0.0255781	0.00470836	ACOX1	ENSGALG00000002159
ACOX1	848083961	chr18	4569592	C	T	0.0255781	0.00470836	ACOX1	ENSGALG00000002159
ACOX1	848084448	chr18	4570079	A	G	0.0255781	0.00470836	ACOX1	ENSGALG00000002159
ACOX1	848084826	chr18	4570457	G	T	0.0255781	0.00470836	ACOX1	ENSGALG00000002159
ACOX1	848084852	chr18	4570483	T	G	0.0255781	0.00470836	ACOX1	ENSGALG00000002159
ACOX1	848085335	chr18	4570966	C	T	0.0255781	0.00470836	ACOX1	ENSGALG00000002159
ACOX1	848085520	chr18	4571151	A	G	0.0255781	0.00470836	ACOX1	ENSGALG00000002159
ACOX1	848085526	chr18	4571157	C	T	0.0255781	0.00470836	ACOX1	ENSGALG00000002159
ACOX1	848085625	chr18	4571256	T	C	0.0255781	0.00470836	ACOX1	ENSGALG00000002159
ACOX1	848086138	chr18	4571769	C	T	0.0255781	0.00470836	ACOX1	ENSGALG00000002159
ACOX1	848086250	chr18	4571881	T	C	0.0255781	0.00470836	ACOX1	ENSGALG00000002159
ACOX1	848086252	chr18	4571883	A	G	0.0255781	0.00470836	ACOX1	ENSGALG00000002159
ACOX1	848086384	chr18	4572015	G	A	0.0255781	0.00470836	ACOX1	ENSGALG00000002159
ACOX1	848086917	chr18	4572548	C	T	0	0.244898	ACOX1	ENSGALG00000002159
ACOX1	848087493	chr18	4573124	T	C	0	0.244898	ACOX1	ENSGALG00000002159
ACOX1	848087810	chr18	4573441	C	T	0	0.244898	ACOX1	ENSGALG00000002159
ACOX1	848088197	chr18	4573828	A	C	0	0.244898	ACOX1	ENSGALG00000002159
ACOX1	848088821	chr18	4574452	A	C	0	0.244898	ACOX1	ENSGALG00000002159
ACOX1	848089089	chr18	4574720	T	C	0	0.244898	ACOX1	ENSGALG00000002159
ACOX1	848089126	chr18	4574757	T	C	0	0.244898	ACOX1	ENSGALG00000002159
ACOX1	848089189	chr18	4574820	G	A	0	0.244898	ACOX1	ENSGALG00000002159
ACOX1	848089524	chr18	4575155	A	G	0	0.244898	ACOX1	ENSGALG00000002159
ACOX1	848089563	chr18	4575194	T	C	0	0.244898	ACOX1	ENSGALG00000002159
ACOX1	848089825	chr18	4575456	G	A	0	0.244898	ACOX1	ENSGALG00000002159
ACOX1	848090227	chr18	4575858	T	C	0	0.244898	ACOX1	ENSGALG00000002159
ACOX1	848090228	chr18	4575859	G	A	0	0.244898	ACOX1	ENSGALG00000002159
ACOX1	848090487	chr18	4576118	C	A	0	0.244898	ACOX1	ENSGALG00000002159
ACOX1	848091285	chr18	4576916	C	T	0	0.244898	ACOX1	ENSGALG00000002159
ACOX1	848091536	chr18	4577167	G	A	0.190809	0.00921882	ACOX1	ENSGALG00000002159
ACOX1	848091685	chr18	4577316	T	C	0.190809	0.00921882	ACOX1	ENSGALG00000002159
ACOX1	848091802	chr18	4577433	G	A	0.190809	0.00921882	ACOX1	ENSGALG00000002159
ACOX1	848091967	chr18	4577598	A	G	0.190809	0.00921882	ACOX1	ENSGALG00000002159
ACOX1	848092243	chr18	4577874	A	G	0.190809	0.00921882	ACOX1	ENSGALG00000002159
ACOX1	848092250	chr18	4577881	T	G	0.190809	0.00921882	ACOX1	ENSGALG00000002159
ACOX1	848092298	chr18	4577929	T	C	0.190809	0.00921882	ACOX1	ENSGALG00000002159
ACOX1	848092622	chr18	4578253	T	C	0.190809	0.00921882	ACOX1	ENSGALG00000002159
ACOX1	848092745	chr18	4578376	A	G	0.190809	0.00921882	ACOX1	ENSGALG00000002159
ACOX1	848092949	chr18	4578580	A	G	0.190809	0.00921882	ACOX1	ENSGALG00000002159
ACOX1	848093101	chr18	4578732	A	G	0.190809	0.00921882	ACOX1	ENSGALG00000002159
ACOX1	848093118	chr18	4578749	G	A	0.190809	0.00921882	ACOX1	ENSGALG00000002159
ACOX1	848093184	chr18	4578815	A	G	0.190809	0.00921882	ACOX1	ENSGALG00000002159
ACOX1	848093189	chr18	4578820	A	G	0.190809	0.00921882	ACOX1	ENSGALG00000002159
ACOX1	848094625	chr18	4580256	A	G	0.190809	0.00921882	ACOX1	ENSGALG00000002159
ACOX1	848094791	chr18	4580422	G	A	0.190809	0.00921882	ACOX1	ENSGALG00000002159
ACOX1	848095066	chr18	4580697	C	T	0.190809	0.00921882	ACOX1	ENSGALG00000002159
ACOX1	848095375	chr18	4581006	A	T	0.190809	0.00921882	ACOX1	ENSGALG00000002159
ACOX1	848095545	chr18	4581176	A	G	0.190809	0.00921882	ACOX1	ENSGALG00000002159
ACOX1	848095601	chr18	4581232	A	G	0.190809	0.00921882	ACOX1	ENSGALG00000002159
ACOX1	848095613	chr18	4581244	A	T	0.190809	0.00921882	ACOX1	ENSGALG00000002159
ACOX1	848095735	chr18	4581366	A	G	0.190809	0.00921882	ACOX1	ENSGALG00000002159
ACOX1	848095777	chr18	4581408	G	A	0.190809	0.00921882	ACOX1	ENSGALG00000002159
ACOX1	848095877	chr18	4581508	G	A	0.190809	0.00921882	ACOX1	ENSGALG00000002159
ACOX1	848095883	chr18	4581514	T	C	0.190809	0.00921882	ACOX1	ENSGALG00000002159
ACOX1	848095895	chr18	4581526	T	G	0.190809	0.00921882	ACOX1	ENSGALG00000002159
ACOX1	848096025	chr18	4581656	C	T	0.190809	0.00921882	ACOX1	ENSGALG00000002159
ACOX1	848096033	chr18	4581664	G	A	0.190809	0.00921882	ACOX1	ENSGALG00000002159
ACOX1	848096350	chr18	4581981	C	T	0.190809	0.00921882	ACOX1	ENSGALG00000002159
ACOX1	848096436	chr18	4582067	A	G	0.0547869	2.40316	ACOX1	ENSGALG00000002159
ACOX1	848096441	chr18	4582072	G	A	0.0547869	2.40316	ACOX1	ENSGALG00000002159
ACOX1	848096532	chr18	4582163	A	T	0.0547869	2.40316	ACOX1	ENSGALG00000002159
ACOX1	848096554	chr18	4582185	C	T	0.0547869	2.40316	ACOX1	ENSGALG00000002159
ACOX1	848096633	chr18	4582264	A	C	0.0547869	2.40316	ACOX1	ENSGALG00000002159
ACOX1	848096645	chr18	4582276	A	G	0.0547869	2.40316	ACOX1	ENSGALG00000002159
ACOX1	848096648	chr18	4582279	G	T	0.0547869	2.40316	ACOX1	ENSGALG00000002159
ACOX1	848096777	chr18	4582408	G	C	0.0547869	2.40316	ACOX1	ENSGALG00000002159
ACOX1	848097074	chr18	4582705	A	G	0.0547869	2.40316	ACOX1	ENSGALG00000002159
ACSL1	493414501	chr4	38880188	A	G	0.175	0.000322	ACSL1	ENSGALG00000010628
ACSL1	493414877	chr4	38880564	T	G	0.175	0.000322	ACSL1	ENSGALG00000010628
ACSL1	493426622	chr4	38892309	T	C	1.94	0.000182	ACSL1	ENSGALG00000010628
ACSL1	493426631	chr4	38892318	A	C	1.94	0.000182	ACSL1	ENSGALG00000010628
ACSL1	493427399	chr4	38893086	G	A	5.2	0.00273	ACSL1	ENSGALG00000010628
ACSL1	493427409	chr4	38893096	T	C	5.2	0.00273	ACSL1	ENSGALG00000010628
ACSL1	493428838	chr4	38894525	C	T	5.2	0.00273	ACSL1	ENSGALG00000010628
ACSL1	493428940	chr4	38894627	T	A	5.2	0.00273	ACSL1	ENSGALG00000010628
ACSL1	493429162	chr4	38894849	T	C	5.2	0.00273	ACSL1	ENSGALG00000010628
ACSL1	493429418	chr4	38895105	A	G	5.2	0.00273	ACSL1	ENSGALG00000010628
ACSL1	493429703	chr4	38895390	G	A	5.2	0.00273	ACSL1	ENSGALG00000010628
ACSL1	493431284	chr4	38896971	T	A	5.2	0.00273	ACSL1	ENSGALG00000010628
ACSL1	493431494	chr4	38897181	C	A	5.2	0.00273	ACSL1	ENSGALG00000010628
ACSL1	493431569	chr4	38897256	C	A	5.2	0.00273	ACSL1	ENSGALG00000010628
ACSL1	493431771	chr4	38897458	T	C	5.2	0.00273	ACSL1	ENSGALG00000010628
ACSL1	493434679	chr4	38900366	G	A	0	0.0225	ACSL1	ENSGALG00000010628
ACSL1	493435694	chr4	38901381	T	C	0	0.0225	ACSL1	ENSGALG00000010628
ACSL1	493435762	chr4	38901449	G	A	0	0.0225	ACSL1	ENSGALG00000010628
ACSL1	493436335	chr4	38902022	T	C	0	0.0225	ACSL1	ENSGALG00000010628
ACSL1	493436397	chr4	38902084	G	A	0	0.0225	ACSL1	ENSGALG00000010628
ACSL1	493437064	chr4	38902751	G	C	0	0.0225	ACSL1	ENSGALG00000010628
ACSL1	493437154	chr4	38902841	G	A	0	0.0225	ACSL1	ENSGALG00000010628
ACSL1	493437596	chr4	38903283	T	G	0	0.0795	ACSL1	ENSGALG00000010628
ACSL1	493438025	chr4	38903712	A	G	0	0.0795	ACSL1	ENSGALG00000010628
ACSL1	493438333	chr4	38904020	A	G	0	0.0795	ACSL1	ENSGALG00000010628
ACSL1	493438452	chr4	38904139	A	G	0	0.0795	ACSL1	ENSGALG00000010628
ACSL1	493438647	chr4	38904334	C	T	0	0.0795	ACSL1	ENSGALG00000010628
ACSL1	493438655	chr4	38904342	A	C	0	0.0795	ACSL1	ENSGALG00000010628
ACSL1	493438675	chr4	38904362	C	A	0	0.0795	ACSL1	ENSGALG00000010628
ACSL1	493438701	chr4	38904388	G	A	0	0.0795	ACSL1	ENSGALG00000010628
ACSL1	493438963	chr4	38904650	A	G	0	0.0795	ACSL1	ENSGALG00000010628
ACSL1	493439916	chr4	38905603	A	T	0	0.0795	ACSL1	ENSGALG00000010628
ACSL1	493439949	chr4	38905636	T	G	0	0.0795	ACSL1	ENSGALG00000010628
ACSL1	493441192	chr4	38906879	A	G	0	0.0795	ACSL1	ENSGALG00000010628
ACSL1	493441299	chr4	38906986	C	T	0	0.0795	ACSL1	ENSGALG00000010628
ACSL1	493442046	chr4	38907733	T	C	0	0.0795	ACSL1	ENSGALG00000010628
ACSL1	493442356	chr4	38908043	G	C	0	0.235	ACSL1	ENSGALG00000010628
ACSL1	493442366	chr4	38908053	C	T	0	0.235	ACSL1	ENSGALG00000010628
ACSL1	493442519	chr4	38908206	C	T	0	0.235	ACSL1	ENSGALG00000010628
ACSL1	493442856	chr4	38908543	G	A	0	0.235	ACSL1	ENSGALG00000010628
ACSL1	493442960	chr4	38908647	T	C	0	0.235	ACSL1	ENSGALG00000010628
ACSL1	493443887	chr4	38909574	C	A	0	0.235	ACSL1	ENSGALG00000010628
ACSL1	493443987	chr4	38909674	A	T	0	0.235	ACSL1	ENSGALG00000010628
ACSL1	493444267	chr4	38909954	C	G	0	0.235	ACSL1	ENSGALG00000010628
ACSL1	493445592	chr4	38911279	G	A	0	0.235	ACSL1	ENSGALG00000010628
ACSL1	493445716	chr4	38911403	T	A	0	0.235	ACSL1	ENSGALG00000010628
ACSL1	493445747	chr4	38911434	G	A	0	0.235	ACSL1	ENSGALG00000010628
ACSL1	493445814	chr4	38911501	G	A	0	0.235	ACSL1	ENSGALG00000010628
ACSL1	493445968	chr4	38911655	C	T	0	0.235	ACSL1	ENSGALG00000010628
ACSL1	493446049	chr4	38911736	C	T	0	0.235	ACSL1	ENSGALG00000010628
ACSL1	493446081	chr4	38911768	T	G	0	0.235	ACSL1	ENSGALG00000010628
ACSL1	493446083	chr4	38911770	T	A	0	0.235	ACSL1	ENSGALG00000010628
ACSL1	493446211	chr4	38911898	A	G	0	0.235	ACSL1	ENSGALG00000010628
ACSL1	493446826	chr4	38912513	G	T	0	0.235	ACSL1	ENSGALG00000010628
ACSL1	493447260	chr4	38912947	T	G	0	0.235	ACSL1	ENSGALG00000010628
ACSL1	493447334	chr4	38913021	G	A	0	0.414	ACSL1	ENSGALG00000010628
ACSL1	493447701	chr4	38913388	C	A	0	0.414	ACSL1	ENSGALG00000010628
ACSL1	493447891	chr4	38913578	G	A	0	0.414	ACSL1	ENSGALG00000010628
ACSL1	493447986	chr4	38913673	G	T	0	0.414	ACSL1	ENSGALG00000010628
ACSL1	493448024	chr4	38913711	A	G	0	0.414	ACSL1	ENSGALG00000010628
ACSL1	493448772	chr4	38914459	T	C	0	0.414	ACSL1	ENSGALG00000010628
ACSL1	493449234	chr4	38914921	A	G	0	0.414	ACSL1	ENSGALG00000010628
ACSL1	493450006	chr4	38915693	T	C	0	0.414	ACSL1	ENSGALG00000010628
ACSL1	493450016	chr4	38915703	C	T	0	0.414	ACSL1	ENSGALG00000010628
ACSL1	493450199	chr4	38915886	C	T	0	0.414	ACSL1	ENSGALG00000010628
ACSL1	493450204	chr4	38915891	C	T	0	0.414	ACSL1	ENSGALG00000010628
ACSL1	493450395	chr4	38916082	G	A	0	0.414	ACSL1	ENSGALG00000010628
ACSL1	493450980	chr4	38916667	A	G	0	0.414	ACSL1	ENSGALG00000010628
ACSL1	493451010	chr4	38916697	G	T	0	0.414	ACSL1	ENSGALG00000010628
ACSL1	493451164	chr4	38916851	C	T	0	0.414	ACSL1	ENSGALG00000010628
ACSL1	493451230	chr4	38916917	C	G	0	0.414	ACSL1	ENSGALG00000010628
ACSL1	493451242	chr4	38916929	G	A	0	0.414	ACSL1	ENSGALG00000010628
ACSL1	493451450	chr4	38917137	G	A	0	0.414	ACSL1	ENSGALG00000010628
ACSL1	493451689	chr4	38917376	A	G	0	0.414	ACSL1	ENSGALG00000010628
ACSL1	493452175	chr4	38917862	A	G	0	0.414	ACSL1	ENSGALG00000010628
ACSL1	493452207	chr4	38917894	G	A	0	0.414	ACSL1	ENSGALG00000010628
ACSL1	493452748	chr4	38918435	A	G	0.000853	0.0348	ACSL1	ENSGALG00000010628
ACSL1	493453364	chr4	38919051	G	A	0.000853	0.0348	ACSL1	ENSGALG00000010628
ACSL1	493453417	chr4	38919104	G	A	0.000853	0.0348	ACSL1	ENSGALG00000010628
ACSL1	493453453	chr4	38919140	A	G	0.000853	0.0348	ACSL1	ENSGALG00000010628
ACSL1	493454326	chr4	38920013	C	G	0.000853	0.0348	ACSL1	ENSGALG00000010628
ACSL1	493455573	chr4	38921260	G	A	0.000853	0.0348	ACSL1	ENSGALG00000010628
ACSL1	493455677	chr4	38921364	G	C	0.000853	0.0348	ACSL1	ENSGALG00000010628
ACSL1	493455790	chr4	38921477	G	A	0.000853	0.0348	ACSL1	ENSGALG00000010628
ACSL1	493456242	chr4	38921929	C	T	0.000853	0.0348	ACSL1	ENSGALG00000010628
ACSL1	493456390	chr4	38922077	G	A	0.000853	0.0348	ACSL1	ENSGALG00000010628
ACSL1	493456398	chr4	38922085	T	C	0.000853	0.0348	ACSL1	ENSGALG00000010628
ACSL1	493456549	chr4	38922236	T	C	0.000853	0.0348	ACSL1	ENSGALG00000010628
ACSL1	493456636	chr4	38922323	A	T	0.000853	0.0348	ACSL1	ENSGALG00000010628
ACSL1	493456719	chr4	38922406	G	C	0.000853	0.0348	ACSL1	ENSGALG00000010628
ACSL1	493456903	chr4	38922590	T	C	0.000853	0.0348	ACSL1	ENSGALG00000010628
ACSL1	493457215	chr4	38922902	T	C	0.000853	0.0348	ACSL1	ENSGALG00000010628
ACSL1	493457483	chr4	38923170	G	A	0.0315	0.0335	ACSL1	ENSGALG00000010628
ACSL1	493457560	chr4	38923247	A	C	0.0315	0.0335	ACSL1	ENSGALG00000010628
ACSL1	493457862	chr4	38923549	T	C	0.0315	0.0335	ACSL1	ENSGALG00000010628
ACSL1	493457959	chr4	38923646	T	A	0.0315	0.0335	ACSL1	ENSGALG00000010628
ACSL1	493457976	chr4	38923663	C	T	0.0315	0.0335	ACSL1	ENSGALG00000010628
ACSL1	493457996	chr4	38923683	C	T	0.0315	0.0335	ACSL1	ENSGALG00000010628
ACSL1	493458090	chr4	38923777	G	T	0.0315	0.0335	ACSL1	ENSGALG00000010628
ACSL1	493458507	chr4	38924194	T	C	0.0315	0.0335	ACSL1	ENSGALG00000010628
ACSL1	493458528	chr4	38924215	A	G	0.0315	0.0335	ACSL1	ENSGALG00000010628
ACSL1	493458625	chr4	38924312	C	A	0.0315	0.0335	ACSL1	ENSGALG00000010628
ACSL1	493458713	chr4	38924400	C	T	0.0315	0.0335	ACSL1	ENSGALG00000010628
ACSL1	493458919	chr4	38924606	A	T	0.0315	0.0335	ACSL1	ENSGALG00000010628
ACSL1	493459225	chr4	38924912	T	A	0.0315	0.0335	ACSL1	ENSGALG00000010628
ACSL1	493459243	chr4	38924930	T	C	0.0315	0.0335	ACSL1	ENSGALG00000010628
ACTA1	383419461	chr3	39332949	T	C	0.0146	0.0115	ACTA1	ENSGALG00000011086
ACTA1	383419472	chr3	39332960	T	C	0.0146	0.0115	ACTA1	ENSGALG00000011086
ACTA1	383419556	chr3	39333044	C	A	0.0146	0.0115	ACTA1	ENSGALG00000011086
ACTA1	383419623	chr3	39333111	G	T	0.0146	0.0115	ACTA1	ENSGALG00000011086
ACTA1	383419870	chr3	39333358	T	C	0.0146	0.0115	ACTA1	ENSGALG00000011086
ACTA1	383420065	chr3	39333553	C	T	0.0146	0.0115	ACTA1	ENSGALG00000011086
ACTA1	383420203	chr3	39333691	T	C	0.0146	0.0115	ACTA1	ENSGALG00000011086
ACTA1	383421636	chr3	39335124	T	C	0.0411	0.00375	ACTA1	ENSGALG00000011086
ACTA1	383421757	chr3	39335245	C	T	0.0411	0.00375	ACTA1	ENSGALG00000011086
ACTA1	383422808	chr3	39336296	G	A	0.0411	0.00375	ACTA1	ENSGALG00000011086
ACTA1	383422961	chr3	39336449	C	T	0.0411	0.00375	ACTA1	ENSGALG00000011086
ACTA1	383423606	chr3	39337094	T	G	0.0411	0.00375	ACTA1	ENSGALG00000011086
ACTA1	383423974	chr3	39337462	T	C	0.0411	0.00375	ACTA1	ENSGALG00000011086
ACTA1	383425666	chr3	39339154	C	G	0.0411	0.00375	ACTA1	ENSGALG00000011086
ACTA1	383427373	chr3	39340861	A	C	0.00241	0.0236	ACTA1	ENSGALG00000011086
ACTA1	383427895	chr3	39341383	T	C	0.00241	0.0236	ACTA1	ENSGALG00000011086
ACTA1	383427971	chr3	39341459	A	G	0.00241	0.0236	ACTA1	ENSGALG00000011086
ACTA1	383428148	chr3	39341636	G	C	0.00241	0.0236	ACTA1	ENSGALG00000011086
ACTA1	383428531	chr3	39342019	T	C	0.00241	0.0236	ACTA1	ENSGALG00000011086
ACTA1	383429025	chr3	39342513	A	C	0.00241	0.0236	ACTA1	ENSGALG00000011086
ACTA1	383429340	chr3	39342828	G	A	0.00241	0.0236	ACTA1	ENSGALG00000011086
ACTA1	383429478	chr3	39342966	C	T	0.00241	0.0236	ACTA1	ENSGALG00000011086
ACTA1	383429559	chr3	39343047	A	G	0.00241	0.0236	ACTA1	ENSGALG00000011086
ACTA1	383429567	chr3	39343055	G	A	0.00241	0.0236	ACTA1	ENSGALG00000011086
ACTA1	383429719	chr3	39343207	C	T	0.00241	0.0236	ACTA1	ENSGALG00000011086
ACTA1	383429800	chr3	39343288	T	C	0.00241	0.0236	ACTA1	ENSGALG00000011086
ACTA1	383429814	chr3	39343302	C	G	0.00241	0.0236	ACTA1	ENSGALG00000011086
ACTA1	383430103	chr3	39343591	T	C	0.00241	0.0236	ACTA1	ENSGALG00000011086
ACTA1	383430606	chr3	39344094	A	G	0.00241	0.0236	ACTA1	ENSGALG00000011086
ACTA1	383430716	chr3	39344204	C	A	0.00241	0.0236	ACTA1	ENSGALG00000011086
ACTA1	383430747	chr3	39344235	G	A	0.00241	0.0236	ACTA1	ENSGALG00000011086
ACTN2	381030061	chr3	36943549	G	A	1.81	0.0243	ACTN2	ENSGALG00000014463
ACTN2	381030072	chr3	36943560	G	C	1.81	0.0243	ACTN2	ENSGALG00000014463
ACTN2	381030189	chr3	36943677	C	A	1.81	0.0243	ACTN2	ENSGALG00000014463
ACTN2	381030216	chr3	36943704	T	G	1.81	0.0243	ACTN2	ENSGALG00000014463
ACTN2	381030254	chr3	36943742	T	C	1.81	0.0243	ACTN2	ENSGALG00000014463
ACTN2	381030386	chr3	36943874	T	C	1.81	0.0243	ACTN2	ENSGALG00000014463
ACTN2	381031171	chr3	36944659	C	T	0.0425	0.00682	ACTN2	ENSGALG00000014463
ACTN2	381031558	chr3	36945046	C	T	0.0425	0.00682	ACTN2	ENSGALG00000014463
ACTN2	381032243	chr3	36945731	G	A	0.0425	0.00682	ACTN2	ENSGALG00000014463
ACTN2	381032669	chr3	36946157	A	G	0.0425	0.00682	ACTN2	ENSGALG00000014463
ACTN2	381033006	chr3	36946494	G	T	0.0425	0.00682	ACTN2	ENSGALG00000014463
ACTN2	381033039	chr3	36946527	T	C	0.0425	0.00682	ACTN2	ENSGALG00000014463
ACTN2	381033075	chr3	36946563	G	A	0.0425	0.00682	ACTN2	ENSGALG00000014463
ACTN2	381034495	chr3	36947983	T	C	0.0425	0.00682	ACTN2	ENSGALG00000014463
ACTN2	381034725	chr3	36948213	T	C	0.0425	0.00682	ACTN2	ENSGALG00000014463
ACTN2	381034738	chr3	36948226	A	G	0.0425	0.00682	ACTN2	ENSGALG00000014463
ACTN2	381034937	chr3	36948425	G	A	0.0425	0.00682	ACTN2	ENSGALG00000014463
ACTN2	381035591	chr3	36949079	G	A	0.0425	0.00682	ACTN2	ENSGALG00000014463
ACTN2	381035604	chr3	36949092	T	C	0.0425	0.00682	ACTN2	ENSGALG00000014463
ACTN2	381036291	chr3	36949779	G	A	0.000268	0.0417	ACTN2	ENSGALG00000014463
ACTN2	381037336	chr3	36950824	G	A	0.000268	0.0417	ACTN2	ENSGALG00000014463
ACTN2	381037393	chr3	36950881	A	T	0.000268	0.0417	ACTN2	ENSGALG00000014463
ACTN2	381037590	chr3	36951078	A	T	0.000268	0.0417	ACTN2	ENSGALG00000014463
ACTN2	381037603	chr3	36951091	A	C	0.000268	0.0417	ACTN2	ENSGALG00000014463
ACTN2	381037717	chr3	36951205	T	C	0.000268	0.0417	ACTN2	ENSGALG00000014463
ACTN2	381037731	chr3	36951219	T	C	0.000268	0.0417	ACTN2	ENSGALG00000014463
ACTN2	381037824	chr3	36951312	C	T	0.000268	0.0417	ACTN2	ENSGALG00000014463
ACTN2	381038040	chr3	36951528	C	T	0.000268	0.0417	ACTN2	ENSGALG00000014463
ACTN2	381038381	chr3	36951869	G	A	0.000268	0.0417	ACTN2	ENSGALG00000014463
ACTN2	381038414	chr3	36951902	T	C	0.000268	0.0417	ACTN2	ENSGALG00000014463
ACTN2	381038637	chr3	36952125	C	T	0.000268	0.0417	ACTN2	ENSGALG00000014463
ACTN2	381039978	chr3	36953466	A	T	0.000268	0.0417	ACTN2	ENSGALG00000014463
ACTN2	381040254	chr3	36953742	A	G	0.000268	0.0417	ACTN2	ENSGALG00000014463
ACTN2	381040678	chr3	36954166	G	A	0.000268	0.0417	ACTN2	ENSGALG00000014463
ACTN2	381041042	chr3	36954530	C	T	0.204	0.0141	ACTN2	ENSGALG00000014463
ACTN2	381041157	chr3	36954645	G	A	0.204	0.0141	ACTN2	ENSGALG00000014463
ACTN2	381041216	chr3	36954704	T	C	0.204	0.0141	ACTN2	ENSGALG00000014463
ACTN2	381041646	chr3	36955134	A	T	0.204	0.0141	ACTN2	ENSGALG00000014463
ACTN2	381041720	chr3	36955208	T	C	0.204	0.0141	ACTN2	ENSGALG00000014463
ACTN2	381041732	chr3	36955220	C	T	0.204	0.0141	ACTN2	ENSGALG00000014463
ACTN2	381041895	chr3	36955383	T	G	0.204	0.0141	ACTN2	ENSGALG00000014463
ACTN2	381041896	chr3	36955384	A	T	0.204	0.0141	ACTN2	ENSGALG00000014463
ACTN2	381041918	chr3	36955406	C	G	0.204	0.0141	ACTN2	ENSGALG00000014463
ACTN2	381043140	chr3	36956628	T	A	0.204	0.0141	ACTN2	ENSGALG00000014463
ACTN2	381043907	chr3	36957395	C	T	0.204	0.0141	ACTN2	ENSGALG00000014463
ACTN2	381044691	chr3	36958179	G	A	0.204	0.0141	ACTN2	ENSGALG00000014463
ACTN2	381044733	chr3	36958221	C	T	0.204	0.0141	ACTN2	ENSGALG00000014463
ACTN2	381045137	chr3	36958625	C	G	0.204	0.0141	ACTN2	ENSGALG00000014463
ACTN2	381045404	chr3	36958892	C	T	0.204	0.0141	ACTN2	ENSGALG00000014463
ACTN2	381045916	chr3	36959404	T	C	2.16e-08	0.0612	ACTN2	ENSGALG00000014463
ACTN2	381047789	chr3	36961277	C	T	2.16e-08	0.0612	ACTN2	ENSGALG00000014463
ACTN2	381047962	chr3	36961450	A	G	2.16e-08	0.0612	ACTN2	ENSGALG00000014463
ACTN2	381048020	chr3	36961508	T	A	2.16e-08	0.0612	ACTN2	ENSGALG00000014463
ACTN2	381048105	chr3	36961593	T	C	2.16e-08	0.0612	ACTN2	ENSGALG00000014463
ACTN2	381048434	chr3	36961922	T	C	2.16e-08	0.0612	ACTN2	ENSGALG00000014463
ACTN2	381048551	chr3	36962039	A	T	2.16e-08	0.0612	ACTN2	ENSGALG00000014463
ACTN2	381048711	chr3	36962199	G	A	2.16e-08	0.0612	ACTN2	ENSGALG00000014463
ACTN2	381048832	chr3	36962320	G	A	2.16e-08	0.0612	ACTN2	ENSGALG00000014463
ACTN2	381049030	chr3	36962518	G	A	2.16e-08	0.0612	ACTN2	ENSGALG00000014463
ACTN2	381049321	chr3	36962809	C	T	2.16e-08	0.0612	ACTN2	ENSGALG00000014463
ACTN2	381049534	chr3	36963022	T	G	2.16e-08	0.0612	ACTN2	ENSGALG00000014463
ACTN2	381049540	chr3	36963028	T	C	2.16e-08	0.0612	ACTN2	ENSGALG00000014463
ACTN2	381049579	chr3	36963067	T	G	2.16e-08	0.0612	ACTN2	ENSGALG00000014463
ACTN2	381049773	chr3	36963261	T	C	2.16e-08	0.0612	ACTN2	ENSGALG00000014463
ACTN2	381050692	chr3	36964180	G	A	2.16e-08	0.0612	ACTN2	ENSGALG00000014463
ACTN2	381050695	chr3	36964183	C	T	2.16e-08	0.0612	ACTN2	ENSGALG00000014463
ACTN2	381051917	chr3	36965405	T	C	0.0149	0.0961	ACTN2	ENSGALG00000014463
ACTN2	381052223	chr3	36965711	C	T	0.0149	0.0961	ACTN2	ENSGALG00000014463
ACTN2	381052472	chr3	36965960	A	G	0.0149	0.0961	ACTN2	ENSGALG00000014463
ACTN2	381053097	chr3	36966585	G	C	0.0149	0.0961	ACTN2	ENSGALG00000014463
ACTN2	381054039	chr3	36967527	C	T	0.0149	0.0961	ACTN2	ENSGALG00000014463
ACTN2	381054140	chr3	36967628	C	T	0.0149	0.0961	ACTN2	ENSGALG00000014463
ACTN2	381054141	chr3	36967629	T	C	0.0149	0.0961	ACTN2	ENSGALG00000014463
ACTN2	381054704	chr3	36968192	C	T	0.0149	0.0961	ACTN2	ENSGALG00000014463
ACTN2	381054758	chr3	36968246	T	C	0.0149	0.0961	ACTN2	ENSGALG00000014463
ACTN2	381055271	chr3	36968759	T	G	0.0149	0.0961	ACTN2	ENSGALG00000014463
ACTN2	381055568	chr3	36969056	T	C	0.0149	0.0961	ACTN2	ENSGALG00000014463
ACTN2	381055716	chr3	36969204	T	C	0.0149	0.0961	ACTN2	ENSGALG00000014463
ACTN2	381055765	chr3	36969253	G	C	1.57	0.0285	ACTN2	ENSGALG00000014463
ACTN2	381055852	chr3	36969340	C	A	1.57	0.0285	ACTN2	ENSGALG00000014463
ACTN2	381056460	chr3	36969948	A	T	1.57	0.0285	ACTN2	ENSGALG00000014463
ACTN2	381056843	chr3	36970331	C	T	1.57	0.0285	ACTN2	ENSGALG00000014463
ACTN2	381056909	chr3	36970397	C	T	1.57	0.0285	ACTN2	ENSGALG00000014463
ACTN2	381057012	chr3	36970500	G	C	1.57	0.0285	ACTN2	ENSGALG00000014463
ACTN2	381057179	chr3	36970667	G	A	1.57	0.0285	ACTN2	ENSGALG00000014463
ACTN2	381057427	chr3	36970915	T	C	1.57	0.0285	ACTN2	ENSGALG00000014463
ACTN2	381058780	chr3	36972268	A	G	1.57	0.0285	ACTN2	ENSGALG00000014463
ACTN2	381059025	chr3	36972513	T	G	1.57	0.0285	ACTN2	ENSGALG00000014463
ACTN2	381059258	chr3	36972746	C	A	1.57	0.0285	ACTN2	ENSGALG00000014463
ACTN2	381059469	chr3	36972957	T	C	1.57	0.0285	ACTN2	ENSGALG00000014463
ACTN2	381059924	chr3	36973412	G	A	1.57	0.0285	ACTN2	ENSGALG00000014463
ACTN2	381060021	chr3	36973509	T	C	1.57	0.0285	ACTN2	ENSGALG00000014463
ACTN2	381060880	chr3	36974368	C	T	0.106	0.00491	ACTN2	ENSGALG00000014463
ACTN2	381061809	chr3	36975297	A	G	0.106	0.00491	ACTN2	ENSGALG00000014463
ACTN2	381062035	chr3	36975523	G	A	0.106	0.00491	ACTN2	ENSGALG00000014463
ACTN2	381062081	chr3	36975569	A	G	0.106	0.00491	ACTN2	ENSGALG00000014463
ACTN2	381062113	chr3	36975601	G	A	0.106	0.00491	ACTN2	ENSGALG00000014463
ACTN2	381062131	chr3	36975619	C	G	0.106	0.00491	ACTN2	ENSGALG00000014463
ACTN2	381062677	chr3	36976165	G	A	0.106	0.00491	ACTN2	ENSGALG00000014463
ACTN2	381062739	chr3	36976227	A	G	0.106	0.00491	ACTN2	ENSGALG00000014463
ACTN2	381062999	chr3	36976487	A	G	0.106	0.00491	ACTN2	ENSGALG00000014463
ACTN2	381063125	chr3	36976613	G	C	0.106	0.00491	ACTN2	ENSGALG00000014463
ACTN2	381063159	chr3	36976647	A	G	0.106	0.00491	ACTN2	ENSGALG00000014463
ACTN2	381063194	chr3	36976682	T	C	0.106	0.00491	ACTN2	ENSGALG00000014463
ACTN2	381063296	chr3	36976784	G	A	0.106	0.00491	ACTN2	ENSGALG00000014463
ACTN2	381063349	chr3	36976837	G	A	0.106	0.00491	ACTN2	ENSGALG00000014463
ACTN2	381063747	chr3	36977235	C	T	0.106	0.00491	ACTN2	ENSGALG00000014463
ACTN2	381064012	chr3	36977500	A	G	0.106	0.00491	ACTN2	ENSGALG00000014463
ACTN2	381064025	chr3	36977513	T	C	0.106	0.00491	ACTN2	ENSGALG00000014463
ACTN2	381064121	chr3	36977609	T	G	0.106	0.00491	ACTN2	ENSGALG00000014463
ACTN2	381064209	chr3	36977697	A	C	0.106	0.00491	ACTN2	ENSGALG00000014463
ACTN2	381064212	chr3	36977700	A	G	0.106	0.00491	ACTN2	ENSGALG00000014463
ACTN2	381064276	chr3	36977764	C	T	0.106	0.00491	ACTN2	ENSGALG00000014463
ACTN2	381064329	chr3	36977817	G	A	0.106	0.00491	ACTN2	ENSGALG00000014463
ACTN2	381064965	chr3	36978453	A	G	0.106	0.00491	ACTN2	ENSGALG00000014463
ACTN2	381064992	chr3	36978480	G	T	0.106	0.00491	ACTN2	ENSGALG00000014463
ACTN2	381065341	chr3	36978829	G	A	0.106	0.00491	ACTN2	ENSGALG00000014463
ACTN2	381065567	chr3	36979055	A	G	0.106	0.00491	ACTN2	ENSGALG00000014463
ACTN2	381065659	chr3	36979147	A	G	0.106	0.00491	ACTN2	ENSGALG00000014463
ACTN2	381065709	chr3	36979197	T	C	0.106	0.00491	ACTN2	ENSGALG00000014463
ACTN2	381065932	chr3	36979420	A	G	14.4	0.000436	ACTN2	ENSGALG00000014463
ACTN2	381066033	chr3	36979521	A	T	14.4	0.000436	ACTN2	ENSGALG00000014463
ACTN2	381066306	chr3	36979794	T	C	14.4	0.000436	ACTN2	ENSGALG00000014463
ACTN2	381066545	chr3	36980033	A	G	14.4	0.000436	ACTN2	ENSGALG00000014463
ACTN2	381066902	chr3	36980390	A	G	14.4	0.000436	ACTN2	ENSGALG00000014463
ACTN2	381066908	chr3	36980396	T	C	14.4	0.000436	ACTN2	ENSGALG00000014463
ACTN2	381066925	chr3	36980413	C	A	14.4	0.000436	ACTN2	ENSGALG00000014463
ACTN2	381067511	chr3	36980999	G	A	14.4	0.000436	ACTN2	ENSGALG00000014463
ACTN2	381067609	chr3	36981097	C	T	14.4	0.000436	ACTN2	ENSGALG00000014463
ACTN2	381067632	chr3	36981120	C	T	14.4	0.000436	ACTN2	ENSGALG00000014463
ACTN2	381067939	chr3	36981427	C	T	14.4	0.000436	ACTN2	ENSGALG00000014463
ACTN2	381068394	chr3	36981882	C	A	14.4	0.000436	ACTN2	ENSGALG00000014463
ACTN2	381068523	chr3	36982011	A	G	14.4	0.000436	ACTN2	ENSGALG00000014463
ACTN2	381069206	chr3	36982694	G	A	14.4	0.000436	ACTN2	ENSGALG00000014463
ACTN2	381069313	chr3	36982801	G	T	14.4	0.000436	ACTN2	ENSGALG00000014463
ACTN2	381069524	chr3	36983012	T	A	14.4	0.000436	ACTN2	ENSGALG00000014463
ACTN2	381069528	chr3	36983016	C	G	14.4	0.000436	ACTN2	ENSGALG00000014463
ACTN2	381069817	chr3	36983305	G	T	14.4	0.000436	ACTN2	ENSGALG00000014463
ACTN2	381070083	chr3	36983571	T	G	14.4	0.000436	ACTN2	ENSGALG00000014463
ACTN2	381070720	chr3	36984208	T	C	14.4	0.000436	ACTN2	ENSGALG00000014463
ACTN2	381070850	chr3	36984338	A	G	2.33	0.0118	ACTN2	ENSGALG00000014463
ACTN2	381070853	chr3	36984341	C	G	2.33	0.0118	ACTN2	ENSGALG00000014463
ACTN2	381070901	chr3	36984389	C	T	2.33	0.0118	ACTN2	ENSGALG00000014463
ACTN2	381070938	chr3	36984426	A	G	2.33	0.0118	ACTN2	ENSGALG00000014463
ACTN2	381071008	chr3	36984496	T	C	2.33	0.0118	ACTN2	ENSGALG00000014463
ACTN2	381071095	chr3	36984583	C	A	2.33	0.0118	ACTN2	ENSGALG00000014463
ACTN2	381071286	chr3	36984774	G	A	2.33	0.0118	ACTN2	ENSGALG00000014463
ACTN2	381071350	chr3	36984838	G	T	2.33	0.0118	ACTN2	ENSGALG00000014463
ACTN2	381071878	chr3	36985366	A	G	2.33	0.0118	ACTN2	ENSGALG00000014463
ACTN2	381072053	chr3	36985541	A	G	2.33	0.0118	ACTN2	ENSGALG00000014463
ACTN2	381072489	chr3	36985977	A	T	2.33	0.0118	ACTN2	ENSGALG00000014463
ACTN2	381072497	chr3	36985985	G	A	2.33	0.0118	ACTN2	ENSGALG00000014463
ACTN2	381072635	chr3	36986123	C	A	2.33	0.0118	ACTN2	ENSGALG00000014463
ACTN2	381072826	chr3	36986314	G	A	2.33	0.0118	ACTN2	ENSGALG00000014463
ACTN2	381073323	chr3	36986811	A	G	2.33	0.0118	ACTN2	ENSGALG00000014463
ACTN2	381073337	chr3	36986825	G	T	2.33	0.0118	ACTN2	ENSGALG00000014463
ACTN2	381073794	chr3	36987282	A	T	2.33	0.0118	ACTN2	ENSGALG00000014463
ACTN2	381074271	chr3	36987759	C	T	2.33	0.0118	ACTN2	ENSGALG00000014463
ACTN2	381074275	chr3	36987763	T	C	2.33	0.0118	ACTN2	ENSGALG00000014463
ACTN2	381074365	chr3	36987853	A	G	2.33	0.0118	ACTN2	ENSGALG00000014463
ACTN2	381074972	chr3	36988460	A	G	2.33	0.0118	ACTN2	ENSGALG00000014463
ACTN2	381077873	chr3	36991361	G	T	0.019	0.00423	ACTN2	ENSGALG00000014463
ACTN2	381079124	chr3	36992612	G	A	0.019	0.00423	ACTN2	ENSGALG00000014463
ACTN2	381079400	chr3	36992888	T	C	0.019	0.00423	ACTN2	ENSGALG00000014463
ACTN2	381079403	chr3	36992891	C	G	0.019	0.00423	ACTN2	ENSGALG00000014463
ACTN2	381079474	chr3	36992962	G	A	0.019	0.00423	ACTN2	ENSGALG00000014463
ACTN2	381079550	chr3	36993038	T	C	0.019	0.00423	ACTN2	ENSGALG00000014463
ACTN2	381079559	chr3	36993047	C	A	0.019	0.00423	ACTN2	ENSGALG00000014463
ACTN2	381079625	chr3	36993113	A	T	0.019	0.00423	ACTN2	ENSGALG00000014463
ACTN2	381079774	chr3	36993262	C	T	0.019	0.00423	ACTN2	ENSGALG00000014463
ACTN2	381079776	chr3	36993264	G	T	0.019	0.00423	ACTN2	ENSGALG00000014463
ACTN2	381079848	chr3	36993336	T	C	0.019	0.00423	ACTN2	ENSGALG00000014463
ACTN2	381079878	chr3	36993366	T	C	0.019	0.00423	ACTN2	ENSGALG00000014463
ACTN2	381081986	chr3	36995474	G	A	8.14e-08	0.0126	ACTN2	ENSGALG00000014463
ACTN2	381082419	chr3	36995907	A	G	8.14e-08	0.0126	ACTN2	ENSGALG00000014463
ACTN2	381085505	chr3	36998993	C	G	8.14e-08	0.0126	ACTN2	ENSGALG00000014463
ACTN2	381086930	chr3	37000418	T	C	2.31e-08	0.0548	ACTN2	ENSGALG00000014463
ACTN2	381088236	chr3	37001724	G	A	2.31e-08	0.0548	ACTN2	ENSGALG00000014463
ACTN2	381088370	chr3	37001858	C	T	2.31e-08	0.0548	ACTN2	ENSGALG00000014463
ACTN2	381088440	chr3	37001928	C	T	2.31e-08	0.0548	ACTN2	ENSGALG00000014463
ACTN2	381088824	chr3	37002312	A	C	2.31e-08	0.0548	ACTN2	ENSGALG00000014463
ACTN2	381089211	chr3	37002699	G	C	2.31e-08	0.0548	ACTN2	ENSGALG00000014463
ACTN2	381089354	chr3	37002842	T	C	2.31e-08	0.0548	ACTN2	ENSGALG00000014463
ACTN2	381089356	chr3	37002844	A	G	2.31e-08	0.0548	ACTN2	ENSGALG00000014463
ACTN2	381089363	chr3	37002851	T	A	2.31e-08	0.0548	ACTN2	ENSGALG00000014463
ACTN2	381090488	chr3	37003976	T	A	2.31e-08	0.0548	ACTN2	ENSGALG00000014463
ACTN2	381090842	chr3	37004330	A	T	0.563	0.00325	ACTN2	ENSGALG00000014463
ACTN2	381091226	chr3	37004714	T	C	0.563	0.00325	ACTN2	ENSGALG00000014463
ACTN2	381091279	chr3	37004767	C	T	0.563	0.00325	ACTN2	ENSGALG00000014463
ACTN2	381091314	chr3	37004802	T	A	0.563	0.00325	ACTN2	ENSGALG00000014463
ACTN2	381091523	chr3	37005011	T	C	0.563	0.00325	ACTN2	ENSGALG00000014463
ACTN2	381092330	chr3	37005818	A	T	0.563	0.00325	ACTN2	ENSGALG00000014463
ACTN2	381093733	chr3	37007221	C	T	0.563	0.00325	ACTN2	ENSGALG00000014463
ACTN2	381096214	chr3	37009702	T	C	0.864	0.000723	ACTN2	ENSGALG00000014463
ACTN2	381097496	chr3	37010984	A	T	0.864	0.000723	ACTN2	ENSGALG00000014463
ACTN2	381097685	chr3	37011173	T	C	0.864	0.000723	ACTN2	ENSGALG00000014463
ACTN2	381098759	chr3	37012247	T	C	0.864	0.000723	ACTN2	ENSGALG00000014463
ACTN2	381098767	chr3	37012255	C	T	0.864	0.000723	ACTN2	ENSGALG00000014463
ACTN2	381098813	chr3	37012301	C	A	0.864	0.000723	ACTN2	ENSGALG00000014463
ACTN2	381098954	chr3	37012442	G	A	0.864	0.000723	ACTN2	ENSGALG00000014463
ACTN2	381099117	chr3	37012605	T	C	0.864	0.000723	ACTN2	ENSGALG00000014463
ACTN2	381099155	chr3	37012643	T	C	0.864	0.000723	ACTN2	ENSGALG00000014463
ACTN2	381099258	chr3	37012746	G	A	0.864	0.000723	ACTN2	ENSGALG00000014463
ACTN2	381099756	chr3	37013244	T	C	0.864	0.000723	ACTN2	ENSGALG00000014463
ACTN2	381099862	chr3	37013350	C	T	0.864	0.000723	ACTN2	ENSGALG00000014463
ACTN2	381099996	chr3	37013484	A	G	0.864	0.000723	ACTN2	ENSGALG00000014463
ACTN2	381101306	chr3	37014794	C	T	0.93	0.00105	ACTN2	ENSGALG00000014463
ACTN2	381101376	chr3	37014864	A	G	0.93	0.00105	ACTN2	ENSGALG00000014463
ACTN2	381102313	chr3	37015801	G	A	0.93	0.00105	ACTN2	ENSGALG00000014463
ACTN2	381102359	chr3	37015847	G	A	0.93	0.00105	ACTN2	ENSGALG00000014463
ACTN2	381102808	chr3	37016296	C	T	0.93	0.00105	ACTN2	ENSGALG00000014463
ACTN2	381102811	chr3	37016299	A	G	0.93	0.00105	ACTN2	ENSGALG00000014463
ACTN2	381102991	chr3	37016479	A	G	0.93	0.00105	ACTN2	ENSGALG00000014463
ACTN2	381103031	chr3	37016519	T	C	0.93	0.00105	ACTN2	ENSGALG00000014463
ACTN2	381103973	chr3	37017461	A	G	0.93	0.00105	ACTN2	ENSGALG00000014463
ACTN2	381104413	chr3	37017901	T	C	0.93	0.00105	ACTN2	ENSGALG00000014463
ACTN2	381104427	chr3	37017915	C	G	0.93	0.00105	ACTN2	ENSGALG00000014463
ACTN2	381104628	chr3	37018116	A	G	0.93	0.00105	ACTN2	ENSGALG00000014463
ACTN2	381104720	chr3	37018208	A	C	0.93	0.00105	ACTN2	ENSGALG00000014463
ACTN2	381104722	chr3	37018210	G	A	0.93	0.00105	ACTN2	ENSGALG00000014463
ACTN2	381104735	chr3	37018223	T	C	0.93	0.00105	ACTN2	ENSGALG00000014463
ACTN2	381104804	chr3	37018292	C	T	0.93	0.00105	ACTN2	ENSGALG00000014463
ACTN2	381104878	chr3	37018366	G	A	0.93	0.00105	ACTN2	ENSGALG00000014463
ACTN2	381104920	chr3	37018408	T	C	0.93	0.00105	ACTN2	ENSGALG00000014463
ACTN2	381105023	chr3	37018511	G	A	0.93	0.00105	ACTN2	ENSGALG00000014463
ACTN2	381105095	chr3	37018583	A	C	0.93	0.00105	ACTN2	ENSGALG00000014463
ACTN2	381105251	chr3	37018739	C	T	0.93	0.00105	ACTN2	ENSGALG00000014463
ACTN2	381105366	chr3	37018854	T	C	0.93	0.00105	ACTN2	ENSGALG00000014463
ACTN2	381105600	chr3	37019088	G	A	0.93	0.00105	ACTN2	ENSGALG00000014463
ACTN2	381105652	chr3	37019140	T	C	0.93	0.00105	ACTN2	ENSGALG00000014463
ACTR3	668392682	chr7	29109519	G	A	0.0126	0.0165	ACTR3	ENSGALG00000012159
ACTR3	668392887	chr7	29109724	G	A	0.0126	0.0165	ACTR3	ENSGALG00000012159
ACTR3	668393006	chr7	29109843	T	C	0.0126	0.0165	ACTR3	ENSGALG00000012159
ACTR3	668393091	chr7	29109928	T	C	0.0126	0.0165	ACTR3	ENSGALG00000012159
ACTR3	668393165	chr7	29110002	C	T	0.0126	0.0165	ACTR3	ENSGALG00000012159
ACTR3	668393352	chr7	29110189	A	G	0.0126	0.0165	ACTR3	ENSGALG00000012159
ACTR3	668393500	chr7	29110337	G	A	0.0126	0.0165	ACTR3	ENSGALG00000012159
ACTR3	668393517	chr7	29110354	A	G	0.0126	0.0165	ACTR3	ENSGALG00000012159
ACTR3	668393522	chr7	29110359	A	G	0.0126	0.0165	ACTR3	ENSGALG00000012159
ACTR3	668393678	chr7	29110515	T	G	0.0126	0.0165	ACTR3	ENSGALG00000012159
ACTR3	668393695	chr7	29110532	G	A	0.0126	0.0165	ACTR3	ENSGALG00000012159
ACTR3	668394183	chr7	29111020	C	T	0.0126	0.0165	ACTR3	ENSGALG00000012159
ACTR3	668394190	chr7	29111027	T	C	0.0126	0.0165	ACTR3	ENSGALG00000012159
ACTR3	668394558	chr7	29111395	T	C	0.0375	0.0836	ACTR3	ENSGALG00000012159
ACTR3	668394664	chr7	29111501	C	G	0.0375	0.0836	ACTR3	ENSGALG00000012159
ACTR3	668394828	chr7	29111665	T	C	0.0375	0.0836	ACTR3	ENSGALG00000012159
ACTR3	668394926	chr7	29111763	T	C	0.0375	0.0836	ACTR3	ENSGALG00000012159
ACTR3	668394943	chr7	29111780	T	G	0.0375	0.0836	ACTR3	ENSGALG00000012159
ACTR3	668395017	chr7	29111854	A	G	0.0375	0.0836	ACTR3	ENSGALG00000012159
ACTR3	668395379	chr7	29112216	A	T	0.0375	0.0836	ACTR3	ENSGALG00000012159
ACTR3	668395726	chr7	29112563	T	C	0.0375	0.0836	ACTR3	ENSGALG00000012159
ACTR3	668395727	chr7	29112564	G	A	0.0375	0.0836	ACTR3	ENSGALG00000012159
ACTR3	668395782	chr7	29112619	A	G	0.0375	0.0836	ACTR3	ENSGALG00000012159
ACTR3	668395944	chr7	29112781	A	G	0.0375	0.0836	ACTR3	ENSGALG00000012159
ACTR3	668396291	chr7	29113128	G	A	0.0375	0.0836	ACTR3	ENSGALG00000012159
ACTR3	668396429	chr7	29113266	A	T	0.0375	0.0836	ACTR3	ENSGALG00000012159
ACTR3	668396437	chr7	29113274	T	C	0.0375	0.0836	ACTR3	ENSGALG00000012159
ACTR3	668396515	chr7	29113352	A	G	0.0375	0.0836	ACTR3	ENSGALG00000012159
ACTR3	668396589	chr7	29113426	A	G	0.0375	0.0836	ACTR3	ENSGALG00000012159
ACTR3	668396656	chr7	29113493	G	A	0.0375	0.0836	ACTR3	ENSGALG00000012159
ACTR3	668397388	chr7	29114225	T	C	0.0375	0.0836	ACTR3	ENSGALG00000012159
ACTR3	668397391	chr7	29114228	G	A	0.0375	0.0836	ACTR3	ENSGALG00000012159
ACTR3	668398126	chr7	29114963	A	G	0.0375	0.0836	ACTR3	ENSGALG00000012159
ACTR3	668398137	chr7	29114974	A	C	0.0375	0.0836	ACTR3	ENSGALG00000012159
ACTR3	668398175	chr7	29115012	T	C	0.0375	0.0836	ACTR3	ENSGALG00000012159
ACTR3	668399200	chr7	29116037	T	C	0.0375	0.0836	ACTR3	ENSGALG00000012159
ACTR3	668399257	chr7	29116094	T	A	6.14e-09	0.571	ACTR3	ENSGALG00000012159
ACTR3	668399483	chr7	29116320	A	T	6.14e-09	0.571	ACTR3	ENSGALG00000012159
ACTR3	668399494	chr7	29116331	C	G	6.14e-09	0.571	ACTR3	ENSGALG00000012159
ACTR3	668399639	chr7	29116476	C	A	6.14e-09	0.571	ACTR3	ENSGALG00000012159
ACTR3	668399989	chr7	29116826	A	G	6.14e-09	0.571	ACTR3	ENSGALG00000012159
ACTR3	668400017	chr7	29116854	C	T	6.14e-09	0.571	ACTR3	ENSGALG00000012159
ACTR3	668400140	chr7	29116977	G	A	6.14e-09	0.571	ACTR3	ENSGALG00000012159
ACTR3	668400199	chr7	29117036	G	A	6.14e-09	0.571	ACTR3	ENSGALG00000012159
ACTR3	668400202	chr7	29117039	A	G	6.14e-09	0.571	ACTR3	ENSGALG00000012159
ACTR3	668400284	chr7	29117121	G	T	6.14e-09	0.571	ACTR3	ENSGALG00000012159
ACTR3	668400288	chr7	29117125	A	T	6.14e-09	0.571	ACTR3	ENSGALG00000012159
ACTR3	668400453	chr7	29117290	C	T	6.14e-09	0.571	ACTR3	ENSGALG00000012159
ACTR3	668401523	chr7	29118360	A	T	6.14e-09	0.571	ACTR3	ENSGALG00000012159
ACTR3	668401575	chr7	29118412	T	C	6.14e-09	0.571	ACTR3	ENSGALG00000012159
ACTR3	668401605	chr7	29118442	A	G	6.14e-09	0.571	ACTR3	ENSGALG00000012159
ACTR3	668401701	chr7	29118538	G	A	6.14e-09	0.571	ACTR3	ENSGALG00000012159
ACTR3	668401738	chr7	29118575	C	T	6.14e-09	0.571	ACTR3	ENSGALG00000012159
ACTR3	668401865	chr7	29118702	G	A	6.14e-09	0.571	ACTR3	ENSGALG00000012159
ACTR3	668401954	chr7	29118791	G	A	6.14e-09	0.571	ACTR3	ENSGALG00000012159
ACTR3	668402016	chr7	29118853	G	C	6.14e-09	0.571	ACTR3	ENSGALG00000012159
ACTR3	668402027	chr7	29118864	T	C	6.14e-09	0.571	ACTR3	ENSGALG00000012159
ACTR3	668402480	chr7	29119317	A	G	6.14e-09	0.571	ACTR3	ENSGALG00000012159
ACTR3	668402494	chr7	29119331	T	C	6.14e-09	0.571	ACTR3	ENSGALG00000012159
ACTR3	668402637	chr7	29119474	T	C	6.14e-09	0.571	ACTR3	ENSGALG00000012159
ACTR3	668403015	chr7	29119852	T	C	6.14e-09	0.571	ACTR3	ENSGALG00000012159
ACTR3	668403091	chr7	29119928	C	T	6.14e-09	0.571	ACTR3	ENSGALG00000012159
ACTR3	668403186	chr7	29120023	C	T	6.14e-09	0.571	ACTR3	ENSGALG00000012159
ACTR3	668403574	chr7	29120411	A	G	6.14e-09	0.571	ACTR3	ENSGALG00000012159
ACTR3	668403600	chr7	29120437	T	C	6.14e-09	0.571	ACTR3	ENSGALG00000012159
ACTR3	668403775	chr7	29120612	T	G	6.14e-09	0.571	ACTR3	ENSGALG00000012159
ACTR3	668404218	chr7	29121055	A	G	6.14e-09	0.571	ACTR3	ENSGALG00000012159
ACTR3	668404369	chr7	29121206	C	T	0.561	0.00217	ACTR3	ENSGALG00000012159
ACTR3	668404373	chr7	29121210	C	G	0.561	0.00217	ACTR3	ENSGALG00000012159
ACTR3	668405023	chr7	29121860	A	G	0.561	0.00217	ACTR3	ENSGALG00000012159
ACTR3	668405169	chr7	29122006	A	C	0.561	0.00217	ACTR3	ENSGALG00000012159
ACTR3	668405218	chr7	29122055	C	A	0.561	0.00217	ACTR3	ENSGALG00000012159
ACTR3	668405382	chr7	29122219	T	C	0.561	0.00217	ACTR3	ENSGALG00000012159
ACTR3	668405383	chr7	29122220	G	A	0.561	0.00217	ACTR3	ENSGALG00000012159
ACTR3	668405760	chr7	29122597	T	C	0.561	0.00217	ACTR3	ENSGALG00000012159
ACTR3	668405824	chr7	29122661	G	A	0.561	0.00217	ACTR3	ENSGALG00000012159
ACTR3	668405857	chr7	29122694	G	A	0.561	0.00217	ACTR3	ENSGALG00000012159
ACTR3	668406109	chr7	29122946	T	A	0.561	0.00217	ACTR3	ENSGALG00000012159
ACTR3	668406579	chr7	29123416	A	C	0.561	0.00217	ACTR3	ENSGALG00000012159
ACTR3	668406610	chr7	29123447	T	C	0.561	0.00217	ACTR3	ENSGALG00000012159
ACTR3	668406630	chr7	29123467	G	A	0.561	0.00217	ACTR3	ENSGALG00000012159
ACTR3	668406752	chr7	29123589	A	G	0.561	0.00217	ACTR3	ENSGALG00000012159
ACTR3	668406836	chr7	29123673	T	C	0.561	0.00217	ACTR3	ENSGALG00000012159
ACTR3	668406977	chr7	29123814	C	A	0.561	0.00217	ACTR3	ENSGALG00000012159
ACTR3	668407067	chr7	29123904	T	A	0.561	0.00217	ACTR3	ENSGALG00000012159
ACTR3	668407088	chr7	29123925	T	C	0.561	0.00217	ACTR3	ENSGALG00000012159
ACTR3	668407761	chr7	29124598	A	G	0.561	0.00217	ACTR3	ENSGALG00000012159
ACTR3	668408090	chr7	29124927	C	T	0.561	0.00217	ACTR3	ENSGALG00000012159
ACTR3	668408541	chr7	29125378	G	A	0.561	0.00217	ACTR3	ENSGALG00000012159
ACTR3	668408966	chr7	29125803	T	A	0.561	0.00217	ACTR3	ENSGALG00000012159
ACTR3	668408983	chr7	29125820	C	T	0.561	0.00217	ACTR3	ENSGALG00000012159
[truncated: 116,471 more rows]
