# Supplementary material for: A new chicken 55K SNP genotyping array
Source: BMC Genomics. 2019 May 22;20:410. doi: 10.1186/s12864-019-5736-8 (PMC6532155; doi:10.1186/s12864-019-5736-8)
Supplement: Supplementary file 4 — The third group of SNPs which related to serum IgY. The loci and allele information of 0.8 K SNPs related to serum IgY were provided. (XLSX 32 kb) [file 12864_2019_5736_MOESM4_ESM.xlsx]

## Sheet: Sheet1
gene name	chr	position	ref-genome-base	Variation type
none	chr11	13550940	G	A
none	chr11	13637172	C	Y		S＝C／G
none	chr11	13645253	T	K		K＝G／T
none	chr11	13817234	A	R		M＝A／C
none	chr11	13843661	C	Y		Y＝C／T
none	chr11	13862517	G	K		R＝A／G
none	chr11	13880949	G	R		W＝A／T
none	chr11	13881009	C	M
none	chr11	13916546	T	C
ADAMTS18	chr11	14046862	A	G
ADAMTS18	chr11	14046872	A	G
none	chr11	14072363	C	G
VAT1L	chr11	14200352	A	R
none	chr11	14235582	C	M
none	chr11	14248875	G	R
none	chr11	14249208	G	S
WWOX	chr11	14273221	G	A
WWOX	chr11	14280154	G	S
WWOX	chr11	14280209	C	S
WWOX	chr11	14295993	T	Y
WWOX	chr11	14296080	T	K
WWOX	chr11	14296129	T	Y
WWOX	chr11	14296196	T	Y
WWOX	chr11	14296218	T	W
LOC107054269	chr11	4444218	T	W
LOC107054269	chr11	4456491	A	C
LOC107054269	chr11	4483824	T	C
LOC107054269	chr11	4489069	T	C
LOC107054269	chr11	4489144	T	C
LOC107054269	chr11	4491747	T	C
none	chr11	4554000	T	C
none	chr11	4554165	G	C
none	chr11	4560652	T	C
none	chr11	4566325	G	A
none	chr11	4566454	A	G
none	chr11	4569092	G	C
none	chr11	4569169	C	T
none	chr11	4569293	G	A
none	chr11	4569361	C	T
none	chr11	4570368	A	G
none	chr11	4571974	A	G
none	chr11	4572059	T	C
none	chr11	4572183	C	T
none	chr11	4572248	C	T
none	chr11	4592186	A	R
none	chr11	4614849	C	T
none	chr11	4617040	T	C
none	chr11	4617228	G	A
none	chr11	4617907	G	A
none	chr11	4617963	A	G
none	chr11	4619418	C	T
none	chr11	4620505	C	T
none	chr11	4628042	T	G
none	chr11	4628955	T	C
none	chr11	4629909	T	G
none	chr11	4631456	G	A
none	chr11	4631544	G	A
none	chr11	4651632	A	G
none	chr11	4651750	G	A
none	chr11	4652186	A	G
none	chr11	4653524	C	A
none	chr11	4656296	A	G
none	chr11	4658090	T	C
none	chr11	4658263	A	G
none	chr11	4658691	A	G
none	chr11	4660176	T	G
none	chr11	4660448	T	A
none	chr11	4667980	T	A
none	chr11	4668723	T	C
none	chr11	4671023	A	G
none	chr11	4671533	A	G
none	chr11	4671633	C	T
none	chr11	4681642	A	W
none	chr11	4684236	T	K
FTO	chr11	4763454	T	W
FTO	chr11	4815246	T	W
FTO	chr11	4822590	A	T
FTO	chr11	4916797	T	K
RPGRIP1L	chr11	4994977	A	R
RPGRIP1L	chr11	4998086	T	C
RPGRIP1L	chr11	4998117	C	T
RPGRIP1L	chr11	4998445	T	C
CHD9	chr11	5164136	C	S
none	chr11	5226615	G	A
none	chr11	5294977	G	A
none	chr11	5295111	G	A
none	chr11	5302320	A	C
TOX3	chr11	5436179	A	G
TOX3	chr11	5436189	G	A
TOX3	chr11	5436199	G	A
TOX3	chr11	5436212	T	C
TOX3	chr11	5436341	C	T
none	chr11	5655490	A	G
none	chr11	5656396	A	R
BRD2	chr16	103675	C	S
BRD2	chr16	103773	A	R
none	chr16	1040	C	S
BRD2	chr16	105759	A	R
BRD2	chr16	109148	G	R
LOC101747454	chr16	110515	A	M
LOC101747454	chr16	110528	C	M
BLB1	chr16	117895	C	Y
BLEC1	chr16	119481	T	W
BLEC1	chr16	120169	A	W
BLEC2	chr16	123969	A	M
GNB2L1	chr16	153755	C	S
GNB2L1	chr16	153953	C	Y
TRIM39.1	chr16	170284	A	M
TRIM27.2	chr16	173340	C	M
LOC107054692	chr16	183603	A	M
LOC107054692	chr16	183625	C	S
LOC107054692	chr16	183768	A	R
LOC107054692	chr16	183836	A	W
TRNAK-CUU	chr16	184601	A	M
none	chr16	188106	C	Y
none	chr16	188372	T	Y
TRIM7.1	chr16	193166	C	T
TRIM7.1	chr16	193187	G	A
TRIM7.1	chr16	193278	A	G
TRIM7.1	chr16	193290	T	G
TRIM7.1	chr16	193443	T	C
TRIM7.1	chr16	193700	C	G
TRIM7.1	chr16	193841	A	R
TRIM7.1	chr16	198789	G	A
TRIM7.1	chr16	199489	A	R
none	chr16	203838	T	Y
none	chr16	203868	C	Y
IL4I1	chr16	205584	G	R
IL4I1	chr16	208958	A	G
IL4I1	chr16	209581	C	M
IL4I1	chr16	210274	C	Y
IL4I1	chr16	210491	T	G
IL4I1	chr16	210509	C	Y
IL4I1	chr16	210586	G	A
none	chr16	211144	T	C
none	chr16	211182	T	C
none	chr16	211209	T	A
none	chr16	211331	T	G
none	chr16	212176	C	T
none	chr16	213135	C	G
none	chr16	213142	A	G
BZFP2	chr16	221246	G	T
BZFP2	chr16	221338	G	R
BZFP2	chr16	223404	G	S
BZFP2	chr16	223474	A	R
BZFP2	chr16	223543	A	M
TRIM7.2	chr16	228189	C	Y
TRIM7.2	chr16	228395	A	G
TRIM7.2	chr16	228782	T	Y
TRIM7.2	chr16	228789	G	R
TRIM7.2	chr16	228814	A	W
TRIM7.2	chr16	229285	T	Y
TRIM7.2	chr16	229311	G	R
none	chr16	229544	A	R
none	chr16	230262	A	W
none	chr16	230347	T	Y
none	chr16	230362	G	R
none	chr16	230391	G	R
BZFP3	chr16	231290	T	Y
BZFP3	chr16	231368	C	G
BZFP3	chr16	231596	C	Y
BZFP3	chr16	231659	A	R
BZFP3	chr16	231776	G	A
BZFP3	chr16	231984	A	W
BZFP3	chr16	231990	G	A
BZFP3	chr16	232543	G	R
BZFP3	chr16	232646	C	M
BZFP3	chr16	232655	T	K
BZFP3	chr16	233232	T	W
BZFP3	chr16	233747	G	A
BZFP3	chr16	233769	C	M
BZFP3	chr16	233791	T	Y
BZFP3	chr16	234309	A	M
BZFP3	chr16	234357	G	R
BZFP3	chr16	235093	C	Y
BZFP3	chr16	235139	T	G
BZFP3	chr16	235530	C	S
BZFP3	chr16	235611	G	K
BZFP3	chr16	235616	A	R
BZFP3	chr16	235992	C	Y
BZFP3	chr16	236037	G	K
BLEC3	chr16	236596	T	Y
BLEC3	chr16	237249	C	K
BLEC3	chr16	237285	G	T
BLEC3	chr16	237408	T	K
BLEC3	chr16	237457	T	W
BLEC3	chr16	238314	A	W
BLEC3	chr16	238612	G	A
KIFC1	chr16	241572	A	W
KIFC1	chr16	242209	T	W
KIFC1	chr16	242606	C	S
KIFC1	chr16	242633	A	T
KIFC1	chr16	243054	A	W
KIFC1	chr16	243300	C	Y
KIFC1	chr16	243523	C	A
KIFC1	chr16	243788	C	T
KIFC1	chr16	243842	A	G
LOC107054690	chr16	245429	T	K
LOC107054690	chr16	245696	G	R
BG2	chr16	245865	T	K
BG2	chr16	246307	G	K
BG2	chr16	247292	C	S
BG2	chr16	248031	T	C
BG2	chr16	248263	G	R
BG2	chr16	248524	G	S
BG2	chr16	248634	C	Y
BG2	chr16	249015	A	C
BG2	chr16	249213	T	K
LOC100859531	chr16	251340	C	Y
LOC100859531	chr16	251371	C	M
LOC100859531	chr16	251590	C	Y
LOC100859531	chr16	251757	G	C
LOC100859531	chr16	251978	T	K
LOC100859531	chr16	252006	A	R
LOC107054694	chr16	252993	A	W
LOC107054694	chr16	252999	G	S
LOC107054694	chr16	254146	T	K
LOC107054694	chr16	254291	A	G
LOC107054694	chr16	254298	G	C
LOC100859531	chr16	254937	C	S
LOC100859531	chr16	254964	T	Y
LOC100859531	chr16	257035	T	C
LOC100859531	chr16	257698	A	W
LOC100859531	chr16	258431	T	Y
LOC100859531	chr16	258604	G	S
LOC100859531	chr16	258781	G	A
LOC100859531	chr16	258824	G	R
LOC100859531	chr16	258868	A	R
LOC100859531	chr16	258892	T	W
LOC100859531	chr16	258904	C	Y
LOC100859531	chr16	258932	G	C
LOC100859531	chr16	259080	T	Y
LOC100859531	chr16	259109	G	S
LOC100859531	chr16	259123	G	R
LOC100859531	chr16	259156	T	C
LOC100859531	chr16	259393	T	C
LOC100859531	chr16	259485	G	K
LOC100859531	chr16	259707	G	R
LOC100859531	chr16	259712	A	R
LOC100859531	chr16	260093	A	W
LOC100859531	chr16	262618	A	W
LOC100859531	chr16	263414	C	S
LOC100859531	chr16	263462	T	C
LOC100859531	chr16	263539	C	M
LOC100859531	chr16	263548	T	K
LOC100859531	chr16	263644	G	C
LOC100859531	chr16	263766	A	G
LOC100859531	chr16	263776	A	C
LOC100859531	chr16	264096	A	G
LOC100859531	chr16	264500	C	T
LOC100859531	chr16	264788	A	R
LOC100859531	chr16	265582	A	G
LOC100859531	chr16	265773	C	S
LOC100859531	chr16	265927	G	S
LOC100859531	chr16	266000	C	Y
LOC100859531	chr16	266005	C	Y
LOC100859531	chr16	269108	A	R
LOC100859531	chr16	270129	A	R
LOC100859531	chr16	270217	G	S
LOC100859531	chr16	270238	C	M
LOC100859531	chr16	270308	G	K
LOC100859531	chr16	270382	G	R
LOC100859531	chr16	270412	A	R
LOC100859531	chr16	270962	G	K
LOC100859531	chr16	271021	T	W
LOC100859531	chr16	271378	A	R
LOC100859531	chr16	271398	T	W
LOC100859531	chr16	271407	G	S
LOC100859531	chr16	271633	T	A
LOC100859531	chr16	271743	T	Y
LOC100859531	chr16	271944	A	R
LOC100859531	chr16	271954	C	Y
LOC100859531	chr16	272676	A	R
LOC100859531	chr16	272695	C	Y
LOC100859531	chr16	273303	G	C
LOC100859531	chr16	273721	C	Y
LOC100859531	chr16	276101	A	R
LOC100859531	chr16	276470	G	K
LOC100859531	chr16	276777	G	R
LOC100859531	chr16	276834	G	K
LOC100859531	chr16	276860	G	S
LOC100859531	chr16	276963	G	S
LOC100859531	chr16	276968	G	K
LOC100859531	chr16	276988	A	M
LOC100859531	chr16	277002	A	M
LOC100859531	chr16	277035	A	R
LOC100859531	chr16	277271	C	A
LOC100859531	chr16	277292	A	R
LOC100859531	chr16	277310	G	C
LOC100859531	chr16	277461	A	Y
LOC100859531	chr16	277469	A	W
LOC100859531	chr16	277477	T	G
LOC100859531	chr16	277514	G	R
LOC100859531	chr16	277928	G	A
LOC100859531	chr16	279041	T	Y
LOC107054691	chr16	279215	T	K
LOC107054691	chr16	279665	T	G
LOC107054691	chr16	280358	A	G
BG2	chr16	281215	C	S
BG2	chr16	281239	T	K
BG2	chr16	281455	G	A
BG2	chr16	284401	C	G
BG2	chr16	285270	C	M
BG2	chr16	285394	T	K
BG8	chr16	288686	A	G
BG8	chr16	288868	C	Y
BG8	chr16	290561	A	R
none	chr16	297774	A	W
none	chr16	298221	T	Y
LOC107054696	chr16	299048	A	R
LOC107054696	chr16	299106	A	R
LOC107054696	chr16	299128	C	S
LOC107054696	chr16	299143	G	S
LOC107054696	chr16	299167	T	W
LOC107054696	chr16	299215	G	R
LOC107054696	chr16	299294	T	K
LOC107054696	chr16	299301	A	R
LOC107054696	chr16	299314	G	R
LOC107054696	chr16	300246	G	S
LOC107054696	chr16	300251	G	S
LOC107054696	chr16	300391	G	K
LOC107054696	chr16	300617	T	Y
LOC107054696	chr16	300657	A	R
LOC107054696	chr16	300850	A	R
LOC107054696	chr16	300855	C	Y
LOC107054696	chr16	300905	G	C
LOC107054696	chr16	301061	C	Y
LOC101748559	chr16	307069	A	M
LOC101748559	chr16	307200	A	R
LOC101748559	chr16	307262	T	Y
LOC101748559	chr16	308638	C	S
LOC101748559	chr16	308661	G	A
LOC101748559	chr16	308729	G	A
LOC101748559	chr16	308744	G	T
LOC101748559	chr16	308805	A	T
LOC101748559	chr16	308827	A	R
LOC101748559	chr16	308845	A	G
LOC101748559	chr16	308981	T	C
LOC101748559	chr16	309361	A	M
LOC101748559	chr16	309452	G	R
LOC101748559	chr16	309628	A	C
LOC101748559	chr16	310194	T	A
LOC101748559	chr16	310207	A	W
LOC425214	chr16	313450	C	S
LOC425214	chr16	313459	G	S
LOC425214	chr16	314482	A	G
LOC425214	chr16	314488	A	G
LOC425214	chr16	314578	G	C
LOC425214	chr16	314766	A	G
LOC425214	chr16	314842	T	C
LOC425214	chr16	314890	T	C
LOC425214	chr16	314933	A	G
LOC425214	chr16	315048	A	G
LOC425214	chr16	315156	G	A
LOC425214	chr16	315296	G	R
LOC425214	chr16	315328	G	R
LOC425214	chr16	315336	T	W
LOC425214	chr16	315373	T	K
LOC425214	chr16	315649	A	G
LOC425214	chr16	315791	G	A
LOC425214	chr16	315909	A	G
LOC425214	chr16	316064	G	T
LOC425214	chr16	316084	G	A
LOC425214	chr16	316164	A	R
LOC425214	chr16	316548	A	M
LOC425214	chr16	316560	T	S
LOC425214	chr16	316844	T	Y
LOC425214	chr16	316860	G	S
LOC425214	chr16	318579	C	S
V-BG	chr16	318770	G	T
V-BG	chr16	318807	T	Y
LOC425214	chr16	320685	G	S
LOC425214	chr16	322142	T	C
LOC425214	chr16	323120	C	G
LOC425214	chr16	323597	T	C
LOC425214	chr16	323857	T	A
LOC425214	chr16	324102	T	C
LOC425214	chr16	324965	T	K
LOC425214	chr16	324985	G	R
LOC425214	chr16	327140	C	A
LOC425214	chr16	327186	G	A
LOC425214	chr16	327202	T	C
LOC425214	chr16	327482	G	A
LOC425214	chr16	328291	A	G
LOC425214	chr16	328296	A	G
LOC425214	chr16	328424	G	S
LOC425214	chr16	328430	G	C
LOC425214	chr16	328940	T	C
LOC425214	chr16	329379	G	R
LOC425214	chr16	329515	G	R
LOC425214	chr16	329635	A	R
LOC101748132	chr16	329814	T	K
LOC101748132	chr16	329876	T	Y
LOC101748132	chr16	330259	T	C
LOC100858529	chr16	331975	G	K
LOC100858529	chr16	332037	A	R
LOC100858529	chr16	332043	T	Y
LOC100858529	chr16	332052	G	S
LOC100858529	chr16	343799	T	K
LOC107054698	chr16	348414	C	Y
LOC107054698	chr16	350145	T	C
LOC107054701	chr16	355987	G	R
LOC107054701	chr16	356077	A	R
LOC107054701	chr16	356083	A	G
LOC107054701	chr16	356644	A	C
LOC425214	chr16	367826	C	M
LOC425214	chr16	368002	G	R
LOC107049191	chr16	373090	A	W
none	chr16	373972	C	Y
none	chr16	375078	A	R
LOC107054702	chr16	380161	G	R
LOC107054702	chr16	380186	C	Y
none	chr16	381604	A	G
none	chr16	381904	T	C
none	chr16	386707	A	G
TN	chr16	38941	A	R
none	chr16	391512	C	M
none	chr16	392416	C	Y
none	chr16	393324	T	K
YF6	chr16	394271	G	C
YF6	chr16	394562	T	Y
YF6	chr16	402628	G	C
LOC107054706	chr16	404001	C	Y
LOC107049124	chr16	405473	G	C
LOC107049124	chr16	407364	G	K
none	chr16	408837	A	R
TN	chr16	44601	C	Y
TN	chr16	45562	C	M
TN	chr16	47063	A	R
TN	chr16	48920	T	Y
TN	chr16	49598	C	Y
TN	chr16	52103	A	M
CYP21A2	chr16	55252	C	Y
CYP21A2	chr16	55260	C	Y
C4	chr16	60039	G	R
C4	chr16	60050	A	R
C4	chr16	61196	C	S
C4	chr16	61211	A	W
C4	chr16	61431	A	R
C4	chr16	61953	T	W
C4	chr16	62893	C	S
C4	chr16	63031	T	C
C4	chr16	63130	A	R
C4	chr16	66122	G	R
C4	chr16	67630	C	M
C4	chr16	67866	A	R
C4	chr16	68541	C	Y
C4	chr16	68728	G	S
none	chr16	73281	C	Y
none	chr16	73346	A	M
none	chr16	738	C	M
BF2	chr16	74347	A	R
BF2	chr16	74353	A	R
BF2	chr16	74361	T	Y
BF2	chr16	75227	C	Y
BF2	chr16	75802	A	M
BF2	chr16	75943	C	S
TAP1	chr16	85111	G	R
TAP1	chr16	86288	T	W
TAP1	chr16	86596	A	R
TAP1	chr16	86641	A	M
BF1	chr16	88358	C	Y
DMB2	chr16	91331	T	Y
DMB1	chr16	93917	C	M
DMA	chr16	96790	C	Y
DMA	chr16	98041	G	K
DMA	chr16	98124	A	W
DMA	chr16	98192	C	Y
DMA	chr16	99017	T	Y
DMA	chr16	99030	A	R
none	chr16	99323	C	Y
none	chr16	99357	T	Y
none	chr19	9106424	A	R
LYRM9	chr19	9259696	C	Y
NLK	chr19	9307742	T	K
NLK	chr19	9311933	C	M
SGSM2	chr19	9366403	T	Y
SGSM2	chr19	9369974	C	Y
MNT	chr19	9445094	T	W
CLUH	chr19	9497146	T	C
CLUH	chr19	9497238	A	G
CLUH	chr19	9497370	G	A
CLUH	chr19	9497825	T	C
CLUH	chr19	9503898	A	G
CLUH	chr19	9503993	G	T
CLUH	chr19	9504086	C	T
CLUH	chr19	9504245	A	G
CLUH	chr19	9504949	A	G
CLUH	chr19	9505143	G	A
CLUH	chr19	9505211	C	T
CLUH	chr19	9505273	T	C
CLUH	chr19	9505543	A	G
CLUH	chr19	9506140	T	C
CLUH	chr19	9508198	C	T
CLUH	chr19	9508799	C	T
CLUH	chr19	9509075	A	G
CLUH	chr19	9509271	G	A
CLUH	chr19	9516924	G	A
LOC101751240	chr19	9530508	G	A
LOC101751240	chr19	9532962	C	T
none	chr19	9538027	T	C
none	chr19	9538042	T	Y
RAP1GAP2	chr19	9542641	G	A
RAP1GAP2	chr19	9542726	T	C
RAP1GAP2	chr19	9547943	G	A
RAP1GAP2	chr19	9551088	G	T
RAP1GAP2	chr19	9566353	A	R
RAP1GAP2	chr19	9581396	C	Y
none	chr11	13549092	G	R
none	chr11	13645253	T	K
none	chr11	13685555	A	W
none	chr11	13767516	T	Y
none	chr11	13770250	A	R
none	chr11	13817385	T	K
none	chr11	13843487	T	Y
none	chr11	13843544	C	Y
none	chr11	13880963	C	T
none	chr11	13944628	T	Y
none	chr11	13969512	G	R
none	chr11	13975750	T	Y
none	chr11	13975916	A	R
none	chr11	13975959	T	W
ADAMTS18	chr11	14010521	A	W
ADAMTS18	chr11	14010533	G	R
ADAMTS18	chr11	14017574	A	R
ADAMTS18	chr11	14019285	C	T
none	chr11	14079852	C	Y
none	chr11	14235465	T	Y
none	chr11	14249173	G	R
WWOX	chr11	14301645	T	Y
WWOX	chr11	14312402	C	Y
WWOX	chr11	14313873	A	G
WWOX	chr11	14438806	T	K
WWOX	chr11	14438918	C	Y
WWOX	chr11	14452526	G	R
WWOX	chr11	14456490	G	R
LOC107054269	chr11	4454960	A	R
LOC107054269	chr11	4457929	C	Y
LOC107054269	chr11	4459417	C	Y
LOC107054269	chr11	4476538	C	Y
LOC107054269	chr11	4489144	T	Y
LOC107054269	chr11	4489786	G	R
LOC107054269	chr11	4491159	G	R
LOC107054269	chr11	4491181	G	K
LOC107054269	chr11	4513503	G	K
none	chr11	4588621	A	T
none	chr11	4588842	T	A
none	chr11	4589597	G	T
none	chr11	4652731	T	A
none	chr11	4663629	T	A
none	chr11	4665890	T	Y
FTO	chr11	4756178	T	W
FTO	chr11	4820277	G	A
FTO	chr11	4821256	T	C
FTO	chr11	4824689	T	C
FTO	chr11	4963314	C	Y
RPGRIP1L	chr11	5009909	T	K
none	chr11	5042180	T	W
none	chr11	5047323	G	R
none	chr11	5056053	T	C
none	chr11	5056062	A	M
none	chr11	5065384	T	Y
CHD9	chr11	5116586	C	Y
CHD9	chr11	5164231	G	R
CHD9	chr11	5164307	G	R
CHD9	chr11	5164331	G	R
CHD9	chr11	5164339	G	T
CHD9	chr11	5164350	G	R
CHD9	chr11	5171470	A	R
none	chr11	5226527	T	C
none	chr11	5302121	T	Y
none	chr11	5302827	A	R
TOX3	chr11	5395796	C	Y
none	chr11	5538914	A	G
none	chr11	5584899	T	W
none	chr11	5625009	T	A
none	chr11	5625138	G	R
none	chr11	5644542	A	R
none	chr11	5656577	A	R
BRD2	chr16	101088	A	R
BRD2	chr16	103758	G	K
BRD2	chr16	104553	T	K
BRD2	chr16	105759	A	R
BRD2	chr16	105862	G	R
LOC101747454	chr16	110515	A	M
LOC101747454	chr16	110528	C	M
BLEC2	chr16	123969	A	M
BG1	chr16	133704	A	M
BTN1	chr16	140638	C	Y
BTN1	chr16	147695	G	R
BTN1	chr16	149105	C	Y
TRIM41	chr16	162232	A	R
TRIM27.2	chr16	174996	T	K
none	chr16	177551	G	K
LOC107054692	chr16	183768	A	R
LOC107054692	chr16	183855	A	R
LOC107054692	chr16	184579	T	Y
none	chr16	188035	T	Y
none	chr16	188106	C	Y
none	chr16	188367	C	Y
none	chr16	203948	G	R
none	chr16	204179	C	Y
IL4I1	chr16	205584	G	R
IL4I1	chr16	208942	A	R
IL4I1	chr16	208958	A	R
IL4I1	chr16	209843	C	Y
IL4I1	chr16	209857	G	R
none	chr16	216265	G	R
BZFP2	chr16	220545	A	M
BZFP2	chr16	221370	C	Y
BZFP2	chr16	223430	A	R
none	chr16	230482	T	W
none	chr16	230508	A	R
BZFP3	chr16	232440	T	Y
BZFP3	chr16	233290	A	W
BZFP3	chr16	234695	C	M
BZFP3	chr16	234846	T	K
BZFP3	chr16	234912	C	S
BZFP3	chr16	235513	A	R
BZFP3	chr16	235970	A	R
BLEC3	chr16	236768	A	R
BLEC3	chr16	236797	G	K
BLEC3	chr16	237249	C	S
BLEC3	chr16	237904	A	W
BLEC3	chr16	238579	C	Y
KIFC1	chr16	242007	G	R
KIFC1	chr16	242522	T	W
KIFC1	chr16	244066	A	W
LOC107054690	chr16	245621	C	M
BG2	chr16	245865	T	K
BG2	chr16	245989	G	S
BG2	chr16	246087	C	Y
BG2	chr16	247257	T	W
BG2	chr16	248184	G	K
BG2	chr16	248451	C	Y
BG2	chr16	248573	A	R
BG2	chr16	248578	G	R
BG2	chr16	248707	G	R
BG2	chr16	248743	G	S
BG2	chr16	248887	T	K
BG2	chr16	249211	A	W
LOC100859531	chr16	255377	G	S
LOC100859531	chr16	258589	T	W
LOC100859531	chr16	258595	C	Y
LOC100859531	chr16	259109	G	S
LOC100859531	chr16	259696	A	M
LOC100859531	chr16	264379	G	R
LOC100859531	chr16	264481	T	K
LOC100859531	chr16	264513	T	W
LOC100859531	chr16	264618	A	R
LOC100859531	chr16	265940	T	Y
LOC100859531	chr16	269554	T	K
LOC100859531	chr16	272652	C	Y
LOC100859531	chr16	272733	A	M
LOC100859531	chr16	273696	T	Y
LOC100859531	chr16	274959	A	R
LOC100859531	chr16	275953	G	R
LOC100859531	chr16	276403	A	R
LOC100859531	chr16	276594	A	R
LOC100859531	chr16	276619	T	Y
LOC100859531	chr16	277095	G	S
LOC100859531	chr16	277469	A	W
LOC100859531	chr16	278403	A	R
LOC107054691	chr16	279251	A	W
LOC107054691	chr16	279671	C	S
BG2	chr16	285215	A	R
BG8	chr16	288411	G	K
BG8	chr16	290533	T	Y
none	chr16	298075	G	S
LOC107054696	chr16	301118	T	Y
LOC101748559	chr16	308436	A	R
LOC101748559	chr16	309367	A	R
LOC101748559	chr16	309476	G	K
LOC425214	chr16	316573	C	Y
LOC425214	chr16	316762	T	Y
LOC425214	chr16	316810	T	W
LOC425214	chr16	316838	A	R
LOC425214	chr16	316844	T	Y
LOC425214	chr16	317804	A	R
V-BG	chr16	318733	T	W
V-BG	chr16	318837	C	Y
V-BG	chr16	318869	A	R
LOC425214	chr16	323857	T	A
LOC425214	chr16	327109	C	G
LOC107054699	chr16	327692	T	A
LOC425214	chr16	328576	G	R
LOC425214	chr16	328594	T	Y
LOC425214	chr16	328705	A	G
LOC425214	chr16	329028	G	S
LOC100858529	chr16	332043	T	Y
LOC100858529	chr16	332052	G	S
LOC100858529	chr16	332211	C	A
LOC100858529	chr16	333876	T	K
LOC100858529	chr16	333883	G	S
LOC100858529	chr16	333947	A	R
LOC100858529	chr16	334007	T	C
LOC100858529	chr16	338189	G	R
LOC100858529	chr16	342797	A	R
LOC100858529	chr16	342804	G	R
LOC100858529	chr16	343184	C	Y
LOC100858529	chr16	344077	G	R
LOC100858529	chr16	344107	G	K
LOC100858529	chr16	345951	T	K
LOC100858529	chr16	346531	G	R
LOC100858529	chr16	347312	G	R
LOC100858529	chr16	347873	A	R
LOC100858529	chr16	350761	G	S
LOC100858529	chr16	353425	A	W
LOC107054701	chr16	355890	A	C
LOC107054701	chr16	356066	C	Y
LOC107054701	chr16	356077	A	R
LOC107054701	chr16	356588	G	R
LOC425214	chr16	368496	C	Y
LOC107049191	chr16	371884	T	C
none	chr16	373355	T	C
none	chr16	373972	C	T
none	chr16	373978	A	R
LOC768349	chr16	375539	C	S
LOC768349	chr16	375578	G	K
LOC768349	chr16	375625	T	Y
LOC107054702	chr16	380308	A	W
none	chr16	381997	A	M
LOC107049114	chr16	388458	G	A
TN	chr16	38941	A	R
none	chr16	391265	T	Y
none	chr16	391282	A	R
YF6	chr16	394454	C	M
YF6	chr16	398068	A	W
YF6	chr16	399131	A	R
LOC107054706	chr16	403583	G	R
LOC107049124	chr16	404514	A	W
none	chr16	412452	A	R
TN	chr16	48099	T	Y
TN	chr16	48896	G	S
TN	chr16	49566	C	Y
CYP21A2	chr16	55289	G	R
C4	chr16	59357	A	M
C4	chr16	60691	G	R
C4	chr16	60703	A	R
C4	chr16	63078	G	R
C4	chr16	63105	T	W
C4	chr16	64266	A	M
C4	chr16	65104	C	S
C4	chr16	65140	A	R
C4	chr16	65228	T	W
C4	chr16	66055	A	R
C4	chr16	71302	T	Y
BF2	chr16	75312	T	W
none	chr16	76265	C	Y
TAP2	chr16	78546	C	Y
TAP1	chr16	83628	C	S
TAP1	chr16	84188	A	R
TAP1	chr16	86606	G	R
TAP1	chr16	86625	G	R
none	chr16	9113	A	R
DMB2	chr16	91391	C	Y
DMB2	chr16	92733	C	Y
DMA	chr16	98555	T	K
DMA	chr16	99054	A	M
none	chr16	99157	A	R
none	chr16	99265	C	Y
none	chr16	99309	C	M
none	chr19	8992811	A	R
KSR1	chr19	9165551	G	R
LYRM9	chr19	9256514	G	C
NLK	chr19	9296549	G	S
TNFAIP1	chr19	9329985	A	R
SGSM2	chr19	9368890	G	R
SGSM2	chr19	9369934	C	Y
SGSM2	chr19	9370007	G	K
SGSM2	chr19	9381968	G	S
MNT	chr19	9414885	C	Y
MNT	chr19	9436037	G	R
CLUH	chr19	9493448	A	R
CLUH	chr19	9515233	G	S
RAP1GAP2	chr19	9551125	T	W
RAP1GAP2	chr19	9552264	G	A
RAP1GAP2	chr19	9561830	G	R
RAP1GAP2	chr19	9561840	A	G
RAP1GAP2	chr19	9572198	C	M
RAP1GAP2	chr19	9590960	A	G
RAP1GAP2	chr19	9592312	T	C
LOC772360	chr19	9593730	A	G
LOC772360	chr19	9593777	T	C
LOC107054813	chr19	9604522	T	C
LOC107054813	chr19	9609811	A	C
LOC107054813	chr19	9613453	T	C
LOC107054813	chr19	9614092	G	S
LOC107054813	chr19	9630260	T	C
LOC772360	chr19	9631204	C	A
LOC772360	chr19	9634202	C	Y
LOC772360	chr19	9636132	T	G
LOC772360	chr19	9640614	T	G
LOC772360	chr19	9658353	T	C
WSCD1	chr19	9664637	G	A
LOC772360	chr19	9705502	A	G
LOC772360	chr19	9706091	T	G
LOC772360	chr19	9715681	T	G
