# Supplementary material for: A new chicken 55K SNP genotyping array
Source: BMC Genomics. 2019 May 22;20:410. doi: 10.1186/s12864-019-5736-8 (PMC6532155; doi:10.1186/s12864-019-5736-8)
Supplement: Supplementary file 5 — The loci information for the 55K array. The loci, allele information, SNPs frequencies in each breed/line, and overlap information were provided. (XLSX 7761 kb) [file 12864_2019_5736_MOESM5_ESM.xlsx]

## Sheet: Additional file5.The loci info
Affy SNP ID	Chromosome_galGal-5.0	Physical Position_galGal-5.0	chr:position_5	Allele A	Allele B	Beijing-You	Jingxing-huang	Sanhuang	Cyan shank partridge-fast growing	Cyan shank partridge-mediate growing	Cobb maternal line	Cobb paternal line	Recessive White	chr:position_galGal-4.0	chr:position_GRccg6a	Overlaped in Affy 600 K	Overlaped in Illumina 60 K
Affx-101094267	16	197700	chr16:197700	T	C	0.77425	0.4286	0.5238	0.25	0.5	0.0606	0.2972	0.6071	chr16:183241	chr16:2485845	No	Yes
Affx-278318536	16	180605	chr16:180605	T	C	0.789	1	0.8667	0.449	0.6122	0.9808	0.66245	0.3667	chr16:166142	chr16:2502939	No	Yes
Affx-157613012	19	661886	chr19:661886	C	G	1	0.8182	0.6591	0.9808	0.7647	0.5714	0.78155	0.9245	chr19:707983	chr19:848919	No	No
Affx-278300684	26	877284	chr26:877284	T	C	1	1	0.9574	0.9831	0.913	1	0.7705	1	chr26:868987	chr26:886972	No	Yes
Affx-278316321	2	129735322	chr2:129735322	T	C	0.18495	0.4118	0.46	0.1667	0.2432	0.4423	0.59	0.6275	chr2:128907402	Not available in GRCg6a	No	No
Affx-278321245	18	538186	chr18:538186	A	G	0.57175	0.9583	0.3725	0.7826	0.6098	0.9362	1	0.5417	chr18:488556	chr18:514087	No	No
Affx-278316311	18	7522731	chr18:7522731	T	C	1	0.9796	0.8689	1	1	1	0.86605	1	chr18:7731546	chr18:7448511	No	No
Affx-278320877	28	859958	chr28:859958	T	C	0.4523	0.0217	0.381	0.1111	0	0.2821	0.30945	0	chr28:873467	chr28:967897	No	No
Affx-278297279	6	30495441	chr6:30495441	A	G	0.62225	0.2407	0.7742	0.0656	0.2115	0.6667	0.07705	0.3111	chr6:30006609	chr6:31422473	No	No
Affx-157618348	5	12873499	chr5:12873499	A	G	0.5218	0.5636	0.2667	0.5962	0.8788	1	0.8153	0.8276	chr5:12254615	chr5:13072115	No	No
Affx-157590190	10	19160923	chr10:19160923	A	G	0.518	0.7317	0.3556	0.6842	0.6364	0.7368	0.89825	0.6216	chr10:18629394	chr10:19575366	No	No
Affx-157621110	1	55800359	chr1:55800359	A	G	0.09945	0.0714	0.9455	0.1702	0.2121	0.75	0.2158	0.2353	chr1:55897700	chr1:55746266	No	No
Affx-157598591	2	56816135	chr2:56816135	A	G	0.7289	0.449	0.5926	0.4255	0.7234	0.2273	0.92535	0.5741	chr2:56732271	chr2:56637774	No	No
Affx-157600019	4	46715707	chr4:46715707	T	C	0.7221	0.6667	0.2951	0.7759	0.8	0.8723	0.56895	0.2075	chr4:45815377	chr4:46396990	No	No
Affx-157627136	4	65688989	chr4:65688989	A	G	0.7915	0.8163	0.6377	0.4444	0.5077	0.283	0.55575	0.4615	chr4:64885103	chr4:65276301	No	No
Affx-157594749	1	83395059	chr1:83395059	A	G	0.7689	0.5294	0.8222	0.5472	0.7708	0.72	1	0.8936	chr1:82799607	chr1:84521412	No	No
Affx-157587645	6	20556771	chr6:20556771	A	G	0.71835	0.8636	0.5952	0.5122	0.5385	0.4054	0.4558	0.7059	chr6:20112546	chr6:21526306	No	No
Affx-157589334	9	10268489	chr9:10268489	A	T	0.36805	0.4032	0.1364	0.7692	0.4219	0.7321	0.54895	0.4133	chr9:9749189	chr9:10422246	No	No
Affx-157601805	2	124960065	chr2:124960065	A	G	0.20865	0.6591	0.6579	0.9254	0.8367	1	1	1	chr2:124190034	chr2:124314377	No	No
Affx-157624286	2	44602311	chr2:44602311	A	C	0.89315	1	0.3793	0.8852	0.8627	0.4528	0.9836	0.7143	chr2:45027885	chr2:44387396	No	No
Affx-157597161	1	118327609	chr1:118327609	A	G	0.68195	0.7222	0.2097	0.4902	0.7959	0.102	0.80875	0.3485	chr1:117768041	chr1:119755488	No	No
Affx-157600348	5	50487251	chr5:50487251	T	C	0.05665	0.7179	0.4259	0.6122	0.325	0.8478	0.2764	0.5333	chr5:50309728	chr5:50601019	No	No
Affx-157602782	5	37625527	chr5:37625527	T	G	0.96775	0.8654	0.7586	0.8478	0.7692	1	0.87655	1	chr5:36863286	chr5:37792020	No	No
Affx-157627634	3	110175255	chr3:110175255	T	C	0.9222	0.4286	0.7778	0.8824	0.3455	0.2326	0.57515	0.4783	chr3:109327562	chr3:109700986	No	No
Affx-157607797	1	130113446	chr1:130113446	A	G	0.4709	0.3571	0.5167	0.4909	0.6538	0.2	0.37155	0.1846	chr1:129425445	chr1:131372123	No	No
Affx-157611403	3	18854349	chr3:18854349	T	C	0.45095	0.6667	0.537	0.6087	0.6154	0.8113	0.39055	0.9412	chr3:18174879	chr3:18934085	No	No
Affx-157616978	1	182762108	chr1:182762108	T	C	0.6467	0.814	0.4324	0.8542	0.7917	0.5714	0.3901	0.1429	chr1:181956422	chr1:184053999	No	No
Affx-157623053	1	34062932	chr1:34062932	T	C	0.7837	1	0.9362	0.9583	0.9394	1	1	1	chr1:34022224	chr1:34183279	No	No
Affx-157628319	6	10448635	chr6:10448635	A	G	0.31155	0.6341	0.2679	0.4545	0.4324	0.8611	0.7864	0.551	chr6:10054241	chr6:11170380	No	No
Affx-157625342	4	1893802	chr4:1893802	A	G	0.6278	0.3913	1	0.6154	0.72	0.7941	0.9815	0.4091	chr4:1857876	chr4:1879509	No	No
Affx-157591846	4	46650078	chr4:46650078	A	G	0.30215	0.7674	0.48	0.617	0.4912	0.8	0.56545	1	chr4:45749723	chr4:46331361	No	No
Affx-157620532	1	66899120	chr1:66899120	T	C	0.7641	0.8846	0.6	0.6462	0.8333	0.6	0.8905	0.8649	chr1:66992707	chr1:66845749	No	No
Affx-157626025	5	58359799	chr5:58359799	T	C	0.8791	0.675	0.4062	0.5778	0.7059	0.4865	0.3089	0.4242	chr5:58116041	chr5:58376285	No	No
Affx-157608770	5	56466103	chr5:56466103	A	G	0.0743	0.5102	0.1887	0.2653	0.431	0.3404	0.71195	0.1522	chr5:56224581	chr5:56526088	No	No
Affx-157586262	6	11614588	chr6:11614588	T	G	0.4264	0.25	0.75	0.5366	0.4694	0.9118	0.56305	0.525	chr6:11183341	chr6:12325995	No	No
Affx-157626199	4	58687048	chr4:58687048	T	C	0.72175	0.6316	0.2	0.6552	0.7632	0.7045	0.137	0.8627	chr4:57914672	chr4:58304913	No	No
Affx-157590405	4	68791508	chr4:68791508	A	G	0.3748	0.6964	0.2105	0.6471	0.3871	0.6842	0.45505	0.4789	chr4:67975565	chr4:68366213	No	No
Affx-157609501	15	9519057	chr15:9519057	T	G	0.41485	0.4259	0.561	0.6667	0.6122	0.3462	0.74195	0.1622	chr15:9474444	chr15:9759451	No	No
Affx-157588084	1	36493034	chr1:36493034	T	C	0.58085	0.806	0.6452	0.5769	0.5763	0.3816	0.4026	0.6757	chr1:36437047	chr1:36596669	No	No
Affx-157609532	8	3532140	chr8:3532140	T	C	0.7734	0.38	0.6078	0.4776	0.7069	0.875	0.6077	0.2361	chr8:3512285	chr8:3911933	No	No
Affx-157594462	5	51578435	chr5:51578435	T	C	0.23585	0.6596	0.36	0.74	0.7667	1	0.56245	0.8039	chr5:51400963	chr5:51691654	No	No
Affx-157598403	2	69421509	chr2:69421509	A	G	0.16685	0.2642	0.5893	0.6393	0.8947	0.2353	0.93335	0.5918	chr2:69235989	chr2:69155798	No	No
Affx-157610426	1	36414968	chr1:36414968	T	C	0.4348	0.1304	0.4035	0.2787	0.2963	0.6761	0.24955	0.2174	chr1:36358981	chr1:36518606	No	No
Affx-157611883	4	11331749	chr4:11331749	A	G	0.62605	0.1905	0.4259	0.3036	0.3279	0.6885	0.6489	0.1071	chr4:11238688	chr4:11279840	No	No
Affx-157592101	1	185294022	chr1:185294022	T	C	0.56045	0.1034	0.2857	0.4038	0.4167	0.3673	0.1716	0.6792	chr1:184490533	chr1:186545634	No	No
Affx-157590530	11	2556440	chr11:2556440	A	T	1	1	0.9706	1	0.9815	1	1	1	chr11:2486766	chr11:2495705	No	No
Affx-157619107	21	6762383	chr21:6762383	A	G	0.68985	0.3333	0.9268	0.3784	0.7333	0.3947	0.65845	0.5652	chr21:6737482	chr21:6748720	No	No
Affx-157608042	8	27979697	chr8:27979697	A	T	1	1	0.6923	0.9535	0.6957	0.9268	0.7965	1	chr8:26783282	chr8:28231920	No	No
Affx-157607203	2	46412701	chr2:46412701	A	G	0.3281	0.25	0.8704	0.9348	0.8361	0.3226	0.5017	0.4074	chr2:46838775	chr2:46197802	No	No
Affx-157613928	2	68484553	chr2:68484553	C	G	0.3317	0.5789	0.3077	0.3607	0.4655	0.4259	0.4909	0.7895	chr2:68308434	chr2:68218965	No	No
Affx-157608509	2	9522027	chr2:9522027	T	C	0.98245	0.7556	1	0.6379	0.65	0.4717	1	0.25	chr2:9467928	chr2:9553939	No	No
Affx-157620811	2	17936741	chr2:17936741	A	C	0.7788	0.7273	0.7143	0.5625	0.871	0.55	0.58665	1	chr2:17802690	chr2:17920971	No	No
Affx-157612300	Z	18889187	chrZ:18889187	A	G	0.59835	0.3636	0.8485	0.5278	0.5946	0.3714	0.8927	0.9706	chrZ:18748057	chrZ:18889120	No	No
Affx-278316285	27	3302192	chr27:3302192	T	C	0.71205	0.2885	0.3636	0.0755	0.3958	0.2353	0.1183	0.0185	chr27:3085674	chr27:5710261	No	No
Affx-157615165	3	17697743	chr3:17697743	T	C	0.88265	1	0.8605	1	0.9792	0.9211	1	1	chr3:17027150	chr3:17786080	No	No
Affx-157600569	4	495393	chr4:495393	T	C	0.975	0.9394	0.825	0.9048	0.8276	1	0.7094	1	chr4:471747	chr4:493888	No	No
Affx-157622953	1	14906161	chr1:14906161	A	G	0.6772	0.2895	0.4872	0.551	0.4912	0.1429	0.577	0.2857	chr1:14705167	chr1:15033058	No	No
Affx-157628067	2	125605656	chr2:125605656	A	C	1	1	1	1	1	1	0.9909	1	chr2:124835458	chr2:124959964	No	No
Affx-157589061	3	107827597	chr3:107827597	T	C	0.76365	0.6222	0.3902	0.6875	0.4634	0.9459	0.51165	0.45	chr3:106996530	chr3:107370017	No	No
Affx-157625027	14	13840056	chr14:13840056	A	G	0.74765	0.8909	0.8519	0.4483	0.717	1	0.83125	0.881	chr14:13817671	chr14:14160808	No	No
Affx-157624757	1	28995743	chr1:28995743	T	C	1	1	1	0.8364	1	0.7381	0.4901	1	chr1:28942098	chr1:29120904	No	No
Affx-157601940	7	28307118	chr7:28307118	T	C	0.17895	0.8393	0.5094	0.5424	0.24	0.7045	0.71955	0.7097	chr7:27658363	chr7:28155864	No	No
Affx-157604188	5	24439836	chr5:24439836	T	C	0.96	1	1	0.8889	0.7857	0.9655	0.9506	1	chr5:23731594	chr5:24668508	No	No
Affx-157621916	17	1975609	chr17:1975609	A	T	0.7168	0.2931	0.4231	0.8205	0.4314	0.2	0.709	0.7447	chr17:1479818	chr17:1848756	No	No
Affx-157614011	2	15973769	chr2:15973769	C	G	0.4331	0.5846	0.3667	0.431	0.4681	0.541	0.6613	0.3521	chr2:15853411	chr2:15970443	No	No
Affx-157602622	1	77388381	chr1:77388381	A	G	0.97295	0.5686	0.74	0.6512	0.7869	0.3659	0.73755	0.6667	chr1:76868137	chr1:78054339	No	No
Affx-157602664	27	4852621	chr27:4852621	A	G	0.98915	0.8333	0.5882	0.9091	0.6222	1	0.7978	0.9038	chr27:4430247	chr27:7249176	No	No
Affx-157597822	4	22064231	chr4:22064231	T	C	0.7605	0.3043	0.4151	0.6216	0.3167	0.5161	0.17335	0.7195	chr4:21366979	chr4:21916983	No	No
Affx-157606550	21	3469564	chr21:3469564	T	C	0.57315	0.9123	0.449	0.7234	0.5	0.5909	0.80305	0.4464	chr21:3473311	chr21:3478706	No	No
Affx-157591918	5	23505141	chr5:23505141	T	C	0.47165	0.3	0.8438	0.3415	0.3077	0.069	0.1534	0.1463	chr5:22803971	chr5:23741100	No	No
Affx-157621602	4	69694884	chr4:69694884	T	C	1	0.4909	0.4314	0.5769	0.4655	0.6667	0.6425	0.8793	chr4:68878793	chr4:69269460	No	No
Affx-157622075	19	5037234	chr19:5037234	T	C	0.14355	0.7719	0.4107	0.3667	0.6346	0.8393	0.5661	0.92	chr19:5050415	chr19:5200594	No	No
Affx-157603387	1	83030960	chr1:83030960	A	G	0.85145	0.6389	0.4255	0.8	0.8065	0.4839	0.79535	0.2059	chr1:82445559	chr1:83791532	No	No
Affx-157593419	10	19257668	chr10:19257668	A	G	1	1	1	1	1	1	1	1	chr10:18725906	chr10:19672115	No	No
Affx-157599252	26	1103667	chr26:1103667	A	G	0.5571	0.7838	0.4773	0.7458	0.7931	0.7188	0.32575	0.7073	chr26:1095412	chr26:1113355	No	No
Affx-157588755	20	5232883	chr20:5232883	T	C	0.50495	0.2885	0.25	0.7917	0.7308	0.8367	0.0782	0.6765	chr20:5431563	chr20:5086842	No	No
Affx-157604696	17	7518158	chr17:7518158	A	G	0.80125	0.6316	0.4074	0.7188	0.381	0.625	0.9559	0.8	chr17:7043265	chr17:7342169	No	No
Affx-157586675	2	23877756	chr2:23877756	A	G	0.05625	0.7619	0.8222	0.8889	0.4286	0.6364	0.725	0.875	chr2:23978109	chr2:23849385	No	No
Affx-157628757	25	1886555	chr25:1886555	T	C	0.5516	0.3415	0.5333	0.7368	0.8125	1	0.65145	0.9048	chr25:740838	chr25:3297035	No	No
Affx-157596506	19	4119812	chr19:4119812	T	G	0.4159	0.8	0.4468	0.6667	0.4242	0.8372	0.86525	0.8889	chr19:4146559	chr19:4294490	No	No
Affx-157617136	1	14886034	chr1:14886034	T	G	0.9691	0.8	1	0.8571	0.6349	0.1754	0.47085	0.7213	chr1:14685040	chr1:15012931	No	No
Affx-157602624	1	143924976	chr1:143924976	A	G	1	1	1	0.9792	1	1	1	1	chr1:143175963	chr1:145361866	No	No
Affx-157606142	5	18470474	chr5:18470474	T	C	0.56025	0.4468	0.5439	0.2459	0.3514	0.5714	0.1605	0.5	chr5:17779741	chr5:18726790	No	No
Affx-157627142	23	3526472	chr23:3526472	C	G	0.3496	0.7705	0.52	0.5818	0.6129	0.5143	0.541	0.3878	chr23:3476467	chr23:3672094	No	No
Affx-157624860	13	3277787	chr13:3277787	A	G	0.8496	0.6207	0.7	0.7885	0.4792	0.7273	0.73865	0.8857	chr13:2647898	chr13:4027469	No	No
Affx-157594890	4	60156374	chr4:60156374	A	G	1	0.9773	0.8696	0.8833	0.7556	1	0.8261	0.9667	chr4:59377843	chr4:59768027	No	No
Affx-157614762	1	194813269	chr1:194813269	T	C	0.075	0.1304	0.8529	0.8	0.8095	0.5	0.8706	0.8571	chr1:193899964	chr1:197044283	No	No
Affx-157620754	1	51107318	chr1:51107318	A	G	0.6426	1	0.8958	0.7833	0.5833	0.1579	1	0.9	chr1:50929633	chr1:51072961	No	No
Affx-157625449	3	105605420	chr3:105605420	T	C	0.48195	0.5273	0.7381	0.7073	0.5111	0.1915	0.6405	0.3913	chr3:104790535	chr3:105120979	No	No
Affx-157624041	4	68790400	chr4:68790400	A	G	0.09615	0.5263	0.3387	0.5263	0.3684	0.2353	0.19215	0.2368	chr4:67974457	chr4:68365105	No	No
Affx-157608692	2	60698677	chr2:60698677	T	C	0.09585	0.2391	0.4038	0.1333	0.1333	0.8824	0.2086	0.2174	chr2:60581459	chr2:60498608	No	No
Affx-157587618	19	9050746	chr19:9050746	A	G	0.7317	0.7308	0.4894	0.3667	0.6531	1	0.42	0.1111	chr19:9027029	chr19:9176684	No	No
Affx-157583802	9	15957559	chr9:15957559	A	G	0.3745	0.5	0.4483	0.4474	0.4375	0.9355	0.67905	0.6944	chr9:15383509	chr9:16065148	No	No
Affx-157601826	28	1008686	chr28:1008686	A	G	0.3123	0.6939	0.5714	0.6491	0.3125	0.4857	0.419	0.8696	chr28:1019164	chr28:1116116	No	No
Affx-157602840	8	27971538	chr8:27971538	A	T	1	1	1	1	0.697	1	0.82115	0.9778	chr8:26775123	chr8:28223761	No	No
Affx-157610167	7	11359143	chr7:11359143	A	G	0.8884	0.54	0.4074	0.8	0.7045	0.8889	0.543	0.9216	chr7:10806173	chr7:11306515	No	No
Affx-157607634	2	122033093	chr2:122033093	T	C	0.79805	0.3333	0.5965	0.4643	0.84	0.94	0.35455	0.7321	chr2:121283551	chr2:121407954	No	No
Affx-157590252	6	23814173	chr6:23814173	T	G	0.49035	0.4884	0.3191	0.322	0.3333	0.6739	0.6096	0.8043	chr6:23351101	chr6:24767606	No	No
Affx-157621793	9	8006765	chr9:8006765	T	C	1	1	0.9245	1	0.9643	1	1	1	chr9:7486908	chr9:8160538	No	No
Affx-157601842	1	165717398	chr1:165717398	A	G	0.9101	0.9804	0.8163	0.878	1	1	0.9743	0.7838	chr1:165028348	chr1:167051590	No	No
Affx-157628393	5	19028656	chr5:19028656	A	T	0.6846	0.8475	0.64	0.7778	0.9245	1	0.75745	0.5	chr5:18318215	chr5:19263098	No	No
Affx-157589728	4	12326571	chr4:12326571	A	T	0.85295	0.75	0.7347	0.7705	0.6944	1	0.69345	0.902	chr4:12232853	chr4:12274647	No	No
Affx-157604036	20	3890824	chr20:3890824	T	C	0.7037	0.4286	0.8333	0.383	0.4364	0.7222	0.14825	0.8269	chr20:4082060	chr20:3739845	No	No
Affx-157606404	12	1237396	chr12:1237396	A	C	0.6115	0.3889	0.5349	0.1818	0.2857	0.3125	0.3191	0.4886	chr12:1198846	chr12:1630613	No	No
Affx-157592876	10	6845766	chr10:6845766	A	G	0.2116	0.5652	0.4928	0.875	0.7674	0.4925	0.8265	0.5893	chr10:6407596	chr10:7358121	No	No
Affx-278312664	13	9433314	chr13:9433314	A	G	0.06165	0	0	0.0962	0.3478	0.4043	0.2746	0.1731	chr13:8765147	chr13:10151216	No	No
Affx-157611114	8	27600399	chr8:27600399	A	T	0.8817	0.7333	0.6279	0.9804	0.7037	1	0.59	1	chr8:26414799	chr8:27863418	No	No
Affx-157587745	5	1453856	chr5:1453856	T	C	0.60105	0.6538	0.625	0.3256	0.6889	0.7895	0.6802	0.3478	chr5:1497125	chr5:1718883	No	No
Affx-157589522	4	74041660	chr4:74041660	T	C	0.2232	0.75	0.2564	0.3137	0.5965	0.7179	0.74355	0.9608	chr4:73163565	chr4:73548926	No	No
Affx-157589850	8	27972787	chr8:27972787	T	C	1	1	0.907	0.9286	0.7368	0.8947	0.76665	1	chr8:26776372	chr8:28225010	No	No
Affx-157587086	11	14899900	chr11:14899900	C	G	0.61725	0.6512	0.4324	0.1591	0.4651	0.2778	0.11535	0.0377	chr11:14158483	chr11:14695476	No	No
Affx-157590034	26	395623	chr26:395623	A	G	0.55065	0.4	0.2188	0.7576	0.4167	0.6538	0.7271	0.5814	chr26:392339	chr26:405888	No	No
Affx-157627351	1	178932676	chr1:178932676	A	G	0.4445	0.625	0.7805	0.7333	0.7963	0.9091	0.81545	0.9524	chr1:178154931	chr1:180237738	No	No
Affx-157623972	4	22093382	chr4:22093382	A	G	0.7329	0.4423	0.3704	0.58	0.8125	0.5	0.57645	0.3582	chr4:21396132	chr4:21946135	No	No
Affx-157625343	8	13585399	chr8:13585399	T	C	0.8681	0.9722	0.9219	0.9412	0.7297	1	0.79695	0.9683	chr8:12509212	chr8:13962338	No	No
Affx-157603968	4	4223681	chr4:4223681	T	C	0.3769	0	0.0385	0.2241	0.1618	0	0.2436	0	chr4:4175847	chr4:4196469	No	No
Affx-157597515	1	133439014	chr1:133439014	T	G	0.4422	0.5147	0.4714	0.3036	0.1525	0.1304	0.29375	0.1538	chr1:132731080	chr1:134676741	No	No
Affx-157604407	13	13937108	chr13:13937108	T	C	0.7851	0.3818	0.8148	0.4894	0.6	0.88	0.30595	0.6271	chr13:13256628	chr13:14640030	No	No
Affx-157606706	10	18533244	chr10:18533244	T	C	1	1	0.9057	0.9722	0.7826	0.4043	0.86185	1	chr10:18004406	chr10:18947692	No	No
Affx-157598568	14	7018954	chr14:7018954	A	G	#N/A	#N/A	#N/A	#N/A	#N/A	#N/A	#N/A	#N/A	chr14:6966271	chr14:7379057	No	No
Affx-157629084	1	33765597	chr1:33765597	C	G	0.38825	0.7869	0.3333	0.6667	0.7857	0.898	0.85755	1	chr1:33725530	chr1:33885956	No	No
Affx-157583704	8	24246689	chr8:24246689	A	T	0.6917	0.7333	0.7907	0.3929	0.4355	0.8491	0.0541	0.6232	chr8:23067711	chr8:24520125	No	No
Affx-157587560	2	23979727	chr2:23979727	T	C	0.0288	0.1475	0.1096	0.3418	0.0577	0	0.4398	0.2537	chr2:24079782	chr2:23951356	No	Yes
Affx-157624825	5	13532247	chr5:13532247	A	G	1	0.8491	0.9111	0.881	0.8485	0.9697	0.66355	0.9	chr5:12911400	chr5:13729181	No	Yes
Affx-157599077	12	9607193	chr12:9607193	T	C	0.46075	0.1143	0.58	0.4561	0.55	0	0.90705	0	chr12:9583384	chr12:9995033	No	Yes
Affx-157616661	1	156857406	chr1:156857406	A	G	0.8837	0.8103	0.7391	0.6667	0.5909	0.7391	0.7382	0.459	chr1:156039821	chr1:158219391	No	Yes
Affx-157593074	1	1613053	chr1:1613053	A	G	0.5266	0.2982	0.8393	0.6522	0.4697	0.8077	0.68095	1	chr1:1562718	chr1:2247886	No	Yes
Affx-278301069	13	8988126	chr13:8988126	A	G	0.2997	0.4259	0.2105	0.4	0.4375	0.3158	0.3077	0.3023	chr13:8318267	chr13:9706137	No	Yes
Affx-157595886	2	36519571	chr2:36519571	A	G	0.0415	0.2857	0.5758	0.9091	0.5179	0.8	0.3835	0.9773	chr2:36961429	chr2:36326034	No	Yes
Affx-157588489	3	72596745	chr3:72596745	T	C	0.3155	0.6119	0.2321	0.5333	0.8235	0.5283	0.7218	0.9592	chr3:71755097	chr3:72342298	No	Yes
Affx-157620918	10	13683683	chr10:13683683	T	C	0.8396	0.5227	0.9038	0.8431	0.9111	0.9275	0.7059	1	chr10:13176210	chr10:14124900	No	Yes
Affx-157613577	1	46106872	chr1:46106872	A	G	0.222	0	0.1296	0.0851	0.125	0	0.3583	0.0185	chr1:45956102	chr1:46115696	No	Yes
Affx-157612018	2	79610501	chr2:79610501	A	G	0.45755	0.2927	0.1333	0.3659	0.4	0.381	0.07855	0.2917	chr2:79331729	chr2:79348110	No	Yes
Affx-157617222	7	34167067	chr7:34167067	A	G	0.2974	0.5	0.3966	0.5263	0.2245	0.3137	0.15895	0.2857	chr7:33497626	chr7:33994736	No	Yes
Affx-157625755	21	2789157	chr21:2789157	A	G	0.7376	1	0.7368	0.6889	0.9778	1	0.84515	1	chr21:2795066	chr21:2798290	No	Yes
Affx-157602355	13	8056885	chr13:8056885	A	C	0.21915	0.1864	0.3548	0.3049	0.3651	0.3509	0.6369	0.569	chr13:7399320	chr13:8778391	No	Yes
Affx-157592651	12	8954777	chr12:8954777	T	C	0.09815	0.1154	0.7297	0.2703	0.4634	0.92	0.0685	0.5957	chr12:8941684	chr12:9352217	No	Yes
Affx-157605505	1	21388112	chr1:21388112	A	G	0.229	0.4138	0.4717	0.7647	0.7937	0.4746	0.94055	0.5	chr1:21160297	chr1:21537380	No	Yes
Affx-157606136	6	7335717	chr6:7335717	T	C	0.5182	0.9333	0.875	0.764	0.6111	1	0.5681	1	chr6:6763824	chr6:8010642	No	Yes
Affx-157606576	7	3684647	chr7:3684647	A	G	0.0525	0.6667	0.5349	0.72	0.6957	0.3256	0.73	0.8846	chr7:3642819	chr7:3698986	No	Yes
Affx-157608314	3	97918869	chr3:97918869	T	C	0.40575	0.6909	0.1957	0.1429	0.2041	0.25	0.1909	0.0204	chr3:97038524	chr3:97469668	No	Yes
Affx-157623622	3	51949817	chr3:51949817	A	G	0.96495	0.7347	0.8906	0.6415	0.6379	1	0.9368	0.4179	chr3:51079195	chr3:51889452	No	Yes
Affx-157625029	18	6268327	chr18:6268327	T	G	0.5367	0.4146	0.6071	0.7292	0.8	0.9333	0.46625	1	chr18:6168264	chr18:6194108	No	Yes
Affx-157607001	19	8871944	chr19:8871944	T	C	0.62205	0.881	0.6667	0.3846	0.5854	0.0968	0.91175	0.54	chr19:8848293	chr19:8997881	No	Yes
Affx-157613789	1	77673841	chr1:77673841	A	G	0.8283	0.96	0.7083	0.8276	0.8519	0.0172	0.8635	0.7931	chr1:77153497	chr1:78339794	No	Yes
Affx-157599124	Z	55829492	chrZ:55829492	A	G	0.2724	0	0.5641	0.5217	0.1389	0.7037	0.7333	0.4348	chrZ:55653620	chrZ:55914724	No	Yes
Affx-157595821	21	3712496	chr21:3712496	A	G	0.86095	0.377	0.7018	0.8136	0.6735	0.614	0.3916	0.7381	chr21:3716239	chr21:3721635	No	Yes
Affx-157618768	9	14508574	chr9:14508574	A	G	0.6013	0.4222	0.5769	0.5094	0.25	0.4182	0.5556	0.1887	chr9:13935961	chr9:14616218	No	Yes
Affx-157584628	Z	546957	chrZ:546957	T	C	0.6622	0.1667	0.6061	0.6667	0.6667	0.4138	0.5585	0.0667	chrZ:546890	chrZ:546890	No	Yes
Affx-157596217	8	21701025	chr8:21701025	T	C	0.75	0.4091	0.6842	0.4167	0.6944	0.6552	0.60345	0.4688	chr8:20530904	chr8:21983290	No	Yes
Affx-157615256	2	75801008	chr2:75801008	A	G	0.43485	0.5094	0.3393	0.6939	0.3929	0.678	0.82165	0.9643	chr2:75568571	chr2:75580379	No	Yes
Affx-157620653	15	8173531	chr15:8173531	A	G	0.6243	0.4694	0.58	0.7368	0.4259	0	0.53915	0.8261	chr15:8128858	chr15:8413929	No	Yes
Affx-157585290	2	81168004	chr2:81168004	A	G	0.7423	0.1207	0.75	0.5102	0.8864	1	0.84615	1	chr2:80853495	chr2:80904407	No	Yes
Affx-157621759	1	32804898	chr1:32804898	A	G	0.3814	0.0698	0.1364	0.1481	0.0933	0.3333	0.3531	0.0847	chr1:32763120	chr1:32925820	No	Yes
Affx-157585803	4	36456996	chr4:36456996	A	G	0.5874	0.7885	0.5352	0.7115	0.7121	1	0.3722	1	chr4:35626681	chr4:36178170	No	Yes
Affx-157593200	2	142377084	chr2:142377084	T	G	0.24975	0.6167	0.5556	0.8929	0.4561	1	0.8601	0.6964	chr2:141845330	chr2:142263563	No	Yes
Affx-278309098	6	16776564	chr6:16776564	T	C	0.3142	0.1957	0	0.5294	0.2037	0.2955	0.8535	0.4	chr6:16325811	chr6:17608033	No	Yes
Affx-157614092	4	82663283	chr4:82663283	T	G	0	0.5957	0.2917	0.587	0.5714	0.76	0.755	0.3696	chr4:81652687	chr4:82087619	No	Yes
Affx-157615902	8	29483216	chr8:29483216	T	C	0.4655	0.2326	0.0476	0	0	0	0.28625	0.0303	chr8:28286312	chr8:29735458	No	Yes
Affx-157614681	6	25136232	chr6:25136232	T	C	0.9278	1	0.8298	0.6471	0.8333	1	0.70725	0.9836	chr6:24673929	chr6:26090161	No	Yes
Affx-157598035	1	134475909	chr1:134475909	A	G	0.2596	0.6731	0.7424	0.2105	0.0702	0.0714	0.2697	0.1346	chr1:133759548	Not available in GRCg6a	No	No
Affx-157590380	1	166174159	chr1:166174159	T	G	0.01085	0	0.0625	0.1277	0.1739	0.35	0.51	0.5227	chr1:165485399	chr1:167508346	No	Yes
Affx-157600519	10	20016338	chr10:20016338	A	G	0.8242	0.875	0.6774	0.75	0.6842	0.8718	0.39735	0.6744	chr10:19482419	chr10:20429141	No	Yes
Affx-278303335	1	40143206	chr1:40143206	A	G	0	0	0	0.1639	0.2388	0.0984	0.40355	0.2414	chr1:40072376	chr1:40225571	No	Yes
Affx-157586593	1	25986256	chr1:25986256	T	C	0.07055	0.549	0.3261	0.2619	0.5556	0	0.1403	0.1	chr1:25923721	chr1:26127124	No	Yes
Affx-157620244	4	7230192	chr4:7230192	A	G	0.7748	0.8077	0.7692	0.5312	0.6727	0.9792	0.79205	0.6	chr4:7170855	chr4:7190660	No	Yes
Affx-157615018	6	19494450	chr6:19494450	T	G	0.81545	0.75	0.2195	0.3684	0.5714	1	0.62775	0.8085	chr6:19044061	chr6:20325308	No	Yes
Affx-157626020	8	24235912	chr8:24235912	T	G	0.2654	0.7143	0.5	0.4521	0.7792	0.6032	0.2541	0	chr8:23056934	chr8:24509348	No	Yes
Affx-157606169	2	144403357	chr2:144403357	T	C	0.46335	0.3	0.9365	0.7544	0.6047	0.8871	0.4891	0.3404	chr2:143901954	chr2:144311473	No	Yes
Affx-157596096	4	67882798	chr4:67882798	T	C	0.29215	0.75	0.3559	0.7647	0.2857	0.8413	0.55445	0.5484	chr4:67066908	chr4:67457495	No	Yes
Affx-157607577	3	102423089	chr3:102423089	T	G	0.57665	0.5111	0.9038	0.7111	0.375	0.3393	0.21425	0.1	chr3:101646276	chr3:101963962	No	Yes
Affx-157612257	4	6182692	chr4:6182692	A	G	0.12515	0.4032	0	0.2759	0.0364	0.4571	0.52275	0.5205	chr4:6122633	chr4:6143188	No	Yes
Affx-278292875	5	34557591	chr5:34557591	A	C	0.7998	0.4906	0.3036	0.36	0.2791	0.0465	0.22685	0.2453	chr5:33812016	chr5:34744467	No	Yes
Affx-157610043	4	17325298	chr4:17325298	A	G	0.9173	0.4043	0.8923	0.4706	0.6038	0.3529	0.21685	0.7755	chr4:17216333	chr4:17255297	No	Yes
Affx-157614140	13	7396880	chr13:7396880	A	G	0.298	0.1207	0.4426	0.2712	0.2167	0.1667	0.16465	0.2041	chr13:6739012	chr13:8118402	No	Yes
Affx-157607680	1	60635093	chr1:60635093	A	G	0.5226	0.551	0.6889	0.6731	0.4783	0.0784	0.72835	0.9077	chr1:60705381	chr1:60563259	No	Yes
Affx-157620193	2	10204086	chr2:10204086	A	G	0.4215	0.3958	0.25	0.5781	0.5532	0.8462	0.3361	0.6809	chr2:10149875	chr2:10236030	No	Yes
Affx-157602265	3	59947057	chr3:59947057	A	G	0.50155	0.1087	0.6538	0.6491	0.6512	0.7708	0.23145	0.3913	chr3:59229384	chr3:59841439	No	Yes
Affx-157601406	11	12990536	chr11:12990536	T	C	0.4352	0.34	0.129	0.1129	0.0147	0.3284	0.5893	0.0353	chr11:12294358	chr11:12830071	No	Yes
Affx-157607894	6	15152649	chr6:15152649	T	C	0.0287	0.4706	0	0.14	0.3019	0.1579	0.31765	0.2609	chr6:14719183	chr6:16000339	No	Yes
Affx-157619274	4	24945099	chr4:24945099	T	C	0.18735	0.6364	0.78	0.525	0.6604	0.2857	0.75915	0.4694	chr4:24218189	chr4:24792521	No	Yes
Affx-157590194	1	100159552	chr1:100159552	T	G	0.1062	0	0	0.2414	0.1356	0	0.12575	0	chr1:99468206	chr1:101515429	No	Yes
Affx-157589689	1	18780794	chr1:18780794	A	G	0.19465	0.2692	0.0926	0.2969	0.2037	0.2535	0.1372	0.1724	chr1:18573147	chr1:18960567	No	Yes
Affx-157606041	8	28864644	chr8:28864644	T	C	0.5945	0.4643	0.6471	0.3684	0.48	0.275	0.5375	0.2143	chr8:27667646	chr8:29116893	No	Yes
Affx-157601667	13	15670466	chr13:15670466	T	C	0.332	0.3704	0.3276	0.6379	0.4	0.8545	0.5804	0.6727	chr13:14904121	chr13:16284369	No	Yes
Affx-157619502	14	4761403	chr14:4761403	A	G	0.5341	0.6957	0.1698	0.4561	0.439	0	0.28845	0.4783	chr14:4728557	chr14:5133206	No	Yes
Affx-157598748	8	26403097	chr8:26403097	T	C	0.7832	0.64	0.64	1	0.7037	0.95	0.9172	0.5806	chr8:25218767	chr8:26666142	No	Yes
Affx-157587520	3	82423569	chr3:82423569	T	C	0.1784	0.2414	0.449	0.3103	0.2241	0.95	0.2489	0.0877	chr3:81548912	chr3:82139919	No	Yes
Affx-157584017	17	7954897	chr17:7954897	A	G	0	0.1111	0.0333	0.5484	0.8438	0.6667	0.37205	0.3214	chr17:7479648	chr17:7778266	No	Yes
Affx-157589762	1	121977848	chr1:121977848	T	C	0.3515	0.1176	0.2093	0.2333	0.4138	0	0.3239	0.6579	chr1:121360092	chr1:123348211	No	Yes
Affx-157587161	24	3357373	chr24:3357373	A	G	1	0.9268	1	0.8125	0.973	0.9583	0.53335	0.2927	chr24:3353113	chr24:3386835	No	Yes
Affx-157610376	4	8188665	chr4:8188665	T	C	0.14235	0.06	0.6	0.4194	0.0588	0	0.09885	0	chr4:8128851	chr4:8149102	No	Yes
Affx-157598020	4	61369463	chr4:61369463	A	G	0.3784	0.8333	0.8529	0.5397	0.7593	0.9	0.75875	0.4627	chr4:60588547	chr4:60980359	No	Yes
Affx-278288449	1	37719916	chr1:37719916	T	C	0.31145	0.0392	0.28	0.1636	0.375	0	0.10185	0.12	chr1:37644912	chr1:37802262	No	Yes
Affx-157603506	23	3491290	chr23:3491290	T	G	0.14675	0.0556	0.2105	0.44	0.2885	0.3214	0.2713	0.5067	chr23:3441287	chr23:3636913	No	Yes
Affx-157603597	4	22559626	chr4:22559626	T	C	0.7429	0.5769	0.6154	0.65	0.9074	0.9273	0.5879	1	chr4:21862286	chr4:22412371	No	Yes
Affx-157612774	6	4833686	chr6:4833686	A	C	0	0	0.2143	0.1064	0.1296	0	0.37255	0.0811	chr6:4311869	chr6:5546801	No	Yes
Affx-157593623	6	17986597	chr6:17986597	A	G	0.6861	0.3455	0.2833	0.4211	0.2281	0.6607	0.7041	0.1224	chr6:17529799	chr6:18816948	No	Yes
Affx-157614138	2	26605728	chr2:26605728	A	G	0.5503	0.1579	0.2927	0.5111	0.5	0.3929	0.5185	0.02	chr2:26683795	chr2:26550784	No	Yes
Affx-157623312	4	68433499	chr4:68433499	A	C	0.8782	0.4783	0.1905	0.3768	0.3333	0.6346	0.4496	0.5873	chr4:67617670	chr4:68008205	No	Yes
Affx-157585292	8	24564545	chr8:24564545	T	C	0.6121	0.7222	0.5574	0.6034	0.7018	0.9444	0.10045	0.9608	chr8:23385761	chr8:24837974	No	Yes
Affx-157625612	5	25570251	chr5:25570251	T	C	0.7057	0.7059	0.463	0.2903	0.5185	0.4464	0.70005	0.7288	chr5:24862211	chr5:25798943	No	Yes
Affx-157611025	2	49143200	chr2:49143200	A	G	0.28205	0.6481	0.6271	0.6111	0.1957	0.7241	0.67835	0.2742	chr2:49543481	chr2:48902259	No	Yes
Affx-157614917	17	7881300	chr17:7881300	T	C	0.54305	0.8125	0.3023	0.78	0.6667	1	0.5947	0.9074	chr17:7406735	chr17:7705280	No	Yes
Affx-157600912	14	8816912	chr14:8816912	A	G	0.7096	0.8594	0.4348	0.7073	0.6591	0.025	0.9268	0.9149	chr14:8768047	chr14:9176488	No	Yes
Affx-157585574	19	9774861	chr19:9774861	A	G	0.2081	0	0.1081	0.1818	0.0732	0	0.0604	0.4	chr19:9749988	chr19:9898690	No	Yes
Affx-157608697	6	15116810	chr6:15116810	T	G	0.00725	0.434	0.0758	0.0806	0.1064	0.0533	0.2998	0.1475	chr6:14683344	chr6:15964504	No	Yes
Affx-157589625	1	96916586	chr1:96916586	T	G	0.63925	0.64	0.7143	0.8974	0.9348	1	1	1	chr1:96261100	chr1:98308590	No	Yes
Affx-157605398	13	12691001	chr13:12691001	A	G	0.9661	0.75	0.9111	0.9508	0.6615	1	0.60595	0.3818	chr13:12010178	chr13:13395789	No	Yes
Affx-157603027	3	82504546	chr3:82504546	A	G	0.1409	0.5	0.3438	0.3659	0.4857	0.8889	0.4819	0.5556	chr3:81629888	chr3:82220893	No	Yes
Affx-157605193	8	15216797	chr8:15216797	T	C	0.6521	0.463	0.4082	0.72	0.5227	0.8302	0.3314	0.2586	chr8:14115360	chr8:15567946	No	Yes
Affx-157594110	13	11156620	chr13:11156620	A	G	0.11985	0.2407	0.5	0.6923	0.6531	0.3191	0.3524	0.7414	chr13:10475985	chr13:11861421	No	Yes
Affx-157624688	4	68171295	chr4:68171295	T	C	0.0098	0.1094	0.2281	0.2222	0.1406	0	0.23905	0.4364	chr4:67355414	chr4:67746000	No	Yes
Affx-157602244	18	3653023	chr18:3653023	T	C	0.25745	0.4211	0.2927	0.2807	0.5306	0.641	0.45975	0.6111	chr18:3588775	chr18:3612910	No	Yes
Affx-157623461	22	1695597	chr22:1695597	A	G	0.1192	0.519	0.4821	0.4328	0.0526	0	0.1377	0	chr22:1669063	chr22:1985494	No	Yes
Affx-157595003	7	11864509	chr7:11864509	A	G	0.45	0.3636	0.3095	0.1026	0.4286	0.7838	0.45625	0.463	chr7:11311348	chr7:11811879	No	Yes
Affx-157601235	7	19419799	chr7:19419799	T	C	0.45975	1	0.7083	0.5385	0.7931	1	0.68905	0.4828	chr7:18823333	chr7:19324555	No	Yes
Affx-157616406	4	31681221	chr4:31681221	T	C	0	0.1667	0.0222	0	0	0	0.2656	0	chr4:30873472	chr4:31427558	No	Yes
Affx-157624213	1	171058954	chr1:171058954	A	G	0	0.3077	0.0702	0.125	0.6	0	0.1795	0.0167	chr1:170364152	chr1:172388142	No	Yes
Affx-157584961	2	45042886	chr2:45042886	T	C	0.3092	0.75	0.4394	0.7959	0.3404	0.2391	0.5516	0.5333	chr2:45468465	chr2:44827973	No	Yes
Affx-157625886	3	31385678	chr3:31385678	T	G	0.84595	0.4681	0.5577	0.7705	0.8409	0.6	0.5936	0.0938	chr3:30660053	chr3:31422666	No	Yes
Affx-157590820	6	30831007	chr6:30831007	A	G	0.50775	0.5849	0.46	0.5593	0.7667	0.587	0.3839	0.4894	chr6:30336336	chr6:31758045	No	Yes
Affx-157600859	5	53260559	chr5:53260559	A	G	0.19435	0.2222	0.8103	0.2128	0.4828	0.434	0.2893	0.1964	chr5:53091932	chr5:53366066	No	Yes
Affx-157586006	1	156765209	chr1:156765209	A	G	0.84125	1	0.4828	0.8519	0.5758	0.8611	0.7038	0.931	chr1:155947630	chr1:158127192	No	Yes
Affx-157588252	8	2368194	chr8:2368194	T	G	0.5639	0.3448	0.1429	0.4035	0.2	0.5909	0.58925	0	chr8:2350409	chr8:2750148	No	Yes
Affx-157591716	27	3595573	chr27:3595573	A	G	0.73895	0.6863	0.2821	0.6833	0.3519	0.6596	0.79095	0.561	chr27:3381465	chr27:6004060	No	Yes
Affx-157584432	5	21814456	chr5:21814456	A	G	0.7927	0.6977	0.7105	0.7907	0.8958	0.95	0.7397	1	chr5:21109704	chr5:22050935	No	Yes
Affx-157589555	4	42857264	chr4:42857264	T	G	0.4397	0.2308	0.2222	0.32	0.0256	0.9362	0.32905	0.4783	chr4:42015368	chr4:42564684	No	Yes
Affx-157595931	3	65512289	chr3:65512289	T	C	0.57945	0.6	0.5098	0.6	0.4318	0.0541	0.5075	0.3488	chr3:64770309	chr3:65362309	No	Yes
Affx-157602863	26	879394	chr26:879394	T	C	0.111	0.3333	0.4035	0.3721	0.3396	0.12	0.44695	0.45	chr26:871097	chr26:889082	No	Yes
Affx-157615696	2	95190002	chr2:95190002	A	G	0.519	0.3846	0.3243	0.3115	0.3636	1	0.4291	0.2321	chr2:94875616	chr2:94866156	No	Yes
Affx-157592560	4	4893156	chr4:4893156	T	G	0.4664	0.7381	0.9535	0.6415	0.4082	0.3548	0.67055	0.9189	chr4:4832953	chr4:4853651	No	Yes
Affx-157621803	2	72455933	chr2:72455933	T	G	0.3587	0.0492	0.254	0.2115	0.4194	0	0.5268	0.5094	chr2:72258871	chr2:72183646	No	Yes
Affx-157590205	1	181073117	chr1:181073117	T	C	0.9542	0.5366	1	0.4746	0.3958	0.093	0.81265	0.7273	chr1:180296051	chr1:182378345	No	Yes
Affx-157610843	4	58934305	chr4:58934305	A	G	0	0	0.2812	0.3607	0.0175	0.0612	0.70485	0.0517	chr4:58161924	chr4:58552156	No	Yes
Affx-157609979	13	4169414	chr13:4169414	A	C	0.52695	0.3125	0.7541	0.2656	0.6531	0.8246	0.6074	0.6562	chr13:3539494	chr13:4919107	No	Yes
Affx-157611463	1	67864712	chr1:67864712	T	C	0.31195	0.5263	0.284	0.4423	0.4746	0.3333	0.01865	0.9062	chr1:67953168	chr1:67802292	No	Yes
Affx-157620777	19	2360649	chr19:2360649	A	G	0.7233	0.7581	0.6842	0.7619	0.7059	0.7917	0.51185	0.8	chr19:2382510	chr19:2546218	No	Yes
Affx-157593010	2	122468113	chr2:122468113	T	C	0.0558	0.6491	0.2593	0.2128	0.1111	0	0.28825	0.0645	chr2:121718538	chr2:121842966	No	Yes
Affx-157596464	1	38195274	chr1:38195274	T	C	0.24625	0.9592	0.4865	0.1525	0.7273	0.2286	0.5622	0.7321	chr1:38120625	chr1:38277635	No	Yes
Affx-157587932	7	25590231	chr7:25590231	A	G	0.06825	0	0.1667	0.1667	0.1071	0	0.52985	0.0263	chr7:24941566	chr7:25438994	No	Yes
Affx-157583866	1	46607804	chr1:46607804	T	C	0.96895	0.6275	0.6786	0.4912	0.7021	0.5357	0.47575	0.831	chr1:46426870	chr1:46607115	No	Yes
Affx-157622219	2	107955366	chr2:107955366	T	G	0.81885	1	0.6724	0.8704	0.7917	0.5844	0.854	0.8696	chr2:107311820	chr2:107618569	No	Yes
Affx-157595280	15	11064459	chr15:11064459	A	G	0.4162	0.0182	0.14	0.2	0.35	0	0.4318	0	chr15:11005332	chr15:11290800	No	Yes
Affx-157591209	2	84009836	chr2:84009836	T	C	0.98215	0.7736	0.8636	0.7761	0.7736	1	0.7145	1	chr2:83751124	chr2:83732162	No	Yes
Affx-157603544	17	6480390	chr17:6480390	T	C	0.55045	0.5217	0.6552	1	0.7931	1	0.95455	0.8077	chr17:6015257	chr17:6314624	No	Yes
Affx-157613229	23	3878488	chr23:3878488	A	G	0.23575	0.0435	0.2973	0.0652	0.1667	0.3111	0.1371	0.6923	chr23:3815587	chr23:4011213	No	Yes
Affx-157627034	7	17338148	chr7:17338148	T	C	0.12915	0.0577	0	0.1795	0.5625	0.4545	0.1777	0.3333	chr7:16769747	chr7:17271249	No	Yes
Affx-157583565	3	49709595	chr3:49709595	A	C	0.15565	0.0192	0.2453	0.9302	0.3171	0.8125	0.67695	0.6731	chr3:48839112	chr3:49649251	No	Yes
Affx-157587996	6	23203447	chr6:23203447	A	G	0.49625	0.6667	0.75	0.7436	0.5135	0	0.5844	0.4615	chr6:22740145	chr6:24156386	No	Yes
Affx-157594192	4	9076605	chr4:9076605	A	G	0.2751	0.475	0.4615	0.1569	0.7073	0.2407	0.10485	0.1875	chr4:9017059	chr4:9037034	No	Yes
Affx-157603889	Z	53590794	chrZ:53590794	A	G	1	1	1	1	0.8235	1	0.6017	0.7209	chrZ:53414246	chrZ:53676026	No	Yes
Affx-157608430	3	41394269	chr3:41394269	A	G	0.66965	0.7727	0.5192	1	0.9455	0.9423	0.88325	0.6912	chr3:40591846	chr3:41343284	No	Yes
Affx-157607805	10	10004465	chr10:10004465	A	C	0.3652	0.339	0.1458	0.3778	0.3462	0.098	0.306	0.3134	chr10:9510040	chr10:10460570	No	Yes
Affx-157602781	2	56825071	chr2:56825071	A	G	0.28495	0.1837	0.4038	0.2381	0.25	0.3889	0	0.5593	chr2:56741207	chr2:56646710	No	Yes
Affx-157624896	1	124774201	chr1:124774201	T	C	0.91505	0.7941	0.5763	0.6809	0.8077	0.8864	0.43925	1	chr1:124183909	chr1:126144983	No	Yes
Affx-157602197	Z	25056712	chrZ:25056712	T	C	0	0.1212	0	0.1	0.0286	0	0.82485	0.5641	chrZ:24915582	chrZ:25056645	No	Yes
Affx-157620600	21	3075152	chr21:3075152	A	G	0.48975	0.4681	0.4722	0.0513	0.2821	0	0.74655	0.0455	chr21:3078935	chr21:3084279	No	Yes
Affx-157604685	6	11624141	chr6:11624141	A	G	0.66635	0.5345	0.3556	0.4146	0.2885	1	0.7816	0.2941	chr6:11192893	chr6:12335548	No	Yes
Affx-157628166	Z	50609396	chrZ:50609396	T	G	0.16515	0.0606	0.925	0.7826	0.5862	0.4194	0.2543	0.1795	chrZ:50432848	chrZ:50694628	No	Yes
Affx-278300803	1	91390662	chr1:91390662	A	G	0.6522	0.225	0.1455	0.619	0.322	0.9434	0.6858	0.3692	chr1:90754619	chr1:92805924	No	Yes
Affx-157595708	6	30772934	chr6:30772934	T	C	0.42445	0.5094	0.3864	0.3818	0.3019	0	0.778	0.0556	chr6:30278267	chr6:31699972	No	Yes
Affx-157602047	3	66704943	chr3:66704943	T	C	0.92055	0.6182	0.3	0.7755	0.4043	0.9535	0.63945	0.5106	chr3:65954868	chr3:66546215	No	Yes
Affx-157623679	7	27247330	chr7:27247330	A	G	0.62325	0.2692	0.3529	0.6197	0.6333	0.5263	0.9366	0.92	chr7:26598128	chr7:27096078	No	Yes
Affx-157613216	13	13423105	chr13:13423105	A	G	0.0629	0.439	0.45	0.5472	0.7812	0.8108	0.49725	0.9077	chr13:12742072	chr13:14127217	No	Yes
Affx-157619365	Z	22919287	chrZ:22919287	A	G	0.2883	0.619	0.3125	0.5	0.9091	0.7949	0.40715	0.9038	chrZ:22778157	chrZ:22919220	No	Yes
Affx-157598950	15	10517234	chr15:10517234	A	G	0	0.8108	0.5085	0.98	0.4615	0.7143	0.89885	0.234	chr15:10472968	chr15:10757648	No	Yes
Affx-157586172	21	4231780	chr21:4231780	T	C	0.2222	0.0857	0.0444	0.3846	0.2683	0.1489	0.3892	0.8966	chr21:4235206	chr21:4240883	No	Yes
Affx-157613869	5	12821127	chr5:12821127	T	C	0.52835	0.0625	0.2195	0.3265	0.2381	0.175	0.2512	0.0204	chr5:12202243	chr5:13019741	No	Yes
Affx-157612675	4	41316399	chr4:41316399	T	G	0	0.037	0.05	0.2973	0.1852	0.7907	0.41885	0.2308	chr4:40485732	chr4:41035415	No	Yes
Affx-157599792	3	38842801	chr3:38842801	T	C	1	0.5135	0.75	0.7297	0.6981	0.3	0.73215	1	chr3:38041724	chr3:38794074	No	Yes
Affx-157608409	12	12622999	chr12:12622999	T	C	0.39845	0.4918	0.2419	0.5968	0.549	0.303	0.33555	0.7963	chr12:12580627	chr12:12997265	No	Yes
Affx-278293863	24	6188046	chr24:6188046	A	G	0.4374	0.3175	0.5676	0.0635	0.1207	0.0545	0.5278	0.8684	chr24:6210928	chr24:6217815	No	Yes
Affx-157616846	1	40372428	chr1:40372428	T	C	0.04215	0.1395	0.0192	0.3659	0.0784	0.0727	0.5777	0	chr1:40283198	chr1:40436392	No	Yes
Affx-157585045	5	26753924	chr5:26753924	A	G	0.6657	0.3256	0.0962	0.1458	0.1481	0	0.55175	0.0667	chr5:26046015	chr5:26982595	No	Yes
Affx-157614299	17	4843340	chr17:4843340	T	C	0.3579	0.7609	0.3137	0.4182	0.7736	0.4182	0.50985	0.4615	chr17:4326605	chr17:4698664	No	Yes
Affx-157591848	5	44514693	chr5:44514693	A	G	0.3631	0.3167	0.1837	0.2791	0.4151	0.6176	0.2713	0.2321	chr5:43731062	chr5:44660534	No	Yes
Affx-157610398	11	16940083	chr11:16940083	T	C	0.1861	0.4222	0.5818	0.4	0.3684	0	0.9085	0.4032	chr11:16176316	chr11:16711008	No	Yes
Affx-157591534	11	9665151	chr11:9665151	A	G	0.0932	0.1429	0.1282	0.2273	0.3061	0	0.05255	0.3429	chr11:9020504	chr11:9535637	No	Yes
Affx-157620769	10	13467785	chr10:13467785	T	C	0.27475	0.3636	0.549	0.875	0.6522	1	0.71285	0.7692	chr10:12960308	chr10:13909003	No	Yes
Affx-157598789	2	27771403	chr2:27771403	A	G	0.48775	0.0682	0.05	0.5385	0.3488	0.5238	0.09215	0	chr2:27849484	chr2:27716504	No	Yes
Affx-157610544	7	3400676	chr7:3400676	A	G	0.07545	0	0.1538	0.3421	0.3654	0.0312	0.58335	0.1224	chr7:3358733	chr7:3415039	No	Yes
Affx-157586778	4	52033622	chr4:52033622	A	G	0.0378	0.0377	0.0204	0.32	0.1373	0	0.40465	0.3871	chr4:51106892	chr4:51688703	No	Yes
Affx-157593030	7	10997327	chr7:10997327	T	C	0.2802	0.283	0.5	0.6531	0.5102	0.2105	0.62945	0.5507	chr7:10460032	chr7:10960474	No	Yes
Affx-157597851	23	5385228	chr23:5385228	A	G	0.0143	0	0.0312	0.2121	0.1714	0.1667	0.2402	0.7	chr23:5320690	chr23:5518726	No	Yes
Affx-157589442	24	3244897	chr24:3244897	A	G	0.7038	0.3878	0.3396	0.7209	0.5429	0.8065	0.2645	0.6923	chr24:3240638	chr24:3274360	No	Yes
Affx-157597499	8	6818552	chr8:6818552	A	C	0.40395	0.8333	0.1667	0.7755	0.875	1	0.1781	0.8039	chr8:6784626	chr8:7185138	No	Yes
Affx-157594893	4	52196565	chr4:52196565	T	C	0.0547	0.381	0.0556	0.5667	0.2742	0.4375	0.76775	0.4464	chr4:51270343	chr4:51852157	No	Yes
Affx-157629160	6	4848627	chr6:4848627	A	G	0	0	0.0789	0.0476	0.1702	0.6	0.31965	0.0652	chr6:4326810	chr6:5561742	No	Yes
Affx-157602766	12	9241598	chr12:9241598	T	C	0.6711	0.3077	0.3056	0.5833	0.7838	0.9048	0.5893	0	chr12:9227395	chr12:9639037	No	Yes
Affx-157618300	21	3634767	chr21:3634767	T	C	0.7416	0.5577	0.5263	0.9831	0.629	1	0.98245	1	chr21:3638510	chr21:3643907	No	Yes
Affx-157606304	1	120746574	chr1:120746574	A	G	0.2654	0.3548	0.4146	0.4231	0.3333	0.2963	0.6619	0.8438	chr1:120163372	chr1:122150150	No	Yes
Affx-157618982	19	7095664	chr19:7095664	A	G	0.71535	0.8095	0.76	0.2632	0.1277	0.3519	0.8864	0.6545	chr19:7085954	chr19:7232830	No	Yes
Affx-157591801	1	99437721	chr1:99437721	T	C	0.63015	0.6	0.5818	0.4074	0.3387	0.125	0.24335	0.5192	chr1:98758798	chr1:100806140	No	Yes
Affx-157622472	2	50648261	chr2:50648261	A	G	0.7825	0.7797	0.8824	1	0.9265	1	0.97995	1	chr2:51071420	chr2:50473158	No	Yes
Affx-278300559	2	19157066	chr2:19157066	A	G	0.0648	0.2449	0.3115	0	0.0161	0	0.2375	0.0164	chr2:19011724	chr2:19129116	No	Yes
Affx-157611937	1	149302372	chr1:149302372	A	G	0.62815	0.5345	0.463	0.2	0.3333	0.0923	0.36975	0.3333	chr1:148546111	chr1:150719576	No	Yes
Affx-157614869	1	112206535	chr1:112206535	T	C	0.6011	0.1087	0.0317	0.3889	0.4545	0.0448	0.19805	0.1515	chr1:111545104	chr1:113512055	No	Yes
Affx-157611209	3	80925981	chr3:80925981	A	G	0.37645	0.4815	0.0833	0.6981	0.4167	0.2381	0.3066	0.2222	chr3:80049624	chr3:80642295	No	Yes
Affx-157602979	2	69183235	chr2:69183235	A	G	0.48715	0.2308	0.5556	0.7297	0.3774	0.7843	0.6579	0.0889	chr2:69006949	chr2:68917627	No	Yes
Affx-157597761	2	112153527	chr2:112153527	T	C	0.0091	0.75	0.4407	0.2195	0.3846	0	0.43485	0.825	chr2:111495529	chr2:111796703	No	Yes
Affx-157601168	28	4566583	chr28:4566583	T	C	0	0.0357	0	0.25	0.1852	0	0.86345	0	chr28:4314926	chr28:4652526	No	Yes
Affx-157585017	1	161849538	chr1:161849538	T	C	0	0.1163	0.5077	0.3333	0.3182	0	0.5054	0.1887	chr1:161176365	chr1:163197209	No	Yes
Affx-157604721	4	37412567	chr4:37412567	T	C	0.42035	0.641	0.75	0.0588	0.3269	0.2791	0.05125	0.4286	chr4:36583684	chr4:37133735	No	Yes
Affx-157590926	9	14726086	chr9:14726086	T	C	0.5546	0.5	0.7	0.4318	0.5333	0.5556	0.3189	0.4	chr9:14153403	chr9:14833730	No	Yes
Affx-157612138	18	2645919	chr18:2645919	A	G	0.0941	0.8378	0	0.3929	0.3415	0	0.1744	0.1026	chr18:2581598	chr18:2606642	No	Yes
Affx-157590593	10	3147545	chr10:3147545	T	C	0.42285	0.2667	0	0.2632	0.55	0.614	0.1535	0.2128	chr10:2718584	chr10:3670071	No	Yes
Affx-157605933	14	6910803	chr14:6910803	T	G	0.56615	0.9608	0.8113	0.7317	0.8056	0.2885	0.50695	1	chr14:6858604	chr14:7270904	No	Yes
Affx-157585211	20	10341908	chr20:10341908	T	C	0.3408	0.4468	0.4754	0.4286	0.4	0.4833	0.61895	0.1277	chr20:10485413	chr20:10140821	No	Yes
Affx-157610794	3	68358203	chr3:68358203	T	C	0.9163	0.9792	0.8833	0.7105	0.9322	1	0.73075	0.4821	chr3:67608684	chr3:68199472	No	Yes
Affx-157622627	3	50417401	chr3:50417401	A	G	0.38725	0.5781	0.7097	0.6618	0.7667	0.0492	0.4863	0.875	chr3:49547064	chr3:50357061	No	Yes
Affx-157616284	8	21769453	chr8:21769453	T	C	0.4735	0.9722	0.4524	0.64	0.6	0.9706	0.8567	0.619	chr8:20599378	chr8:22051720	No	Yes
Affx-157624303	2	3325177	chr2:3325177	T	C	0.14645	0.6087	0.3529	0.3077	0.6071	0.5	0.84235	0.6923	chr2:3286778	chr2:3378907	No	Yes
Affx-157611678	4	85083288	chr4:85083288	A	G	0.90565	0.7885	0.4776	0.6441	0.7358	0.86	0.74845	0.9385	chr4:84064684	chr4:84498743	No	Yes
Affx-157604820	14	1659321	chr14:1659321	T	C	0.6989	0.4706	0.8438	0.6341	0.6452	1	0.4889	0.8	chr14:1657200	chr14:2062529	No	Yes
Affx-157614665	1	39049222	chr1:39049222	A	G	0.8918	0.0385	0.4906	0.5833	0.6429	0.9	0.35245	0.1	chr1:38978431	chr1:39131577	No	Yes
Affx-278290926	14	11431616	chr14:11431616	T	C	0.6667	0.6957	0.386	0.9778	0.8333	0.5263	0.5178	1	chr14:11364732	chr14:11778934	No	Yes
Affx-157589512	3	56708075	chr3:56708075	A	G	0.0263	0.1622	0.1333	0.28	0.4186	0.9375	0.42855	0	chr3:55805310	chr3:56615695	No	Yes
Affx-157596989	28	3744574	chr28:3744574	A	G	0.97725	0.4762	0.9455	0.5357	0.5417	0.7302	0.6667	0.75	chr28:3500407	chr28:3829826	No	Yes
Affx-157590429	1	16366092	chr1:16366092	A	G	0.837	0.3158	0.6863	0.7115	0.7391	0.5645	0.4777	0.3871	chr1:16163355	chr1:16490897	No	Yes
Affx-157590818	1	90618851	chr1:90618851	T	C	1	0.9508	0.8676	0.4	0.6462	0.0615	0.7823	0.5857	chr1:89991758	chr1:92044384	No	Yes
Affx-157597332	2	122830520	chr2:122830520	T	C	0.83815	0.6842	0.3273	0.6316	0.383	0.9184	0.80875	0.5806	chr2:122080936	chr2:122205357	No	Yes
Affx-157601528	6	7265294	chr6:7265294	A	G	0	0.3208	0.0926	0.4722	0.1765	0.2143	0.33945	0.5	chr6:6693400	chr6:7940223	No	Yes
Affx-157610023	26	2776638	chr26:2776638	A	G	0.2579	0.2424	0.1628	0.2857	0.2188	0.5263	0.38335	0.4722	chr26:2718616	chr26:2777073	No	Yes
Affx-157592248	8	19839859	chr8:19839859	T	C	0.5989	0.5778	1	0.5208	0.5	0	0.29345	0.2364	chr8:18670189	chr8:20122094	No	Yes
Affx-157591166	5	11788969	chr5:11788969	T	G	0.71465	0.44	0.5974	0.6667	0.541	1	0.6523	0.9222	chr5:11183674	chr5:12000011	No	Yes
Affx-157593669	2	22485876	chr2:22485876	T	C	0.10635	0.2157	0.3077	0.5072	0.3617	0.1897	0.42535	0.4242	chr2:22584202	chr2:22457937	No	Yes
Affx-157618618	15	11467199	chr15:11467199	A	G	0.19615	0.5455	0.7812	0.76	0.5128	0.9583	0.89345	1	chr15:11396617	chr15:11684574	No	Yes
Affx-157617446	24	1813014	chr24:1813014	T	C	0.4276	0.7931	0.9474	0.8095	0.9091	0.6857	0.67575	0.9211	chr24:1810149	chr24:1843089	No	Yes
Affx-157592646	8	5170792	chr8:5170792	A	G	#N/A	#N/A	#N/A	#N/A	#N/A	#N/A	#N/A	#N/A	chr8:5139950	chr8:5538602	No	Yes
Affx-157583539	2	49870961	chr2:49870961	T	C	0.5681	0.8136	0.8983	0.6078	0.7258	0.8462	0.81275	1	chr2:50294132	chr2:49695873	No	Yes
Affx-157586282	3	75311554	chr3:75311554	A	G	0.2288	0.8627	0.4583	0.5833	0.7059	0.4146	0.825	0.2885	chr3:74444581	chr3:75038392	No	Yes
Affx-157620924	1	25059764	chr1:25059764	A	G	0.24385	0.5818	0.5102	0.6667	0.7551	0.4821	0.6183	0.9643	chr1:24998275	chr1:25201117	No	Yes
Affx-157628227	3	35199134	chr3:35199134	T	C	0.91805	0.6727	0.3143	0.7895	0.6197	0.863	0.6018	1	chr3:34427270	chr3:35188331	No	Yes
Affx-157615486	20	2113310	chr20:2113310	T	G	0.29855	0.1379	0.5469	0.569	0.6197	0.9091	0.2379	0.6905	chr20:2355803	chr20:2049455	No	Yes
Affx-157600702	6	14867113	chr6:14867113	A	G	0	0	0.2075	0.1884	0.26	0.1176	0.1917	0.6	chr6:14433422	chr6:15714817	No	Yes
Affx-157627629	6	1430179	chr6:1430179	T	C	0.7733	0.6364	0.4615	0.7353	0.75	1	0.5531	0.3333	chr6:930987	chr6:2161852	No	Yes
Affx-157592134	1	160350727	chr1:160350727	A	G	0.43495	0.2258	0.6452	0.6346	0.28	0.3	0.89665	0.0612	chr1:159520427	chr1:161698963	No	Yes
Affx-157588270	4	34943387	chr4:34943387	T	C	0.07205	0.0351	0.2558	0.5652	0.2712	0	0.3375	0.1273	chr4:34128720	chr4:34681148	No	Yes
Affx-157597732	2	16853132	chr2:16853132	A	G	0.46485	0.4286	0.2955	0.8222	0.6102	0.0566	0.8519	0.7708	chr2:16732291	chr2:16849788	No	Yes
Affx-157613492	12	2962849	chr12:2962849	T	G	0.29025	0.8596	0.8889	0.5778	0.525	0.7838	0.68225	0.4167	chr12:2973015	chr12:3380931	No	Yes
Affx-157609492	3	33211687	chr3:33211687	T	C	0.6	0.5882	0.525	0.225	0.3824	0.2857	0.5084	0.0435	chr3:32465970	chr3:33227555	No	Yes
Affx-157584475	2	17054130	chr2:17054130	A	G	0.8135	0.7556	0.7174	0.7447	0.875	0.8571	0.845	0.5714	chr2:16933267	chr2:17050790	No	Yes
Affx-157608903	12	4667195	chr12:4667195	T	G	0.475	0.537	0.5806	0.3455	0.1702	0.1194	0.6484	0	chr12:4664897	chr12:5076189	No	Yes
Affx-157607171	1	86134017	chr1:86134017	A	G	0.00945	0	0	0.3333	0.0943	0.86	0.28695	0.4688	chr1:85524314	chr1:87246224	No	Yes
Affx-157597370	4	42426571	chr4:42426571	T	C	0.44935	0.5932	0.6087	0.7361	0.4912	0.8393	0.64265	0.8939	chr4:41584684	chr4:42134010	No	Yes
Affx-157612062	12	4077385	chr12:4077385	T	C	0.18815	0.5714	0.5538	0.5469	0.6341	0.5323	0.5471	0.7778	chr12:4076752	chr12:4486392	No	Yes
Affx-157606737	13	15715863	chr13:15715863	A	G	0.4381	0.6038	0.5	0.2459	0.7174	0.7458	0.51095	0.1833	chr13:14949488	chr13:16329755	No	Yes
Affx-157588313	1	20289096	chr1:20289096	T	C	0.0606	0.52	0.4444	0.3611	0.1538	0.5	0.6753	0.6786	chr1:20070292	chr1:20448299	No	Yes
Affx-157623476	9	18678312	chr9:18678312	A	G	0.56655	0.9487	0.6429	0.6	0.6304	0.4545	0.7343	0.4615	chr9:18066962	chr9:18746618	No	Yes
Affx-157615006	4	16843695	chr4:16843695	T	C	0.9512	0	0.1481	0.5357	0.1923	0.037	0.34665	0	chr4:16734485	chr4:16773691	No	Yes
Affx-157586884	13	9920514	chr13:9920514	A	G	0.3079	0.1064	0.7568	0.7037	0.8	0.9512	0.5369	0.8333	chr13:9252327	Not available in GRCg6a	No	No
Affx-157591195	1	32920328	chr1:32920328	A	G	0.6622	0.2075	0.6452	0.4426	0.4655	0.6552	0.575	0.4068	chr1:32878763	chr1:33041246	No	Yes
Affx-157615269	9	1983591	chr9:1983591	A	G	0.88705	0.9565	0.9545	0.6379	0.8776	0.6304	0.7567	0.3333	chr9:1509228	chr9:2167544	No	Yes
Affx-157611986	7	4897294	chr7:4897294	A	G	0.6868	1	0.8205	0.6	0.8077	0.7368	0.5076	0.8088	chr7:4841865	chr7:4935537	No	Yes
Affx-157603434	2	88224818	chr2:88224818	A	G	0.72035	0.2766	0.4348	0.1224	0.2093	0.3409	0.2125	0.3898	chr2:87933790	chr2:87919816	No	Yes
Affx-157588089	7	18302197	chr7:18302197	T	G	0.53745	0.5455	0.8	0.4694	0.6042	0.9792	0.3614	0.8689	chr7:17715937	chr7:18217970	No	Yes
Affx-157609637	6	14722579	chr6:14722579	T	C	0.02005	0.1607	0.2609	0.0182	0.1774	0.6984	0.19255	0.1429	chr6:14288575	chr6:15570281	No	Yes
Affx-157594248	3	93363757	chr3:93363757	T	C	0.44485	0.825	0	0.5366	0.7917	0.4	0.5521	0.8909	chr3:92576056	chr3:92978586	No	Yes
Affx-157584725	2	53072501	chr2:53072501	T	C	0.4726	0.2973	0.6216	0.3182	0.3462	0.069	0.34635	0.6296	chr2:52959897	chr2:52877220	No	Yes
Affx-157584841	3	95962529	chr3:95962529	T	C	0.7994	0.7347	0.2	0.4444	0.3514	0.1915	0.5591	0.0392	chr3:95116568	chr3:95546803	No	Yes
Affx-157587410	2	93856647	chr2:93856647	T	C	0.01085	0.5366	0.2963	0.1579	0.413	0.8302	0.28625	0.28	chr2:93542841	chr2:93532880	No	Yes
Affx-157623723	4	80890285	chr4:80890285	T	C	0.44355	0.84	0.34	0.8085	0.6066	0.678	0.6996	0.2121	chr4:79879420	chr4:80296549	No	Yes
Affx-157605617	1	31159070	chr1:31159070	T	C	0.54165	0.725	0.2703	0.5429	0.3571	0.2609	0.39865	0.3	chr1:31101565	chr1:31280533	No	Yes
Affx-157609883	14	7942404	chr14:7942404	A	G	#N/A	#N/A	#N/A	#N/A	#N/A	#N/A	#N/A	#N/A	chr14:7889893	chr14:8302282	No	Yes
Affx-157593156	17	8633612	chr17:8633612	T	C	0.14125	0.3261	0.475	0.7037	0.7111	0.9355	0.72825	0.6	chr17:8148070	chr17:8447503	No	Yes
Affx-157618307	6	31069880	chr6:31069880	A	G	0.55265	0.2273	0.5278	0.5172	0.3704	0.4444	0.73925	0.4262	chr6:30576197	chr6:31996932	No	Yes
Affx-157613965	14	8990198	chr14:8990198	T	C	0.67205	0.6393	0.7778	0.9531	0.7727	1	0.98275	1	chr14:8941336	chr14:9349769	No	Yes
Affx-157602861	1	26172004	chr1:26172004	T	C	0.21725	0.1714	0.3333	0.35	0.4872	0.9118	0.3799	0.25	chr1:26109469	chr1:26312872	No	Yes
Affx-157606917	2	1278661	chr2:1278661	T	C	0.0263	0.1887	0.3529	0.413	0.2	0.5556	0.2959	0.3889	chr2:1258186	chr2:1350996	No	Yes
Affx-157605855	3	55661143	chr3:55661143	T	C	0.6461	0.8409	0.3774	0.6491	0.6905	0.6522	0.70465	1	chr3:54758251	chr3:55568602	No	Yes
Affx-157589422	12	8401261	chr12:8401261	A	C	0.5683	0.7949	0.9778	0.9107	0.8824	0.8	0.8441	0.7143	chr12:8388348	chr12:8798708	No	Yes
Affx-157604824	26	5166755	chr26:5166755	A	G	0.2129	0.2	0.4186	0.9583	0.6863	1	0.3193	0.4848	chr26:5200815	chr26:5166395	No	Yes
Affx-157612120	1	121495745	chr1:121495745	A	C	0.11275	0.3673	0.5517	0.2951	0.4717	0.0789	0.23705	0.3415	chr1:120882816	chr1:122869940	No	Yes
Affx-157591631	3	4562986	chr3:4562986	A	G	0.963	0.8571	0.8525	0.82	0.8108	0.9804	0.9231	0.9286	chr3:4474820	chr3:4556347	No	Yes
Affx-157615057	2	111958859	chr2:111958859	T	C	0.5914	0.6216	0.3913	0.2571	0.725	0.8235	0.6295	0.3333	chr2:111300877	chr2:111600660	No	Yes
Affx-157611118	2	11617610	chr2:11617610	T	G	0.89915	0.7179	0.6667	0.78	0.875	1	0.6924	0.9167	chr2:11553982	chr2:11640522	No	Yes
Affx-157603598	1	95894948	chr1:95894948	A	G	0.60715	0.1489	0.2619	0.325	0.3095	0.1455	0	0.0263	chr1:95238644	chr1:97286931	No	Yes
Affx-278302415	2	14365052	chr2:14365052	T	G	0.26525	0	0.4706	0.1042	0.3077	0.575	0.25	0	chr2:14294835	chr2:14376993	No	Yes
Affx-157617865	2	22786158	chr2:22786158	A	C	0.29565	0.1231	0.4082	0.3651	0.4151	0	0.54455	0.3492	chr2:22884437	chr2:22758211	No	Yes
Affx-157607092	3	44389731	chr3:44389731	A	G	0.58945	0.8421	0.4462	0.597	0.8667	0.6364	0.63	1	chr3:43544521	chr3:44362177	No	Yes
Affx-157614656	6	28547502	chr6:28547502	A	C	0.69855	0.9167	0.9412	1	1	1	0.91205	1	chr6:28058728	chr6:29474566	No	Yes
Affx-157584439	22	4431669	chr22:4431669	A	G	0.57865	0.1852	0.2881	0.0408	0.383	0.037	0.2441	0.1613	chr22:3836666	chr22:4986387	No	Yes
Affx-157598814	2	122371683	chr2:122371683	A	G	0.0392	0.449	0.1471	0.1698	0.1607	0	0.3854	0.0175	chr2:121622110	chr2:121746538	No	Yes
Affx-157626561	23	5249620	chr23:5249620	T	C	0.8502	0.3137	0.6774	0.9149	0.7609	1	0.6681	0.9756	chr23:5186716	chr23:5383126	No	Yes
Affx-157615114	4	10087225	chr4:10087225	A	C	0.7197	0.5	0.7719	0.5077	0.5333	0.5821	0.71965	0.0962	chr4:10028118	chr4:10047641	No	Yes
Affx-157627982	1	42834858	chr1:42834858	T	C	0.93215	1	1	0.8971	0.8333	1	0.7301	1	chr1:42717719	chr1:42868937	No	Yes
Affx-157593639	2	80080073	chr2:80080073	A	G	0.0258	0.0213	0	0.25	0.125	0	0.1517	0	chr2:79792931	chr2:79832530	No	Yes
Affx-157599466	2	128569637	chr2:128569637	A	G	0.7	0.7937	0.566	0.7708	0.5636	1	0.64785	0.7321	chr2:127742176	chr2:127860630	No	Yes
Affx-157617087	1	119034	chr1:119034	A	C	0.48355	0.898	0.5833	0.4333	0.675	0.8846	0.8	0.9722	chr1:117391	chr1:398755	No	Yes
Affx-157615616	1	130801788	chr1:130801788	T	C	1	1	0.8361	0.7925	0.9167	0.9828	0.91105	0.8333	chr1:130114059	chr1:132060452	No	Yes
Affx-157598824	3	4182539	chr3:4182539	A	G	0.56875	0.6727	0.5306	0.6	0.2909	0.05	0.31925	0.7833	chr3:4109482	chr3:4182364	No	Yes
Affx-157611662	18	10846522	chr18:10846522	T	C	0.185	0.2157	0.0847	0.1685	0.1406	0	0.04385	0.3438	chr18:11024145	chr18:10750269	No	Yes
Affx-157613465	2	66950247	chr2:66950247	T	G	0.01165	0.027	0.6897	0.22	0.1224	0	0.26055	0.1754	chr2:66774441	chr2:66686209	No	Yes
Affx-157606870	13	9091427	chr13:9091427	A	C	0	0	0.0208	0.1622	0.2	0	0.06665	0.0256	chr13:8421547	chr13:9809328	No	Yes
Affx-157612087	18	1375334	chr18:1375334	T	G	0.7506	0.3529	0.625	0.8261	0.5	0.9592	0.3258	0.5946	chr18:1325782	chr18:1351216	No	Yes
Affx-157625592	21	3528351	chr21:3528351	A	G	0.4249	0.0566	0.434	0.25	0.2745	0	0.1669	0.0698	chr21:3532095	chr21:3537491	No	Yes
Affx-157619165	2	39370519	chr2:39370519	T	C	0.71095	1	0.8727	0.9111	0.8039	1	0.86365	1	chr2:39810303	chr2:39172939	No	Yes
Affx-157583826	10	17530490	chr10:17530490	A	G	0.0842	0.587	0.4043	0.3654	0.0545	0.1489	0.706	0.8507	chr10:17001111	chr10:17944458	No	Yes
Affx-157591995	3	72822631	chr3:72822631	T	C	0.9539	0.4444	0.2419	0.4314	0.6604	0.8983	0.69455	0.1356	chr3:71980993	chr3:72568191	No	Yes
Affx-157607121	21	4184751	chr21:4184751	A	C	0.53325	0.4407	0.7193	0.4603	0.7736	0.1636	0.86895	0.9649	chr21:4188443	chr21:4193855	No	Yes
Affx-157591890	23	429091	chr23:429091	A	G	0.4763	0.32	0.7455	0.3864	0.725	0.25	0.7167	0.2895	chr23:425776	chr23:539358	No	Yes
Affx-157589785	6	1129966	chr6:1129966	T	G	0.10305	0.5227	0.0816	0.2826	0.65	0.5532	0.3353	0.881	chr6:630453	chr6:1861622	No	Yes
Affx-157626287	11	5574531	chr11:5574531	A	G	0.0881	0.4889	0.1695	0.303	0.3778	0.5625	0.6398	0.4717	chr11:4954943	chr11:5473367	No	Yes
Affx-157620545	6	30479384	chr6:30479384	T	C	0.1862	0.5778	0.2903	0.6667	0.5574	0.7727	0.3671	0.5778	chr6:29990553	chr6:31406416	No	Yes
Affx-157590673	20	2753962	chr20:2753962	A	G	0.63885	0.35	0.3214	0.7917	0.087	0.4118	0.68	0.3333	chr20:2974232	chr20:2622338	No	Yes
Affx-157626238	2	85672356	chr2:85672356	T	G	0.36965	0.1455	0.2222	0.1207	0.2712	0.8723	0.09505	0.194	chr2:85413155	chr2:85394064	No	Yes
Affx-157625572	3	65726340	chr3:65726340	A	G	0.2568	0.2	0.2679	0.0769	0.1905	0.7368	0.25475	0.569	chr3:64984651	chr3:65576362	No	Yes
Affx-157618858	2	81005318	chr2:81005318	A	G	0.04965	0.0392	0.2222	0.175	0	0.4375	0.0625	0	chr2:80702885	chr2:80749204	No	Yes
Affx-157600580	17	6806486	chr17:6806486	A	G	0.62595	0.3438	0.8378	0.6047	0.5882	0.4884	0.5988	0.4146	chr17:6332056	chr17:6630916	No	Yes
Affx-157585506	2	85273070	chr2:85273070	T	C	0.40945	0.8152	0.5156	0.4262	0.4483	0.0476	0.7139	0.2464	chr2:85013933	chr2:84994794	No	Yes
Affx-157588361	7	33996984	chr7:33996984	T	C	0.93575	0.54	0.2162	0.675	0.6304	0.6579	0.9357	0.7391	chr7:33327543	chr7:33824654	No	Yes
Affx-157624815	1	37020975	chr1:37020975	T	G	0.3156	0.4894	0.3962	0.1864	0.5532	0.6042	0.2183	0	chr1:36958248	chr1:37117866	No	Yes
Affx-157623581	14	14691020	chr14:14691020	A	G	0.49875	0.3175	0.2787	0.1525	0.4528	0.3636	0.23985	0.275	chr14:14731667	chr14:15078092	No	Yes
Affx-157595398	1	158147235	chr1:158147235	A	G	0.7059	0.8148	0.7736	0.451	0.5079	0.2857	0.77475	0.2647	chr1:157314890	chr1:159494960	No	Yes
Affx-157625335	2	144472466	chr2:144472466	T	C	0.98115	0.2923	0.8214	0.7719	0.6136	0.7045	0.38235	0.1746	chr2:143971062	chr2:144380579	No	Yes
Affx-157604861	11	16409728	chr11:16409728	T	C	0.7582	0.082	0.3214	0.0625	0.2414	0	0.1714	0	chr11:15654590	chr11:16190275	No	Yes
Affx-157596564	21	6445099	chr21:6445099	A	G	0.17145	0.1081	0.3519	0.5833	0.4314	0.1111	0.50555	0.3607	chr21:6420752	chr21:6433582	No	Yes
Affx-157624477	2	133065588	chr2:133065588	A	C	0.57425	0.3902	0.4655	0.0429	0.46	0	0.3076	0	chr2:132210994	chr2:133003643	No	Yes
Affx-157594996	4	27373046	chr4:27373046	T	C	0.85055	0.4231	0.7917	0.4074	0.36	0.2667	0.37905	0.1429	chr4:26628737	chr4:27155712	No	Yes
Affx-157624488	4	76102721	chr4:76102721	A	G	0.5154	0	0	0.2679	0.3148	0	0.22815	0.0469	chr4:75140400	chr4:75561736	No	Yes
Affx-157619431	4	88323640	chr4:88323640	T	C	0.7444	0.2241	0.4179	0.5667	0.4127	0.8	0.55185	0.75	chr4:87285193	chr4:87763756	No	Yes
Affx-157619531	4	22611825	chr4:22611825	T	C	0.10475	0.1489	0.1489	0.1739	0.2667	0.0256	0.5452	0.4545	chr4:21914484	chr4:22464568	No	Yes
Affx-157628264	1	169578430	chr1:169578430	T	C	0.8408	0.3111	0.2321	0.4507	0.3393	0.9649	0.62345	1	chr1:168876122	chr1:170897004	No	Yes
Affx-157584973	20	12627584	chr20:12627584	T	C	0.3827	0.7755	0.6429	0.5778	0.6429	0.4909	0.5443	0.7111	chr20:12762403	chr20:12418376	No	Yes
Affx-157606896	2	25689850	chr2:25689850	T	C	0.1073	0.02	0.0682	0.8158	0.16	0.431	0.49545	0.0385	chr2:25764849	chr2:25634914	No	Yes
Affx-157624705	8	19374476	chr8:19374476	A	G	0.3345	0.0606	0.2162	0.4125	0.6197	0.629	0.71585	0.75	chr8:18217327	chr8:19669415	No	Yes
Affx-157599958	2	81805676	chr2:81805676	T	C	0.38225	0.6885	0.1077	0.2985	0.6618	0.1803	0.86595	0.434	chr2:81491314	chr2:81542066	No	Yes
Affx-157620093	2	75039835	chr2:75039835	T	G	0.4871	0.0816	0.175	0.6122	0.2273	0.1724	0.71215	0.7241	chr2:74802282	chr2:74814965	No	Yes
Affx-157618187	8	4697098	chr8:4697098	A	G	0.60175	0.0159	0.1333	0.1719	0.037	0.3594	0	0.322	chr8:4666012	chr8:5065222	No	Yes
Affx-157595133	5	40454755	chr5:40454755	T	G	0.2976	0.0938	0.3864	0.4762	0.3571	0	0.24355	0	chr5:39686020	chr5:40616678	No	Yes
Affx-157599610	1	137553463	chr1:137553463	T	C	0.36205	0.4894	0.2373	0.4098	0.5231	0.6667	0.4378	0.1452	chr1:136896249	chr1:138898081	No	Yes
Affx-157610368	1	33906567	chr1:33906567	A	G	0.5607	0.6129	0.2564	0.0926	0.0182	0.1481	0.43465	0	chr1:33866446	chr1:34026920	No	Yes
Affx-157610669	1	90594808	chr1:90594808	A	G	0.229	0.5	0.3913	0.4545	0.7455	0.7949	0.52085	0.4167	chr1:89967715	chr1:92020343	No	Yes
Affx-157587234	2	39407047	chr2:39407047	T	C	0.68955	0.0213	0.3667	0.4444	0.4884	0.1622	0.4231	0.4468	chr2:39846831	chr2:39209468	No	Yes
Affx-157605233	12	11077111	chr12:11077111	A	G	0.106	0.0492	0	0.5439	0.4706	0.0952	0.43035	0.5333	chr12:11041155	chr12:11452034	No	Yes
Affx-157592244	2	86020104	chr2:86020104	A	G	0.5903	0.5909	0.7447	0.6545	0.8444	1	0.78525	0.9512	chr2:85760901	chr2:85741807	No	Yes
Affx-157607945	2	144565079	chr2:144565079	T	C	0.5204	0.25	0.4865	0.8113	0.4561	1	0.4192	0.7742	chr2:144063826	chr2:144473201	No	Yes
Affx-157584790	2	113906693	chr2:113906693	A	C	0.40865	0.1961	0.25	0.2373	0	0.96	0	0.0702	chr2:113214375	chr2:113515737	No	Yes
Affx-157616562	10	8000783	chr10:8000783	A	G	0.86105	0.873	0.9608	0.4386	0.3333	0.2623	0.7488	0.2537	chr10:7514176	chr10:8464207	No	Yes
Affx-157624633	6	13900997	chr6:13900997	A	G	0.11225	0.75	0.0702	0.3279	0.4237	0.9362	0.5554	0.6727	chr6:13466232	chr6:14749337	No	Yes
Affx-157593534	1	111071234	chr1:111071234	T	C	1	0.881	1	0.6786	0.9423	1	0.5943	0.4091	chr1:110398090	chr1:112387095	No	Yes
Affx-157619621	3	57903998	chr3:57903998	A	G	0.61865	0.75	0.2632	0.7679	0.6935	1	0.275	0.9241	chr3:57196619	chr3:57800854	No	Yes
Affx-157597621	2	142007947	chr2:142007947	T	C	0.34725	0.1333	0.4091	0.1765	0.3143	0.2059	0.64465	0	chr2:141476479	chr2:141894358	No	Yes
Affx-157586573	1	48327786	chr1:48327786	T	C	0.71275	0.0455	0.3421	0.04	0.2069	0.2105	0.06845	0.2353	chr1:48160677	chr1:48303661	No	Yes
Affx-157613891	10	15801289	chr10:15801289	A	G	0.6237	0.5	0.8571	0.5312	0.5417	0.8393	0.72335	0.6	chr10:15287747	chr10:16231061	No	Yes
Affx-157626713	26	1551335	chr26:1551335	A	G	0.40135	0.54	0.8478	0.4643	0.5769	0.6094	0.3454	0.3043	chr26:1505429	chr26:1562114	No	Yes
Affx-157594790	23	3499090	chr23:3499090	A	G	0.2465	0.0417	0.1364	0.3659	0.5682	0.2439	0.33295	0.4419	chr23:3449087	chr23:3644713	No	Yes
Affx-157602458	2	89127594	chr2:89127594	T	C	0.31605	0.6596	0.1042	0.1897	0.6949	0.5192	0.2308	0.1897	chr2:88826085	chr2:88818167	No	Yes
Affx-157622496	2	19663304	chr2:19663304	T	C	0.16375	0.1373	0.0962	0.6885	0.6889	0.9455	0.74505	0.6462	chr2:19517402	chr2:19635344	No	Yes
Affx-157612054	3	109593584	chr3:109593584	A	G	0.80255	0.16	0.1277	0.434	0.2766	0.569	0.4101	0.2075	chr3:108745462	chr3:109119350	No	Yes
Affx-278309826	11	12573769	chr11:12573769	A	G	#N/A	#N/A	#N/A	#N/A	#N/A	#N/A	#N/A	#N/A	chr11:11877709	chr11:12413654	No	Yes
Affx-157623551	1	47924047	chr1:47924047	T	C	0.036	0.5435	0.2759	0.5686	0.6939	0.4694	0.7936	0.9672	chr1:47757339	chr1:47899942	No	Yes
Affx-157597426	2	13900337	chr2:13900337	A	G	0.5293	0.7778	0.5312	0.6545	0.5686	0.1111	0.30675	0.3659	chr2:13830174	chr2:13912278	No	Yes
Affx-157623846	7	28657923	chr7:28657923	A	G	0.3019	0.0217	0.0169	0.2667	0	0.3409	0.3218	0	chr7:28008942	chr7:28506665	No	Yes
Affx-157623453	3	97594768	chr3:97594768	A	G	0.70895	0.775	0.3953	0.4773	0.6176	0.725	1	0.8478	chr3:96714528	chr3:97145567	No	Yes
Affx-157604541	1	178741442	chr1:178741442	T	C	0	0.4035	0.0882	0.1714	0.0238	0.0263	0.22565	0	chr1:177963668	chr1:180046508	No	Yes
Affx-157590183	14	4639648	chr14:4639648	A	G	0.2098	0.087	0.12	0.0526	0.1042	0	0.0349	0.1429	chr14:4606602	chr14:5011451	No	Yes
Affx-157602478	5	47770874	chr5:47770874	T	C	#N/A	#N/A	#N/A	#N/A	#N/A	#N/A	#N/A	#N/A	chr5:47159411	chr5:47885269	No	Yes
Affx-157595391	1	154230736	chr1:154230736	T	G	0.4307	0.5094	0.377	0.4146	0.449	0.9388	0.86675	0.6981	chr1:153438255	chr1:155604280	No	Yes
Affx-157615002	2	21611539	chr2:21611539	T	G	0.17375	0.3115	0	0.1304	0.1207	0.1429	0.26625	0.1579	chr2:21466182	chr2:21583599	No	Yes
Affx-157621510	11	14488044	chr11:14488044	T	C	0.3153	0.6452	0.3519	0.2941	0.1489	1	0.24415	0.7333	chr11:13749744	chr11:14287019	No	Yes
Affx-157589369	2	94380124	chr2:94380124	T	C	0.55345	0.7931	0.4528	0.7612	0.5254	0.8679	0.68515	1	chr2:94066394	chr2:94056332	No	Yes
Affx-278291656	3	16286251	chr3:16286251	T	C	0.406	0.1522	0.3115	0.3654	0.3333	0.9375	0.63945	0.5854	chr3:15623395	chr3:16377909	No	Yes
Affx-157615163	1	170226097	chr1:170226097	T	C	0.915	0.475	0.9167	0.6818	0.8537	0.2391	0.78555	0.25	chr1:169520660	chr1:171544643	No	Yes
Affx-157587803	3	56317522	chr3:56317522	T	C	0.8087	0.8947	0.7358	0.74	0.5652	1	0.6121	0.7049	chr3:55414852	chr3:56224985	No	Yes
Affx-157595792	4	68983177	chr4:68983177	A	C	0.29615	0.2364	0.1961	0.2857	0.386	0.5	0.26725	0	chr4:68167306	chr4:68557882	No	Yes
Affx-157612635	24	858042	chr24:858042	T	C	0.28115	0	0	0.2917	0.2105	0	0.2385	0	chr24:855153	chr24:888094	No	Yes
Affx-157614096	2	105581337	chr2:105581337	T	C	0.44285	0.9767	0.4	0.2653	0.5385	0.7895	0.92765	0.7111	chr2:104946168	chr2:105283870	No	Yes
Affx-278316108	27	4844490	chr27:4844490	A	G	0.65725	0.3958	0.2292	0.4259	0.5556	0.2353	0.6599	0.4615	chr27:4422116	chr27:7241045	No	Yes
Affx-157611767	11	15272274	chr11:15272274	A	C	0	0.075	0.2264	0.2321	0.1404	0	0.2521	0.3966	chr11:14530629	chr11:15067644	No	Yes
Affx-157615883	11	13307361	chr11:13307361	A	G	0.1337	0.0513	0.2857	0.5625	0.2857	0.0811	0.1267	0.3913	chr11:12594760	chr11:13134865	No	Yes
Affx-157587470	1	158278494	chr1:158278494	A	G	0.11245	0.2581	0.0588	0.2545	0.4648	0.1311	0.375	0.2381	chr1:157446646	chr1:159626280	No	Yes
Affx-278308154	1	91429366	chr1:91429366	T	C	0.5053	0.2453	0.322	0.12	0.3824	0	0.34545	0.0149	chr1:90793304	chr1:92844556	No	Yes
Affx-157625202	2	68005626	chr2:68005626	T	G	0.14145	0.4706	0.2917	0.375	0.1754	0.0513	0.17255	0.4878	chr2:67829360	chr2:67740040	No	Yes
Affx-157587665	5	15148112	chr5:15148112	A	G	0.87205	0.4211	0.8824	0.5152	0.6429	0.5	0.63125	0.6333	chr5:14508477	chr5:15355573	No	Yes
Affx-157595175	3	67068468	chr3:67068468	T	C	0.80785	0.8077	0.5577	0.4528	0.5	0.5484	0.4684	0.3043	chr3:66318392	chr3:66909735	No	Yes
Affx-157596125	5	18838948	chr5:18838948	T	C	0.16485	0.0377	0.087	0.4028	0.3	0	0.16305	0	chr5:18126752	chr5:19073576	No	Yes
Affx-157625860	13	9717395	chr13:9717395	A	C	0.13905	0	0.1296	0.0938	0.102	0.4107	0.43445	0	chr13:9049041	chr13:10435171	No	Yes
Affx-157609110	3	30285145	chr3:30285145	A	C	0.4555	0.9348	0.7209	0.4151	0.6579	0.9444	0.25475	0.26	chr3:29559312	chr3:30321481	No	Yes
Affx-157623186	3	32554508	chr3:32554508	A	G	0.40085	0.3077	0.0909	0.3167	0.4918	0.85	0.29165	0.459	chr3:31820689	chr3:32582298	No	Yes
Affx-157592084	6	2388917	chr6:2388917	T	C	0.9037	0.9111	0.575	0.7647	0.9143	0.76	0.9335	1	chr6:1890195	chr6:3120575	No	Yes
Affx-157614651	1	95299379	chr1:95299379	T	C	0.1905	0.2982	0.3115	0.2951	0.4098	0.2321	0.39985	0.3621	chr1:94643323	chr1:96691237	No	Yes
Affx-157615737	2	9139060	chr2:9139060	A	G	0.12915	0.3721	0.4528	0.5532	0.3529	0.1373	0.6096	0.4054	chr2:9106313	chr2:9192340	No	Yes
Affx-157594528	8	24324121	chr8:24324121	A	G	0.84725	0.973	0.9556	0.8462	0.5882	1	0.32945	1	chr8:23145245	chr8:24597555	No	Yes
Affx-157601804	23	1295335	chr23:1295335	T	G	0.396	0.7419	0.4419	0.4118	0.4118	0.6429	0.58125	0.0294	chr23:1265924	chr23:1379583	No	Yes
Affx-157608356	6	25413871	chr6:25413871	A	C	0.67155	0.5238	0.2909	0.4375	0.7895	0.4783	0.52725	0.2973	chr6:24936457	chr6:26352521	No	Yes
Affx-157597054	23	4009732	chr23:4009732	A	C	0.86495	0.1333	0.7188	0.5714	0.4062	0.8276	0.65335	0.2703	chr23:3946676	chr23:4142453	No	Yes
Affx-157616990	11	15152497	chr11:15152497	A	G	0.39825	0.9091	0.3	0.4894	0.5636	0.9808	0.1723	0.5085	chr11:14410870	chr11:14947911	No	Yes
Affx-157609764	3	59909562	chr3:59909562	A	G	#N/A	#N/A	#N/A	#N/A	#N/A	#N/A	#N/A	#N/A	chr3:59191864	chr3:59803958	No	Yes
Affx-278314262	1	175531671	chr1:175531671	T	C	0.606	0.8	0.7	0.1915	0.4474	0.6667	0.55405	0.0392	chr1:174778921	chr1:176859974	No	Yes
Affx-157615538	19	7680728	chr19:7680728	A	G	0.627	0.8049	0.9167	0.8125	0.5714	0	0.7666	0.1143	chr19:7670086	chr19:7817887	No	Yes
Affx-157615818	17	9153020	chr17:9153020	A	G	0.1426	0.3333	0.05	0.2	0.2895	0	0.4318	0.1042	chr17:8667390	chr17:8966915	No	Yes
Affx-157605592	10	11534516	chr10:11534516	T	C	0.60615	0.0811	0.7174	0.8148	0.5952	0.6	0.8756	0.6809	chr10:11036680	chr10:11984792	No	Yes
Affx-157590611	3	65696341	chr3:65696341	A	G	0.54025	0.3448	0.4138	0.3019	0.2564	0.9016	0.2662	0.8033	chr3:64954651	chr3:65546364	No	Yes
Affx-157591800	1	168550528	chr1:168550528	T	G	0.4734	0.2444	0.4531	0.3077	0.1887	0.0816	0.17265	0.0278	chr1:167852939	chr1:169875894	No	Yes
Affx-157587623	4	4832924	chr4:4832924	T	C	0.5037	0.6531	0.6486	0.5254	0.4419	0.45	0.41295	0.6471	chr4:4785059	chr4:4805757	No	Yes
Affx-157626477	19	9073041	chr19:9073041	T	G	0.52485	0.7308	0.4884	0.2391	0.5172	0.0909	0.2192	0.4762	chr19:9049323	chr19:9198979	No	Yes
Affx-157609399	10	19178711	chr10:19178711	T	C	0.4543	0.7872	0.58	0.7391	0.6977	0.5957	0.7057	0.52	chr10:18646945	chr10:19593159	No	Yes
Affx-157590627	2	27886186	chr2:27886186	A	G	0.9353	0.5818	0.7377	0.7391	0.6604	0.6346	0.4966	0.2308	chr2:27964214	chr2:27831278	No	Yes
Affx-157597278	24	756210	chr24:756210	T	C	0.5546	0.4667	0.5882	0.4375	0.3143	0.0857	0.4678	0.2941	chr24:753319	chr24:786261	No	Yes
Affx-278320706	1	85052487	chr1:85052487	A	G	0.09065	0.1304	0.5	0.08	0.0926	0	0.313	0	chr1:84456854	chr1:86178813	No	Yes
Affx-157618977	1	133828657	chr1:133828657	T	C	0.9262	1	1	0.8333	0.8958	0.4231	0.99155	0.4464	chr1:133112452	chr1:135058839	No	Yes
Affx-157609681	11	8512742	chr11:8512742	A	G	0.76165	0.7292	0.7458	0.7647	0.4545	0.7091	0.4259	0.971	chr11:7875306	chr11:8389878	No	Yes
Affx-157609222	4	73418978	chr4:73418978	A	G	0.82065	0.9508	0.3393	0.7941	0.8448	0.6582	0.6754	0.1184	chr4:72541265	chr4:72926884	No	Yes
Affx-157621125	1	171422038	chr1:171422038	A	G	0.9075	0.6923	0.931	0.9344	0.7333	1	0.5	0.898	chr1:170726044	chr1:172750787	No	Yes
Affx-157589208	13	5157750	chr13:5157750	A	C	0.30855	0.2632	0.4634	0.1186	0.3725	0.5179	0.3013	0.6481	chr13:4520362	chr13:5899987	No	Yes
Affx-278313714	2	85860538	chr2:85860538	A	G	0.7169	0.875	0.86	0.6596	0.4694	0.1346	0.9507	0.6585	chr2:85601289	chr2:85582239	No	Yes
Affx-157617853	11	13492249	chr11:13492249	A	G	0.2529	0.8	0.3889	0.6829	0.3939	0.3103	0.44765	0.5581	chr11:12779617	chr11:13319635	No	Yes
Affx-157610249	2	81958641	chr2:81958641	A	G	0	0.1667	0.1667	0.3393	0.5472	0.9149	0.33195	0.2041	chr2:81644978	chr2:81695019	No	Yes
Affx-157584403	8	16214121	chr8:16214121	A	G	0.78675	0.48	0.5741	0.3684	0.58	0.8491	0.6055	0.0227	chr8:15090731	chr8:16543217	No	Yes
Affx-278301335	8	5214931	chr8:5214931	A	C	0.1082	0	0.0714	0.1944	0.3846	0.1429	0.275	0.2619	chr8:5184132	chr8:5582692	No	Yes
Affx-157619352	4	82840821	chr4:82840821	A	G	0.98335	0.2889	0.8657	0.5303	0.6271	0.32	0.35085	1	chr4:81830306	chr4:82265157	No	Yes
Affx-157595387	1	193051233	chr1:193051233	T	G	0.3609	0.6721	0.25	0.3934	0.0645	0.9851	0.24635	0	chr1:192186260	chr1:194428305	No	Yes
Affx-157623924	18	3216949	chr18:3216949	T	C	0.5231	0.2115	0.6271	0.5172	0.2273	0.0196	0.3691	0.4308	chr18:3153114	chr18:3177674	No	Yes
Affx-157598122	8	15928684	chr8:15928684	A	G	0.4816	0.1481	0.2391	0.6667	0.34	0.6038	0.49615	0.45	chr8:14805001	chr8:16257781	No	Yes
Affx-157593934	2	66413365	chr2:66413365	A	G	0.524	0.629	0.6538	0.4792	0.4464	0.3571	0.47755	0.8033	chr2:66272806	chr2:66184510	No	Yes
Affx-157619131	4	60749633	chr4:60749633	T	G	0	0.04	0.2308	0.2982	0.1667	0.082	0.16655	0	chr4:59970949	chr4:60360994	No	Yes
Affx-157608326	1	104241460	chr1:104241460	T	C	0.57205	0.5778	0.3962	0.5323	0.193	0.5208	0.10345	0.4808	chr1:103569548	chr1:105583731	No	Yes
Affx-157591568	6	19445566	chr6:19445566	T	C	0.9804	0.9565	0.4167	0.74	0.9	1	0.8464	0.7556	chr6:1500	chr6:20276421	No	Yes
Affx-157624613	3	40131400	chr3:40131400	A	G	0.36805	0.0556	0.2593	0.1957	0.1395	0.3143	0.06665	0	chr3:39329905	chr3:40080418	No	Yes
Affx-157603505	7	11242786	chr7:11242786	A	G	0.46575	0.3774	0.6508	0.6923	0.623	0.7424	0.54855	0.5385	chr7:10689864	chr7:11190161	No	Yes
Affx-157607087	2	108056656	chr2:108056656	T	C	0.92435	0.8113	0.7451	0.7447	0.6667	1	0.6552	0.9592	chr2:107413147	chr2:107719850	No	Yes
Affx-157610886	6	29169815	chr6:29169815	T	C	0.7202	0.6364	0.3846	0.3922	0.2	0.0465	0.4182	0	chr6:28680635	chr6:30096858	No	Yes
Affx-157585931	1	63755185	chr1:63755185	T	C	0.8221	0.0625	0.1136	0.6905	0.2683	1	0.7757	0.7353	chr1:63853562	chr1:63701762	No	Yes
Affx-157591185	1	135035743	chr1:135035743	A	G	0.5094	0.56	0.2432	0.3	0.5806	0.8387	0.02085	0.4706	chr1:134301021	chr1:136247443	No	Yes
Affx-157618069	2	100987675	chr2:100987675	A	G	0.17585	0.2041	0	0.4	0.4318	0.3137	0.5557	0.5102	chr2:100393832	chr2:100732991	No	Yes
Affx-157587491	24	3204068	chr24:3204068	A	G	0.7254	0.3333	0.2326	0.2708	0.1212	0	0.226	0.1053	chr24:3199885	chr24:3233531	No	Yes
Affx-157616291	3	3589783	chr3:3589783	T	C	0.87155	0.8571	0.6429	0.9167	0.6207	0.2273	0.65455	0.6415	chr3:3516201	chr3:3589597	No	Yes
Affx-157622315	13	8073351	chr13:8073351	A	C	0.26825	0.4545	0.4915	0.3621	0.4833	0.3864	0.20315	0.0667	chr13:7415786	chr13:8794857	No	Yes
Affx-157588431	11	13508154	chr11:13508154	T	C	0.43575	0.7273	0.7414	0.5968	0.5085	0.4615	0.42575	0	chr11:12795507	chr11:13335528	No	Yes
Affx-157628768	3	38562543	chr3:38562543	T	C	0.69695	0.3	0.6047	0.6364	0.8462	0.6557	0.50225	0.4054	chr3:37758691	chr3:38513434	No	Yes
Affx-157593184	28	4282386	chr28:4282386	A	G	0.37455	0.377	0.1875	0.6027	0.3148	0.7917	0.8372	0.38	chr28:4030676	chr28:4368327	No	Yes
Affx-157611067	5	44655126	chr5:44655126	A	G	0.2318	0	0.3729	0.2364	0.4419	0	0.13525	0	chr5:43871549	chr5:44800965	No	Yes
Affx-157616332	27	3399943	chr27:3399943	A	G	0.036	0.0465	0.0526	0.0238	0.1591	0	0.55305	0.0645	chr27:3183820	chr27:5807961	No	Yes
Affx-157621270	6	34043046	chr6:34043046	A	G	0.8031	0.9315	0.3559	0.7541	0.2653	0.5192	0.8434	0.9833	chr6:33526802	chr6:34956604	No	Yes
Affx-157618447	2	44861173	chr2:44861173	T	C	0.1575	0.75	0.2245	0.4259	0.1224	0.3636	0.1018	0.4348	chr2:45286754	chr2:44646259	No	Yes
Affx-157602769	11	18168065	chr11:18168065	T	C	0.04945	0.1163	0	0.0217	0.1364	0.0408	0.61525	0	chr11:17404454	chr11:17936789	No	Yes
Affx-157610849	14	2657996	chr14:2657996	A	G	0.3765	0.2373	0.2	0.3404	0.4651	0.3273	0.42335	0.6458	chr14:2649298	chr14:3053013	No	Yes
Affx-157585483	4	14401485	chr4:14401485	A	G	0.52715	0.193	0.8654	0.8667	0.8214	0.4032	0.7116	0.5818	chr4:14309670	chr4:14349571	No	Yes
Affx-157595911	2	66395031	chr2:66395031	A	C	0.46825	0.8958	0.2245	0.3208	0.3	0.3333	0.2278	0.2667	chr2:66254466	chr2:66166171	No	Yes
Affx-157618421	2	84160200	chr2:84160200	T	C	0.6419	0.7931	0.6094	0.4127	0.2041	0	0.5318	0	chr2:83901567	chr2:83882521	No	Yes
Affx-157589420	1	31127139	chr1:31127139	A	G	0.54045	0.82	0.85	0.3878	0.6596	0.45	0.40995	0.7037	chr1:31069786	chr1:31248597	No	Yes
Affx-157607519	6	6521722	chr6:6521722	T	C	0	0	0.1111	0.0952	0.0545	0.0169	0.4387	0	chr6:5956347	chr6:7196590	No	Yes
Affx-157621653	11	8909346	chr11:8909346	T	C	0.9875	0.1667	0.3913	0.6042	0.5349	0.8864	0.7198	0	chr11:8266015	chr11:8779862	No	Yes
Affx-157587176	8	21409113	chr8:21409113	T	C	0.9108	0.814	0.8125	0.7067	0.5862	0.7143	0.6022	0.9556	chr8:20238935	chr8:21691379	No	Yes
Affx-157624066	20	13188249	chr20:13188249	T	C	0.5218	0.1333	0.5208	0.2368	0.1364	0.2703	0.15975	0.3636	chr20:13314064	chr20:12969737	No	Yes
Affx-157602514	1	34149675	chr1:34149675	T	C	0.25875	0.5435	0.6786	0.3784	0.3111	0.5952	0.79165	0.8704	chr1:34108971	chr1:34270022	No	Yes
Affx-278312132	1	30170965	chr1:30170965	A	G	0.31185	0.3673	0.2373	0.0435	0.3514	0	0.2071	0	chr1:30113825	chr1:30292318	No	Yes
Affx-157605434	2	9378663	chr2:9378663	T	C	0.4243	0.3056	0.5854	0.1961	0.24	0.5333	0.65335	0.3191	chr2:9324550	chr2:9410575	No	Yes
Affx-157586696	1	92584749	chr1:92584749	T	C	0.16015	0.1818	0	0.4792	0.0923	0.5167	0.3559	0.4	chr1:91940522	chr1:93989876	No	Yes
Affx-157611534	1	121808034	chr1:121808034	T	C	0.8849	0.7188	0.9412	0.8919	0.7647	0.8333	0.86915	0.9778	chr1:121190506	chr1:123178378	No	Yes
Affx-157599022	1	91957773	chr1:91957773	T	C	0.76715	1	0.7636	0.907	0.9512	0.7551	0.7428	0.9024	chr1:91322349	chr1:93372164	No	Yes
Affx-157620339	5	55100177	chr5:55100177	A	G	0.0306	0.1702	0.3125	0.2292	0.1389	0.4	0.37035	0.5208	chr5:54858618	chr5:55160170	No	Yes
Affx-157609624	18	1152414	chr18:1152414	A	G	0.9659	0.5932	0.9091	0.7	0.7937	0.9756	0.9646	0.98	chr18:1102865	chr18:1128298	No	Yes
Affx-157604720	2	41017872	chr2:41017872	T	C	0.25255	0.34	0.2927	0.4211	0.7556	0.6765	0.48415	0.6944	chr2:41460548	chr2:40820297	No	Yes
Affx-157592425	3	41304513	chr3:41304513	T	C	0.45755	0.1778	0.1765	0.0769	0.0286	0	0.25695	0	chr3:40502094	chr3:41253533	No	Yes
Affx-157624933	24	5791265	chr24:5791265	A	G	0.81975	0.4	0.5789	0.5128	0.9211	0.439	0.4641	0.6957	chr24:5813010	chr24:5820974	No	Yes
Affx-157590873	26	2867906	chr26:2867906	A	G	0.4764	0.4468	0.4737	0.3636	0.2381	0.025	0.193	0	chr26:2809757	chr26:2868254	No	Yes
Affx-157592805	4	17276986	chr4:17276986	A	C	0.16495	0.2642	0.4468	0.5833	0.42	0.3636	0.27965	0.8769	chr4:17168022	chr4:17206986	No	Yes
Affx-157583415	17	7846074	chr17:7846074	T	C	0.60475	0.8462	0.7209	0.7692	0.7778	0.4737	0.80915	0.4211	chr17:7371507	chr17:7670052	No	Yes
Affx-157593300	14	9617037	chr14:9617037	A	G	0.35555	0.5172	0.2712	0.3778	0.4167	0.9818	0.0098	0.9423	chr14:9558058	chr14:9966328	No	Yes
Affx-157608451	2	13633499	chr2:13633499	A	G	0.1806	0.4643	0.34	0.4524	0.6735	0.913	0.479	0.1739	chr2:13563384	chr2:13645452	No	Yes
Affx-157619554	7	18876113	chr7:18876113	T	C	0.3703	0.4	0.58	0.5614	0.7736	0.3562	0.63805	0.5167	chr7:18279228	chr7:18780871	No	Yes
Affx-278315949	3	43020649	chr3:43020649	T	C	0.4423	0.1702	0.2549	0.4681	0.2727	0.9556	0.2317	0.4531	chr3:42179794	chr3:42993824	No	Yes
Affx-157584211	13	7464171	chr13:7464171	A	G	0.74285	0.6047	0.5	0.8077	0.4118	0.2432	0.81735	0.6744	chr13:6806401	chr13:8185693	No	Yes
Affx-157625324	2	21403220	chr2:21403220	T	C	0	0.0213	0.2075	0.0645	0.119	0	0.6102	0.2121	chr2:21257861	chr2:21375281	No	Yes
Affx-157618934	27	2033573	chr27:2033573	A	G	0.459	0.381	0.6829	0.4815	0.7027	0.898	0.64325	0.7576	chr27:1861456	chr27:4280840	No	Yes
Affx-157619126	1	160351846	chr1:160351846	A	G	0.07425	0.3571	0.5116	0.5909	0.2857	0.3864	0.96335	0.0444	chr1:159521546	chr1:161700082	No	Yes
Affx-157601783	14	12806214	chr14:12806214	T	C	0.225	0.1795	0.0769	0.3143	0.36	0.5111	0.3118	0.3	chr14:12749054	chr14:13149364	No	Yes
Affx-157589083	20	8108346	chr20:8108346	T	C	0.9046	0.2857	0.4	0.3725	0.7647	0.3659	0.3028	0.8276	chr20:8264859	chr20:7916905	No	Yes
Affx-157590134	3	101768346	chr3:101768346	T	C	0.1203	0.3023	0.2	0.1463	0.1364	0.28	0.19185	0.2549	chr3:100993336	chr3:101309246	No	Yes
Affx-157585679	27	2101189	chr27:2101189	T	C	0.14355	0.15	0.1714	0.0465	0.087	0.4419	0.1169	0.1395	chr27:1929071	chr27:4348453	No	Yes
Affx-157617833	24	1016883	chr24:1016883	T	C	0.6548	0.28	0	0.5588	0.3953	0	0.1731	0.1395	chr24:1014263	chr24:1046952	No	Yes
Affx-157585710	3	35931254	chr3:35931254	A	G	0.4069	0.9333	0.1321	0.5091	0.1148	0.5082	0.0609	0.4737	chr3:35161728	chr3:35920438	No	Yes
Affx-278320612	15	4611436	chr15:4611436	A	G	0.35175	0.5455	0.0588	0.275	0.5	0.8571	0.1296	0.4571	chr15:4577863	chr15:4879759	No	Yes
Affx-157603147	15	2130226	chr15:2130226	A	G	0.60155	0.6667	0.2917	0.5897	0.6522	0.7347	0.5155	0.5238	chr15:2115545	chr15:2419195	No	Yes
Affx-157587277	1	45408471	chr1:45408471	A	G	0.5839	0.2097	0.8704	0.587	0.5273	0.5217	0.8086	0.5536	chr1:45279871	chr1:45439482	No	Yes
Affx-157607542	4	25249524	chr4:25249524	A	G	0.98	1	1	0.8372	0.8833	0.9138	0.83405	0.641	chr4:24516581	chr4:25045769	No	Yes
Affx-157606044	20	9136894	chr20:9136894	T	C	0.29275	0.2927	0.3036	0.1136	0.2	0.2453	0.36765	0.3636	chr20:9284196	chr20:8936648	No	Yes
Affx-157617158	3	32173414	chr3:32173414	A	G	0.061	0.6	0.62	0.2885	0.6429	0.2727	0.454	0.0196	chr3:31438997	chr3:32201226	No	Yes
Affx-157595519	3	62642359	chr3:62642359	A	G	0.1377	0.4872	0.4182	0.3191	0.3659	0.25	0.218	0.1525	chr3:61934702	chr3:62542623	No	Yes
Affx-157620251	5	23055943	chr5:23055943	A	G	0.3091	0.3077	0.4225	0.36	0.0714	0.8036	0.2592	0.102	chr5:22354259	chr5:23291887	No	Yes
Affx-157623294	1	116060929	chr1:116060929	A	G	0.0715	0	0	0.0465	0.1429	0	0.21525	0.1538	chr1:115547506	chr1:117533163	No	Yes
Affx-157610541	7	3272382	chr7:3272382	T	C	0.9379	0.7273	0.8393	0.5625	0.4722	0.7222	0.1907	0.2766	chr7:3230438	chr7:3286746	No	Yes
Affx-157607849	2	69612631	chr2:69612631	T	C	0.56175	0.1207	0.86	0.82	0.1754	0.1538	0.37435	0.1714	chr2:69427099	chr2:69346957	No	Yes
Affx-157614950	17	2325840	chr17:2325840	T	C	0.57275	0.449	0.5918	0.6585	0.9474	0.7778	0.71565	0.9459	chr17:1829376	chr17:2198988	No	Yes
Affx-157616518	1	177028503	chr1:177028503	T	C	0.5713	0.6216	0.56	0.2222	0.2286	0.4	0.10025	0.0455	chr1:176263040	chr1:178344071	No	Yes
Affx-157614001	1	43668056	chr1:43668056	A	G	0.73215	0.8627	0.6122	0.6538	0.7826	0.5962	0.4231	0.9787	chr1:43541768	chr1:43699033	No	Yes
Affx-157587785	2	43869251	chr2:43869251	A	G	0.75025	0.1143	0.7436	0.5854	0.5263	0.4571	0.899	0.8649	chr2:44294773	chr2:43654326	No	Yes
Affx-157620677	18	5173021	chr18:5173021	A	G	0.5122	0.5349	0.7059	0.25	0.7273	1	0.76745	0.7447	chr18:5081666	chr18:5107836	No	Yes
Affx-157621981	5	55185402	chr5:55185402	A	G	0	0.4062	0.4828	0.6207	0.3793	0.4737	0.69395	0.52	chr5:54943839	chr5:55245393	No	Yes
Affx-157590452	6	28107578	chr6:28107578	A	G	0.65005	0.551	0.5278	0.339	0.1915	0.0465	0.4193	0	chr6:27618518	chr6:29034659	No	Yes
Affx-157628048	4	24874936	chr4:24874936	T	C	0.32845	0	0.2745	0.5	0.4	0.5306	0.19285	0.619	chr4:24148027	chr4:24722357	No	Yes
Affx-157591803	1	16083261	chr1:16083261	A	G	0.037	0.0926	0.0238	0.3043	0.2979	0.3478	0.4369	0.1509	chr1:15880569	chr1:16208246	No	Yes
Affx-157590718	2	94907417	chr2:94907417	T	C	0.15015	0.4915	0.4407	0.3846	0.383	0.7867	0.39575	0.2321	chr2:94593546	chr2:94583602	No	Yes
Affx-157615110	27	1037655	chr27:1037655	A	C	0.76605	0.3968	0.4615	0.4615	0.6042	1	0.2915	0.7955	chr27:890724	chr27:3311074	No	Yes
Affx-157603647	4	73027691	chr4:73027691	T	C	0.28755	0.2979	0.2881	0.6761	0.1837	0.3934	0.6804	0.8676	chr4:72149719	chr4:72536900	No	Yes
Affx-157624012	4	27845720	chr4:27845720	A	G	0.1612	0.5	0.2885	0.169	0.1852	0.6875	0.57925	0.0333	chr4:27101952	chr4:27628423	No	Yes
Affx-157606001	6	6017742	chr6:6017742	A	G	0.64715	0.3429	0.4603	0.561	0.614	0.5333	0.83425	0.1667	chr6:5481376	chr6:6715315	No	Yes
Affx-157603105	12	3726013	chr12:3726013	T	C	0.4627	0.1148	0.3148	0.0638	0.0408	0	0.5962	0	chr12:3725380	chr12:4135018	No	Yes
Affx-278304869	13	9430940	chr13:9430940	T	C	0.16955	0.3409	0.5263	0.439	0.35	0.1795	0.44755	0.3235	chr13:8762784	chr13:10148850	No	Yes
Affx-157606427	4	36245160	chr4:36245160	A	G	0.42835	0.8	0.1538	0.137	0.2131	0.0851	0.0871	0.5	chr4:35414851	chr4:35966342	No	Yes
Affx-157587774	3	21354435	chr3:21354435	T	C	0.39965	0.48	0.3265	0.5682	0.1148	0.3673	0.0251	0.6471	chr3:20666707	chr3:21425591	No	Yes
Affx-157605098	4	88567220	chr4:88567220	T	G	0.7093	0.8	0.62	0.3721	0.7213	0.3571	0.73235	0.6327	chr4:87528780	Not available in GRCg6a	No	No
Affx-157589000	1	181164049	chr1:181164049	T	C	0.9844	0.25	0.5789	0.3621	0.3684	0.125	0.6161	0.7917	chr1:180386704	chr1:182469378	No	Yes
Affx-157620805	4	69239050	chr4:69239050	T	C	0.666	0.5	0.8444	0.7	0.3148	0.4615	0.5377	0.0943	chr4:68423143	chr4:68813752	No	Yes
Affx-157610841	3	80238316	chr3:80238316	T	C	0.14555	0.4364	0.4194	0.4865	0.537	0.3286	0.4449	0.5593	chr3:79369451	chr3:79961934	No	Yes
Affx-157625374	13	3076073	chr13:3076073	T	C	0.6774	0.3617	0.1136	0.7234	0.6053	0.2222	0.32165	0.9355	chr13:2446122	chr13:3825756	No	Yes
Affx-157605109	5	30672770	chr5:30672770	T	C	0.2692	0.42	0.6562	0.6341	0.8286	1	0.4366	0.7344	chr5:29935619	chr5:30869950	No	Yes
Affx-157611757	4	46601399	chr4:46601399	A	G	0.0366	0	0.35	0.18	0.0213	0.1389	0.14585	0	chr4:45701047	chr4:46282684	No	Yes
Affx-278314332	1	52278721	chr1:52278721	T	C	0.51165	0.075	0.125	0.2581	0.6136	0.1034	0.36475	0.4727	chr1:52074074	chr1:52228281	No	Yes
Affx-157613348	21	2622894	chr21:2622894	T	G	0.31505	0	0.1186	0.1282	0.1667	0.6176	0.13055	0.0968	chr21:2628885	chr21:2632026	No	Yes
Affx-157616052	20	512324	chr20:512324	T	C	0.25395	0.6087	0.3488	0.3061	0.3889	0.94	0.7032	0.9091	chr20:479222	chr20:510065	No	Yes
Affx-157588447	6	17924299	chr6:17924299	T	C	0.29005	0.1842	0.5778	0.377	0.64	0.5	0.18065	0.7778	chr6:17467586	chr6:18754645	No	Yes
Affx-157613445	2	69448015	chr2:69448015	A	C	0.66455	0.7907	0.0816	0.5897	0.5918	0.1471	0.431	0.8939	chr2:69262495	chr2:69182304	No	Yes
Affx-157585371	2	39232904	chr2:39232904	A	G	0.61065	0.1364	0.4898	0.1224	0.2	0	0.1504	0.5	chr2:39672704	chr2:39035332	No	Yes
Affx-157607128	6	10494189	chr6:10494189	T	G	0.6797	0.8298	0.8772	0.7347	0.9783	0.9	0.3725	0.9318	chr6:10099788	chr6:11215933	No	Yes
Affx-157584926	8	12883665	chr8:12883665	T	C	0	0.2292	0.1087	0.2632	0.25	1	0.143	0.4167	chr8:11829902	chr8:13282223	No	Yes
Affx-157586641	23	3392815	chr23:3392815	A	G	0.24155	0.7679	0.7059	0.2143	0.2609	0.0926	0.1816	0.1935	chr23:3342624	chr23:3538437	No	Yes
Affx-157614840	2	39666207	chr2:39666207	A	G	1	1	0.75	0.6984	0.7679	1	0.66925	0.9531	chr2:40106046	chr2:39468633	No	Yes
Affx-157610184	2	4733669	chr2:4733669	A	G	0.09725	0.8235	0.4333	0.7778	0.4231	0.25	0.20335	0.9231	chr2:4695218	chr2:4786821	No	Yes
Affx-157611307	12	2137271	chr12:2137271	T	C	0.0475	0.1429	0.1842	0.4565	0.2727	0.551	0.17225	0.4146	chr12:2161069	chr12:2582096	No	Yes
Affx-157626558	9	22197897	chr9:22197897	T	C	0.1128	0.5556	0.4762	0.569	0.4906	0.1167	0.85665	0.3443	chr9:21574278	chr9:22261711	No	Yes
Affx-157626979	5	32701634	chr5:32701634	T	C	0.6283	0.75	0.7333	0.4423	0.6667	0.9767	0.2205	0.2414	chr5:31954870	chr5:32888498	No	Yes
Affx-157583719	23	3508876	chr23:3508876	T	C	0.753	0.8	0.7241	0.42	0.5556	0.7143	0.4507	0.7111	chr23:3458873	chr23:3654499	No	Yes
Affx-157591439	20	4657664	chr20:4657664	T	C	0.0435	0.4259	0.4	0	0.2167	0	0.32075	0.2909	chr20:4856732	chr20:4511614	No	Yes
Affx-157587524	4	30303493	chr4:30303493	A	G	0.7458	0.898	0.6508	0.7667	0.7593	0.9057	0.82365	1	chr4:29533936	chr4:30060245	No	Yes
Affx-157619269	2	21624363	chr2:21624363	T	C	0.25285	0.4324	0.4643	0.2941	0.3281	0	0.24185	0.0625	chr2:21479006	chr2:21596423	No	Yes
Affx-157628921	3	70502498	chr3:70502498	A	C	0.795	0.5	0.5833	0.383	0.7436	0.0833	0.55495	0.381	chr3:69686210	chr3:70276564	No	Yes
Affx-278294639	5	9281704	chr5:9281704	A	G	0.4853	0.1897	0.3846	0.451	0.3	0.2368	0.1298	0.2326	chr5:8723021	chr5:9540419	No	Yes
Affx-157612712	12	12867052	chr12:12867052	A	G	0.639	0.3906	0.1587	0.434	0.6271	0.8478	0.73925	0.7059	chr12:12824824	chr12:13241314	No	Yes
Affx-157603972	7	2828621	chr7:2828621	A	G	0.15395	0.76	0.5714	0.54	0.2381	0.8043	0.13745	0.5116	chr7:2797044	chr7:2853352	No	Yes
Affx-157603486	27	4395145	chr27:4395145	T	C	0.01615	0	0.1714	0	0.2286	0	0.1731	0	chr27:3994557	chr27:6801550	No	Yes
Affx-278308153	1	29600804	chr1:29600804	A	G	0.75045	0.8491	0.4222	0.2241	0.4706	0.186	0.4096	0.5745	chr1:29547260	chr1:29725960	No	Yes
Affx-157628396	3	92215870	chr3:92215870	T	C	0.2828	0.2292	0.4231	0.234	0.2182	0.7273	0.3909	0.3111	chr3:91444587	chr3:91846096	No	Yes
Affx-278292001	6	5200067	chr6:5200067	A	G	0.18905	0.3333	0.4545	0.5357	0.1923	0.1944	0.5277	0.037	chr6:4678155	chr6:5913178	No	Yes
Affx-157595368	6	24004931	chr6:24004931	A	G	0.75455	0.3636	0.5208	0.56	0.4773	0.4717	0.1812	0.0755	chr6:23542452	chr6:24958863	No	Yes
Affx-157610958	2	115992365	chr2:115992365	A	G	0.52555	0.6136	0.4118	0.6071	0.2941	0.1831	0.5162	0.8033	chr2:115290119	chr2:115585961	No	Yes
Affx-157606718	4	7315333	chr4:7315333	T	C	0.29615	0.1364	0.3167	0.5179	0.3922	0.0204	0.8412	0.6316	chr4:7255992	chr4:7275793	No	Yes
Affx-157607004	2	105794766	chr2:105794766	A	G	0.20535	0.5484	0.2381	0.1935	0.3077	0.4783	0.31545	0.5	chr2:105171929	chr2:105468145	No	Yes
Affx-157623029	3	107859607	chr3:107859607	A	G	0.1886	0.5849	0.5745	0.55	0.6774	0.4468	0.5946	0.4902	chr3:107028456	chr3:107402027	No	Yes
Affx-157621081	4	72810942	chr4:72810942	A	G	0.4585	0.1406	0.2833	0.0714	0.1	0.3729	0.1478	0.098	chr4:71940812	chr4:72327951	No	Yes
Affx-157584323	2	55547433	chr2:55547433	A	G	0.76855	0.775	0.4028	0.7213	0.4074	0.9815	0.8895	0.7925	chr2:55474503	chr2:55376377	No	Yes
Affx-157603747	13	7856100	chr13:7856100	A	G	0.47695	0.7826	0.617	0.7209	0.3333	0.9318	0.7628	0.7719	chr13:7198390	chr13:8577605	No	Yes
Affx-157586948	2	93650863	chr2:93650863	T	G	0.28685	0.26	0.5254	0.5833	0.2712	0	0.2051	0	chr2:93337057	chr2:93327106	No	Yes
Affx-157606833	1	95174892	chr1:95174892	T	C	0.29575	0.3333	0.1667	0.1458	0.1148	0	0.1889	0.0758	chr1:94518846	chr1:96566785	No	Yes
Affx-157598246	11	17510624	chr11:17510624	T	C	0.3725	0.5769	0.1552	0.2549	0.2041	0.5208	0.62705	0	chr11:16745526	chr11:17279912	No	Yes
Affx-157609281	4	40915769	chr4:40915769	A	C	0.82105	0.7105	0.6207	0.7193	0.1613	0.8136	0.6921	0.5	chr4:40084998	chr4:40634783	No	Yes
Affx-157628874	2	36927146	chr2:36927146	T	C	0.56675	0.4211	0.5238	0.3396	0.5769	0.1212	0.70925	0.1489	chr2:37368951	chr2:36733613	No	Yes
Affx-157620724	9	13595323	chr9:13595323	T	C	0.3767	0.4237	0.3279	0.7231	0.9107	0.8333	0.6918	0.9836	chr9:13036378	chr9:13716720	No	Yes
Affx-157618704	4	7839701	chr4:7839701	T	G	0.12875	0.3582	0	0.0357	0.1579	0	0.09615	0.082	chr4:7779790	chr4:7800146	No	Yes
Affx-157622462	3	18874083	chr3:18874083	A	G	0.90595	0.6792	0.8	0.9492	0.6471	0.9833	1	0.9796	chr3:18194615	chr3:18953818	No	Yes
Affx-157628663	5	41235598	chr5:41235598	T	C	0.4091	0.5246	0.3077	0.4167	0.2931	0.5833	0.09935	0.8621	chr5:40467007	chr5:41397494	No	Yes
Affx-278301535	6	22354184	chr6:22354184	A	G	#N/A	#N/A	#N/A	#N/A	#N/A	#N/A	#N/A	#N/A	chr6:21904960	chr6:23318709	No	No
Affx-157603730	21	6218626	chr21:6218626	T	G	0.4049	0.3194	0.3478	0.5366	0.4722	0.9167	0.4583	0.5957	chr21:6196363	chr21:6209070	No	Yes
Affx-157593236	7	10901302	chr7:10901302	A	G	0.2223	0	0.3393	0.14	0.1552	0	0.0821	0.4167	chr7:10363735	chr7:10864445	No	Yes
Affx-157593504	22	4255996	chr22:4255996	A	G	0.62105	0.1667	0.2373	0.1639	0.5172	0	0.3668	0.6667	chr22:3660997	chr22:4810715	No	Yes
Affx-278314885	9	5701396	chr9:5701396	T	C	0.14945	0.4857	0.1277	0.3721	0.5	0.4857	0.37455	0.3571	chr9:5180901	chr9:5855790	No	Yes
Affx-157599945	2	129732956	chr2:129732956	A	G	0.11805	0.4737	0.4528	0.2222	0.3279	0	0.52545	0.5	chr2:128905036	chr2:129010261	No	Yes
Affx-157593906	1	54643170	chr1:54643170	T	C	0.03195	0.5867	0.4118	0.5636	0.7358	1	0.8687	0.1176	chr1:54753134	chr1:54592818	No	Yes
Affx-157622422	1	122242036	chr1:122242036	T	C	0.379	0.3846	0.2128	0.1692	0.5849	0.3393	0.3422	0.537	chr1:121623029	chr1:123611300	No	Yes
Affx-157623375	8	29571867	chr8:29571867	T	C	0.7825	0.7391	0.7442	0.7407	0.8958	1	0.7006	0.6724	chr8:28374958	chr8:29824108	No	Yes
Affx-157600310	3	67563842	chr3:67563842	A	G	0.30875	0.6	0.7045	0.9074	0.6078	0.2264	0.88675	0.9149	chr3:66813687	chr3:67405094	No	Yes
Affx-157590939	4	88029205	chr4:88029205	A	C	0.20865	0.6102	0.26	0.2727	0.2727	0	0.20725	0.4878	chr4:86990687	chr4:87469313	No	Yes
Affx-157594875	1	146155775	chr1:146155775	T	C	0.88855	0.6393	0.88	0.9206	0.3636	0.2419	0.96415	0.5	chr1:145387047	chr1:147572570	No	Yes
Affx-157612983	8	19439124	chr8:19439124	A	G	0.3765	0.1282	0.3243	0.3659	0.3243	0.6905	0.6441	0.6667	chr8:18281914	chr8:19734074	No	Yes
Affx-157623668	1	128225303	chr1:128225303	T	G	0.0916	0	0.25	0.3438	0.2955	0.6774	0.53915	0.7455	chr1:127553359	chr1:129499370	No	Yes
Affx-157590739	13	7994834	chr13:7994834	T	C	0.42205	0.5814	0.3778	0.2727	0.3784	0.5	0.299	0.0556	chr13:7337269	chr13:8716338	No	Yes
Affx-157586210	4	30819992	chr4:30819992	A	G	0.27135	0.1569	0.5172	0.0385	0.0923	0	0.25345	0	chr4:30050624	chr4:30576770	No	Yes
Affx-157589598	12	4046733	chr12:4046733	A	G	0.1083	0.0189	0.34	0.45	0.4462	0.5	0.3472	0.7627	chr12:4046102	chr12:4455740	No	Yes
Affx-157613436	15	4770541	chr15:4770541	T	C	0.3603	0.283	0.6346	0.4906	0.8846	0.9149	0.899	0.0652	chr15:4723443	chr15:5025231	No	Yes
Affx-157599815	12	15998199	chr12:15998199	T	C	0.92275	0.4444	0.4857	0.7027	0.75	1	0.4921	1	chr12:15957214	chr12:16368738	No	Yes
Affx-278295529	20	8795799	chr20:8795799	T	C	0.0294	0.7436	0.3415	0.8421	0.8095	0.9677	0.8126	1	chr20:8952075	chr20:8604396	No	Yes
Affx-157598846	3	46852465	chr3:46852465	T	C	0.36565	0.0408	0.2264	0.74	0.473	0.1053	0.59705	0.6333	chr3:46000073	chr3:46816816	No	Yes
Affx-157606809	2	43919819	chr2:43919819	A	G	0.7679	0.75	0.2553	0.3934	0.7937	0.875	0.62075	0.5968	chr2:44345340	chr2:43704894	No	Yes
Affx-157610072	22	3958561	chr22:3958561	T	G	0.47635	0.2308	0.6441	0.0545	0.1224	0	0.2024	0.0213	chr22:3363528	chr22:4513289	No	Yes
Affx-157598810	20	526161	chr20:526161	A	G	0.26485	0.4375	0.283	0.3265	0.6296	1	0.4334	0.4043	chr20:492981	chr20:523904	No	Yes
Affx-157593192	1	179773055	chr1:179773055	A	C	0.04475	0	0.1833	0.2708	0.4545	0.2222	0.7084	0	chr1:178996043	chr1:181078146	No	Yes
Affx-157604965	4	52800733	chr4:52800733	A	G	0.0998	0.2889	0.1944	0.6462	0.1739	0.0227	0.3543	0.7193	chr4:51874191	chr4:52456307	No	Yes
Affx-157599368	1	91587220	chr---:---	A	G	#N/A	#N/A	#N/A	#N/A	#N/A	#N/A	#N/A	#N/A	#N/A	chr1:93002254	#N/A	#N/A
Affx-157592132	2	15836481	chr2:15836481	A	G	0.38395	0.2885	0.1915	0.3585	0.3125	0.6471	0.5729	0.0732	chr2:15751621	chr2:15833154	No	Yes
Affx-157620114	4	36786584	chr4:36786584	A	G	0.3597	0.4603	0.125	0.0323	0.0492	0	0.18225	0	chr4:35956320	chr4:36507758	No	Yes
Affx-157610924	1	165738880	chr1:165738880	A	C	0.1213	0.15	0.2239	0.2468	0.375	0.3947	0.37165	0	chr1:165049830	chr1:167073072	No	Yes
Affx-157627455	1	131701840	chr1:131701840	T	C	0.23075	0.4792	0.0943	0.3421	0.383	0.6667	0.5139	0.4615	chr1:131013485	chr1:132960547	No	Yes
Affx-157614644	2	17882752	chr2:17882752	T	C	0	0.1045	0.1216	0.3514	0.0169	0	0.1715	0.1081	chr2:17748700	chr2:17866986	No	Yes
Affx-157598796	3	98033702	chr3:98033702	A	G	0	0.7222	0.1765	0.1892	0.0488	0	0	0	chr3:97153358	chr3:97584502	No	Yes
Affx-157611041	15	11229328	chr15:11229328	A	G	0.47075	0.4865	0.6222	0.8043	0.4545	0.1364	0.83265	0.9167	chr15:11161428	chr15:11447218	No	Yes
Affx-157587680	3	97004619	chr3:97004619	T	G	0.3493	1	0.6531	0.7955	0.4561	1	0.7838	1	chr3:96147570	chr3:96577854	No	Yes
Affx-157586477	13	6450332	chr13:6450332	T	C	0.21	0	0.0833	0	0	0	0.22025	0	chr13:5792304	chr13:7171882	No	Yes
Affx-157587612	7	29908569	chr7:29908569	A	G	0.8279	1	0.5	0.8333	0.7174	1	0.633	0.8289	chr7:29258748	chr7:29756579	No	Yes
Affx-157598087	14	4992436	chr14:4992436	T	C	0.0196	0.2909	0.1333	0.1231	0.127	0.5417	0.3054	0.3148	chr14:4957753	chr14:5364231	No	Yes
Affx-157605749	14	14848256	chr14:14848256	A	G	0.8865	1	0.8871	0.7963	1	1	0.70565	0.9362	chr14:14932105	chr14:15228832	No	Yes
Affx-157599018	11	16731631	chr11:16731631	T	C	0.6348	0.24	0.8364	0.7385	0.5	0.8462	0.26805	0.8182	chr11:15967369	chr11:16502494	No	Yes
Affx-157598088	4	76230414	chr4:76230414	T	C	0.65985	0.1064	0.3548	0.1167	0.069	0	0.14975	0.0597	chr4:75260056	chr4:75681002	No	Yes
Affx-157624588	2	92830937	chr2:92830937	A	G	0.3385	0.7209	0.5238	0.25	0.6346	0.4286	0.64425	0.8475	chr2:92514314	chr2:92507158	No	Yes
Affx-157595601	4	38634127	chr4:38634127	T	G	0.7848	0.6122	0.7541	0.4211	0.7031	0.3889	0.4076	0.3469	chr4:37804133	chr4:38353005	No	Yes
Affx-157618807	3	40438080	chr3:40438080	T	G	0.50145	0.2909	0.74	0.5303	0.4138	0.0238	0.54015	0.4651	chr3:39636651	chr3:40387083	No	Yes
Affx-157618107	7	32075370	chr7:32075370	A	C	0.85645	0.3571	0.4	0.5077	0.5962	0.8302	0.41265	0.9818	chr7:31412687	chr7:31909094	No	Yes
Affx-157609380	3	42936606	chr3:42936606	A	G	0.3387	0	0	0	0	0	0.26735	0	chr3:42095839	chr3:42909776	No	Yes
Affx-157585042	5	8296562	chr5:8296562	A	G	0.27355	0.3333	0.1148	0.3036	0.3333	0.0545	0.33805	0.7308	chr5:7737949	chr5:8555292	No	Yes
Affx-157587834	15	9719016	chr15:9719016	T	C	0.24955	0.3051	0.234	0.2969	0.1071	0.3778	0.38525	0	chr15:9674340	chr15:9959409	No	Yes
Affx-157615324	11	1988819	chr11:1988819	A	G	0.1298	0.05	0.2115	0.8036	0.4746	0.9538	0.20045	0.2344	chr11:1921500	chr11:1929279	No	Yes
Affx-157584164	5	45222575	chr5:45222575	A	G	0.8238	0.9107	0.6981	0.8676	0.7164	0.06	0.73335	0.2206	chr5:44408228	chr5:45336930	No	Yes
Affx-157589730	10	3366554	chr10:3366554	A	G	0.43645	0.2381	0.1786	0.5938	0.1111	0.375	0.3631	0.2653	chr10:2927452	chr10:3878973	No	Yes
Affx-157594033	9	14198274	chr9:14198274	A	G	#N/A	#N/A	#N/A	#N/A	#N/A	#N/A	#N/A	#N/A	chr9:13625662	chr9:14305919	No	Yes
Affx-157605814	4	33900335	chr4:33900335	A	G	0.64645	0.9348	0.3846	0.7551	0.8644	1	0.71625	0.9032	chr4:33092497	chr4:33646678	No	Yes
Affx-157627402	5	30135725	chr5:30135725	A	G	0.24515	0.629	0	0.2769	0.569	0.6167	0.27395	0.6909	chr5:29398539	chr5:30332910	No	Yes
Affx-157627884	2	89523378	chr2:89523378	A	G	0.49045	0.3704	0.5918	0.5846	0.6735	0.5522	0.61745	0.619	chr2:89221930	chr2:89214024	No	Yes
Affx-157603125	10	4872985	chr10:4872985	A	C	0.66205	0.3636	0.8537	0.7931	0.9231	1	0.689	0.7755	chr10:4434444	chr10:5385384	No	Yes
Affx-157622366	2	37189855	chr2:37189855	A	G	0.8009	0.7419	0.6154	0.7917	0.6364	0.8571	0.7748	0.9655	chr2:37631463	chr2:36996326	No	Yes
Affx-157600827	10	19911610	chr10:19911610	A	C	0.2661	0.6792	0.6774	0.4324	0.7143	0.4359	0.94325	0.4	chr10:19377706	chr10:20324415	No	Yes
Affx-157624393	4	69288501	chr4:69288501	T	G	0.20255	0.4151	0	0.42	0.875	0.3878	0.3012	0.1321	chr4:68472595	chr4:68863200	No	Yes
Affx-157625407	2	16501439	chr2:16501439	T	C	0.25975	0.1333	0.0345	0.1522	0.15	0	0.4087	0	chr2:16380387	chr2:16498110	No	Yes
Affx-157592760	1	127249184	chr1:127249184	A	G	0.32075	0.1818	0.4444	0.283	0.1569	0.2364	0	0.7619	chr1:126606470	chr1:128559550	No	Yes
Affx-157612179	1	182343985	chr1:182343985	A	C	0.94485	0.4043	0.7091	0.7333	0.5	0.7805	0.2021	0.8333	chr1:181546847	chr1:183630687	No	Yes
Affx-157617787	1	92001226	chr1:92001226	A	G	0.5331	0.9362	0.4262	0.3966	0.3404	0.8909	0.6158	0.8049	chr1:91365803	chr1:93415615	No	Yes
Affx-157605267	5	58047654	chr5:58047654	T	C	0	0.1091	0.1714	0.5682	0.3514	0	0.41995	0	chr5:57806256	chr5:58064138	No	Yes
Affx-157605530	4	77447625	chr4:77447625	T	G	0.31875	0.7647	0.4545	0.8734	0.9492	0.6731	0.7212	0.3704	chr4:76455809	chr4:76877288	No	Yes
Affx-157602162	Z	18659638	chrZ:18659638	A	G	0.6738	1	0.8182	0.3333	0.3913	1	0.3388	0.1667	chrZ:18518508	chrZ:18659571	No	Yes
Affx-278289801	2	18791425	chr2:18791425	A	G	0.15615	0.7636	0.3404	0.6739	0.2381	0.4783	0.4839	0.0667	chr2:18646134	chr2:18763488	No	Yes
Affx-278290754	13	8360402	chr13:8360402	A	G	0.2856	0	0.2292	0.3167	0.2769	0.3774	0	0.4318	chr13:7701114	chr13:9079910	No	Yes
Affx-157616594	14	10172259	chr14:10172259	T	C	0.04905	0.3056	0.6818	0.3889	0.2245	0.5	0.40385	0.4565	chr14:10114871	chr14:10521293	No	Yes
Affx-157590703	3	20725346	chr3:20725346	A	G	0.1184	0.6383	0.4	0.5918	0.2553	0.0667	0.28215	0.5294	chr3:20037475	chr3:20796504	No	Yes
Affx-157616928	7	30703824	chr7:30703824	T	C	0.5608	0.5738	0.5161	0.7937	0.4783	0.2879	0.6127	0.1935	chr7:30053897	chr7:30551823	No	Yes
Affx-157605799	11	12946309	chr11:12946309	A	G	0.9861	0.14	0.386	0.4333	0.3871	0.2407	0.65225	0.2787	chr11:12250148	chr11:12785852	No	Yes
Affx-157604834	5	46472333	chr5:46472333	T	C	0.6136	1	0.9259	1	0.9714	1	1	1	chr5:45658027	chr5:46586742	No	Yes
Affx-157628511	23	252829	chr23:252829	A	G	0.8857	0.8654	0.7111	0.5263	0.75	1	0.9386	1	chr23:249631	chr23:363071	No	Yes
Affx-157585548	4	22242992	chr4:22242992	A	G	0.07275	0.1923	0	0.1207	0.1935	0.0185	0.69445	0.6034	chr4:21545760	chr4:22095744	No	Yes
Affx-157628542	7	2483220	chr7:2483220	A	G	0.94055	0.9773	0.7073	0.5	0.4615	0.8333	0.8544	0.7143	chr7:2451497	chr7:2507961	No	Yes
Affx-157583733	23	4226921	chr23:4226921	A	G	0.86325	0.3784	0.75	0.8298	0.561	0.6122	0.65925	0.7838	chr23:4164192	chr23:4359641	No	Yes
Affx-157600158	6	30422470	chr6:30422470	T	C	0.64205	0.8644	0.7045	0.6222	0.5	0.3455	0.28685	0.963	chr6:29933639	chr6:31349502	No	Yes
Affx-157611222	4	70280151	chr4:70280151	T	C	1	0.7321	0.75	0.9444	0.8478	0.4773	0.8491	0.0179	chr4:69435914	chr4:69825706	No	Yes
Affx-157627668	6	16838886	chr6:16838886	A	G	0.3966	0.7692	0.5	0.64	0.45	0.7966	0.20745	0.5902	chr6:16388192	chr6:17670354	No	Yes
Affx-157627122	15	1837748	chr15:1837748	T	C	0.6843	0.9697	0.7234	0.875	0.8378	0.25	0.81745	0.8824	chr15:1823493	chr15:2126713	No	Yes
Affx-157622961	2	117799449	chr2:117799449	A	G	0.2474	0.6047	0.5294	0.8889	0.5	0.5962	0.7006	0.9231	chr2:117074985	chr2:117367525	No	Yes
Affx-157585203	Z	73167268	chrZ:73167268	A	G	#N/A	#N/A	#N/A	#N/A	#N/A	#N/A	#N/A	#N/A	chrZ:72991396	chrZ:73371655	No	Yes
Affx-157617633	10	8511960	chr10:8511960	A	G	0.8443	0.8333	0.9474	0.8333	0.8	1	0.4646	0.9846	chr10:8025167	chr10:8975699	No	Yes
Affx-157600551	3	63168405	chr3:63168405	A	G	0.4035	0.5106	0.3333	0.2727	0.2105	0.5	0.5	0.4762	chr3:62449469	chr3:63056954	No	Yes
Affx-157605074	13	3652931	chr13:3652931	T	C	0.20065	0.8936	0.8571	0.72	0.8293	1	0.80335	0.6892	chr13:3023024	chr13:4402616	No	Yes
Affx-278298748	8	7907117	chr8:7907117	A	G	0.4284	0.8333	0.7627	0.3968	0.3333	0.3929	0.2843	0.8056	chr8:7862915	chr8:8263101	No	Yes
Affx-157617062	15	223709	chr15:223709	A	G	0.77065	0.82	0.6338	0.5769	0.5349	1	0.64495	0.5	chr15:215088	chr15:519303	No	Yes
Affx-157599614	21	6465667	chr21:6465667	T	C	0.58175	0.1957	0.2381	0.5208	0.4615	1	0.4341	0.9524	chr21:6442270	chr21:6454150	No	Yes
Affx-157598644	11	17798910	chr11:17798910	A	G	0.267	0.2143	0.6053	0.1636	0.3265	0.3617	0.1807	0.0816	chr11:17035014	chr11:17568032	No	Yes
Affx-157598184	2	145759569	chr2:145759569	T	C	0.6228	0.1739	0.3276	0.4375	0.4576	0	0.2891	0.0896	chr2:145236657	chr2:145645898	No	Yes
Affx-157617397	7	13405024	chr7:13405024	A	C	0.21425	0	0.1067	0.1579	0.2353	0	0.35505	0.0784	chr7:12852493	chr7:13351954	No	Yes
Affx-157613950	12	16401424	chr12:16401424	T	G	0.81845	0.6667	0.7234	0.5208	0.5833	1	0.73055	1	chr12:16353522	chr12:16766257	No	Yes
Affx-157621279	13	9541122	chr13:9541122	T	C	1	1	0.8372	0.9048	0.7213	1	0.64825	0.9762	chr13:8872877	chr13:10258986	No	Yes
Affx-157604267	3	40748595	chr3:40748595	T	C	0.23445	0.027	0.5273	0.037	0.1132	0.6098	0.21705	0.0333	chr3:39947612	chr3:40697602	No	Yes
Affx-157586341	19	1926252	chr19:1926252	T	C	0.2591	0.6739	0.6471	0.2051	0.3333	0.12	0.41575	0.4237	chr19:1948068	chr19:2111855	No	Yes
Affx-157618253	1	139420969	chr1:139420969	T	C	0.5539	0.7288	0.717	0.5938	0.6364	0	0.40475	0.66	chr1:138755464	chr1:140757386	No	Yes
Affx-157621531	1	146280714	chr1:146280714	A	G	0.3038	0.1702	0.52	0.8372	0.2381	0.6047	0.34815	0.4727	chr1:145511988	chr1:147697505	No	Yes
Affx-157625522	23	3330128	chr23:3330128	T	C	0.07445	0.7463	0.2558	0.2407	0.05	0.0877	0.1482	0.3148	chr23:3279937	chr23:3475750	No	Yes
Affx-157600393	5	31590081	chr5:31590081	T	C	0.4553	0.5556	0.5156	0.6415	0.875	0.9508	0.2306	0.7381	chr5:30853520	chr5:31787257	No	Yes
Affx-157626220	1	166088008	chr1:166088008	A	G	0.56495	0.1731	0.2419	0.3208	0.3088	0.28	0.1083	0.3269	chr1:165399248	chr1:167422193	No	Yes
Affx-157610505	10	19210361	chr10:19210361	T	C	0.51525	0.2857	0.5556	0.8095	0.7742	0.44	0.64585	0.7714	chr10:18678597	chr10:19624808	No	Yes
Affx-157592957	5	17237851	chr5:17237851	T	C	0.1086	0.5714	0.0351	0.5781	0.3778	0.973	0.16045	0.4259	chr5:16540260	chr5:17490247	No	Yes
Affx-157588264	5	58441334	chr5:58441334	T	C	0.1546	0.0556	0.2889	0.1455	0.3333	0.5102	0.0595	0.3333	chr5:58197672	chr5:58457829	No	Yes
Affx-157609234	2	20547159	chr2:20547159	A	G	0.0563	0.5	0.6167	0.7955	0.5686	0.9474	0.3126	0.4688	chr2:20401410	chr2:20519236	No	Yes
Affx-157583621	5	28956561	chr5:28956561	A	G	0.98865	0.6818	0.6897	0.7302	0.7692	0.8889	0.3072	0.9153	chr5:28218873	chr5:29153719	No	Yes
Affx-157602617	23	4421853	chr23:4421853	T	C	0.10315	0	0.2667	0	0	0	0.0102	0	chr23:4359141	chr23:4554568	No	Yes
Affx-157623284	2	112195759	chr2:112195759	A	G	0.1963	0.4375	0.4583	0.3333	0.3469	0	0.38725	0.0714	chr2:111537786	chr2:111838933	No	Yes
Affx-278311878	27	2718948	chr27:2718948	A	G	0.21625	0	0.1591	0.4423	0.3	0.3673	0.3674	0.6279	chr27:2534878	chr27:4954531	No	Yes
Affx-157613066	26	4359132	chr26:4359132	A	G	0.4944	0.8333	0.4773	0.5714	0.6552	0.7	0.2039	0.7143	chr26:4300780	chr26:4358783	No	Yes
Affx-157616979	19	9584325	chr19:9584325	T	C	0.66445	0.2368	0.6304	0.3654	0.15	0.1765	0.2223	0.3818	chr19:9559121	chr19:9708157	No	Yes
Affx-157591272	9	7555780	chr9:7555780	A	C	0	0.5714	0.0323	0.1455	0.1042	0.0189	0.28665	0.0222	chr9:7036289	chr9:7710146	No	Yes
Affx-157616199	4	68889669	chr4:68889669	A	C	0.79775	0.7436	0.9355	0.4222	0.1091	0.4286	0.8248	0.5849	chr4:68073799	chr4:68464374	No	Yes
Affx-157603584	4	73574054	chr4:73574054	T	C	0.29575	0.1613	0.1897	0.1667	0.0299	0.0161	0.0622	0.0161	chr4:72696329	Not available in GRCg6a	No	No
Affx-157604823	1	49838060	chr1:49838060	A	G	0.8389	0.6429	0.6949	0.6667	0.5	0.9231	0.73425	0.9259	chr1:49661203	chr1:49803846	No	Yes
Affx-157595086	1	51539239	chr1:51539239	A	G	0	0	0.2069	0.2364	0.4182	0.5588	0.47025	0.05	chr1:51348283	Not available in GRCg6a	No	No
Affx-157600716	7	32245199	chr7:32245199	A	C	0.75465	0	0.4355	0.1522	0.2623	0.0333	0.38625	0.3175	chr7:31582504	chr7:32078922	No	Yes
Affx-157625406	12	16617814	chr12:16617814	A	G	0.5	0.5	0.3469	0.625	0.7778	1	0.79565	1	chr12:16569993	chr12:16982642	No	Yes
Affx-157599476	3	54390638	chr3:54390638	A	G	0.9483	0.7536	0.614	0.6792	0.5179	0	0.6157	0.8125	chr3:53502447	chr3:54312740	No	Yes
Affx-157603616	1	64976928	chr1:64976928	T	C	0.0263	0.65	0.3846	0.1509	0.5091	0.38	0.3869	0.1356	chr1:65075683	chr1:64923527	No	Yes
Affx-157607614	4	50660003	chr4:50660003	T	C	0.12675	0.2439	0.3958	0.6042	0.2791	0.1395	0.59785	0.3721	chr4:49744316	chr4:50327298	No	Yes
Affx-157620992	7	14074418	chr7:14074418	T	C	0.1494	0.52	0.6905	0.1026	0.4359	0.2759	0.59285	0.3191	chr7:13522020	chr7:14021345	No	Yes
Affx-157590846	1	141388511	chr1:141388511	T	G	0.12445	0.3333	0.7143	0.32	0.2222	0.0698	0.7582	0.5385	chr1:140657269	chr1:142842262	No	Yes
Affx-157626635	2	19983547	chr2:19983547	A	G	0.60245	0.3103	0.4545	0.3607	0.28	0.4792	0.0185	0.8	chr2:19837527	chr2:19955637	No	Yes
Affx-157609701	4	77340647	chr4:77340647	A	G	0.5384	0.3519	0.4521	0.1642	0.1628	0.0862	0.5004	0.8588	chr4:76348831	chr4:76770311	No	Yes
Affx-157590385	12	13687185	chr12:13687185	A	G	0.08035	0.66	0.1667	0.2281	0.68	0.525	0.13065	0.4426	chr12:13645705	chr12:14061330	No	Yes
Affx-157585218	3	91725508	chr3:91725508	A	G	0.40125	0.6316	0.3103	0.6481	0.8889	0.66	0.3082	0.04	chr3:90954191	chr3:91355737	No	Yes
Affx-157621004	13	10430530	chr13:10430530	T	C	0.89085	0.85	0.4082	0.5893	0.6512	0.9815	0.8504	0.4222	chr13:9751346	chr13:11136765	No	Yes
Affx-157591228	15	6595278	chr15:6595278	T	C	0.23445	0.5435	0.3455	0.2826	0.6939	0.7273	0.9111	0.0816	chr15:6534083	chr15:6836226	No	Yes
Affx-157587864	12	3595020	chr12:3595020	T	C	0.234	0.1522	0.2464	0.1034	0.2586	0	0.57905	0.0746	chr12:3594308	chr12:4004029	No	Yes
Affx-157618449	2	85618844	chr2:85618844	A	G	0.5179	0.3774	0.2787	0.7193	0.6061	0.2037	0.12065	0.6364	chr2:85359643	chr2:85340552	No	Yes
Affx-157625709	4	66730872	chr4:66730872	A	G	0.43635	0.6508	0.6296	0.7143	0.64	0.5942	0.1584	0.6494	chr4:65914866	chr4:66305582	No	Yes
Affx-157625454	19	5311342	chr19:5311342	T	C	0.46	0.8868	0.4773	0.8367	0.5	0.6167	0.55765	0.3585	chr19:5308841	chr19:5459011	No	Yes
Affx-157611466	11	9157854	chr11:9157854	A	G	0.5644	0.6739	0.4167	0.8444	0.9286	0.8085	0.74885	0.4375	chr11:8514647	chr11:9028360	No	Yes
Affx-157601991	12	12216851	chr12:12216851	A	G	0.2208	0.78	0.5507	0.8627	0.8214	1	0.68375	0.6379	chr12:12174360	chr12:12591120	No	Yes
Affx-157594682	20	9082379	chr20:9082379	A	C	0.6364	0.3182	0.5532	0.3191	0.2593	0.3404	0.2066	0.3725	chr20:9229678	chr20:8882127	No	Yes
Affx-157612352	3	96874979	chr3:96874979	T	C	0.217	0.0435	0.1818	0.386	0.087	0.9024	0.15575	0.0851	chr3:96029932	chr3:96459285	No	Yes
Affx-157601863	1	40434671	chr1:40434671	T	C	0.60405	0.5075	0.6833	0.5	0.5714	0.4783	0.6416	0.2037	chr1:40345436	chr1:40498632	No	Yes
Affx-157594283	3	22692403	chr3:22692403	A	G	0.21325	0.1522	0.0185	0.2881	0.0702	0	0.59325	0.6379	chr3:21989092	chr3:22749131	No	Yes
Affx-157601548	21	3594969	chr21:3594969	A	G	0.393	0.9123	0.7833	0.8246	0.4	0.6786	1	0.3676	chr21:3598712	chr21:3604110	No	Yes
Affx-157616010	25	1523918	chr25:1523918	T	C	0.8631	0.8182	0.9259	0.875	0.8696	1	1	1	chr25:544359	chr25:2708948	No	Yes
Affx-157591516	20	4205670	chr20:4205670	T	C	0.4416	0.8085	0.9524	0.7805	0.7045	0.898	0.61915	0.9818	chr20:4394677	chr20:4049569	No	Yes
Affx-157624446	4	88040632	chr4:88040632	A	G	0.13335	0.2414	0.1452	0.3636	0.4576	0.0794	0.74955	0.0847	chr4:87002174	chr4:87480740	No	Yes
Affx-278318534	21	6436462	chr21:6436462	T	C	0.74115	0.2045	0.8	0.6364	0.575	0.14	0.81785	0.5952	chr21:6412115	chr21:6424945	No	Yes
Affx-157611249	5	27770830	chr5:27770830	T	C	0.7493	1	0.5091	0.7467	0.7903	1	0.8609	0.5077	chr5:27047419	chr5:27982578	No	Yes
Affx-157598459	10	18624816	chr10:18624816	A	C	0.21605	0.619	0.0417	0.6731	0.0714	0.4068	0.42955	0.7407	chr10:18095976	chr10:19039261	No	Yes
Affx-157591197	4	29191430	chr4:29191430	A	G	0.8023	0.3023	0.8372	0.6923	0.5641	0.9167	0.56165	0.9464	chr4:28430115	chr4:28956272	No	Yes
Affx-157595965	5	9742546	chr5:9742546	T	C	0.2739	0.1923	0.4255	0.2642	0.0625	0	0.02165	0.08	chr5:9184055	chr5:10001268	No	Yes
Affx-157606030	8	13459374	chr8:13459374	T	C	0.4428	0.3478	0.4464	0.3333	0.119	0	0.4132	0.3898	chr8:12383063	chr8:13836315	No	Yes
Affx-157604927	2	14389374	chr2:14389374	A	G	0.18305	0.3906	0.2745	0.3333	0.5238	0.0339	0.3765	0	chr2:14319157	chr2:14401315	No	Yes
Affx-157593223	4	4092868	chr4:4092868	T	C	0.27515	0.1765	0.5385	0.322	0.2941	0.7609	0.17995	0.766	chr4:4045094	chr4:4065656	No	Yes
Affx-157618581	7	32296421	chr7:32296421	T	C	0.77975	0.6905	0.7797	0.5769	0.7273	0.8723	0.5985	0.381	chr7:31633725	chr7:32130140	No	Yes
Affx-157625191	27	3262591	chr27:3262591	T	C	0.06225	0.56	0.2895	0.2857	0.5455	0.5484	0.55625	0.5588	chr27:3045972	chr27:5670660	No	Yes
Affx-157597634	8	21199745	chr8:21199745	T	C	0.35085	0.0196	0.2609	0.1091	0.3953	0.4318	0.0981	0.12	chr8:20028962	chr8:21482009	No	Yes
Affx-157587742	4	50883085	chr4:50883085	A	G	0.81555	0.717	0.6271	0.75	0.8413	1	0.78435	0.4545	chr4:49967508	chr4:50550379	No	Yes
Affx-157607457	1	85485112	chr1:85485112	T	C	0.2063	0.75	0.3333	0.425	0.5556	0.9375	0.9185	0.8525	chr1:84889502	chr1:86611419	No	Yes
Affx-157620027	12	3357537	chr12:3357537	A	G	0.38485	0.1321	0.434	0.0933	0.4074	0.3784	0.44735	0.4043	chr12:3357054	chr12:3766543	No	Yes
Affx-157605682	2	129079299	chr2:129079299	T	C	0.1149	0.4878	0.4651	0.5	0.4182	0.7647	0.6014	0	chr2:128254117	chr2:128376955	No	Yes
Affx-157625968	18	6827220	chr18:6827220	A	G	0.94855	0.5185	0.7955	0.5909	0.8571	0.8824	0.68865	0.5763	chr18:6727522	chr18:6753006	No	Yes
Affx-157616437	2	32624209	chr2:32624209	A	C	0.3503	0.3455	0.3485	0.1818	0.4	0.0476	0.3397	0.1429	chr2:32781398	chr2:32566610	No	Yes
Affx-157608230	13	10440315	chr13:10440315	A	G	0.0419	0.5676	0.45	0.5472	0.5806	0.9318	0.7362	0.7429	chr13:9761122	chr13:11146550	No	Yes
Affx-157603720	2	121396912	chr2:121396912	A	G	0.1575	0.6304	0.566	0.2195	0.1	0	0.4487	0	chr2:120643846	chr2:120768706	No	Yes
Affx-157618641	5	31308859	chr5:31308859	T	C	0.73575	0.5429	0.2157	0.3654	0.5893	0.2162	0.03845	0.6923	chr5:30572196	chr5:31506049	No	Yes
Affx-278301497	13	17274332	chr13:17274332	A	G	#N/A	#N/A	#N/A	#N/A	#N/A	#N/A	#N/A	#N/A	chr13:16643076	chr13:17888167	No	Yes
Affx-157623196	1	156432870	chr1:156432870	A	G	0.5122	0.0513	0.3443	0.2941	0.2167	0.3043	0.2722	0.1286	chr1:155615121	chr1:157794852	No	Yes
Affx-157628414	1	33510034	chr1:33510034	T	G	0.2675	0.7059	0.5385	0.1905	0.3333	0.8182	0.1959	0	chr1:33470267	chr1:33630389	No	Yes
Affx-157628550	2	32361168	chr2:32361168	T	C	0.2903	0.3929	0.2045	0.3137	0.1951	0.1944	0.32975	0.0556	chr2:32436503	chr2:32303570	No	Yes
Affx-278304770	20	3732513	chr20:3732513	A	C	1	0.3421	0.85	0.9302	0.7111	1	0.76005	0.7857	chr20:3923716	chr20:3581540	No	Yes
Affx-157600782	6	16401084	chr6:16401084	T	C	0	0.0685	0	0.15	0.0175	0	0.671	0.098	chr6:15951759	chr6:17232564	No	Yes
Affx-278292766	1	1194981	chr1:1194981	A	G	0.5299	0.8409	0.2955	0.3143	0.325	0.3548	0.08415	0.2759	chr1:1145765	chr1:1830445	No	Yes
Affx-157589477	4	30759118	chr4:30759118	A	G	0.5733	0.7647	0.8049	0.2045	0.6429	1	0.50465	0.871	chr4:29989749	chr4:30515894	No	Yes
Affx-157593206	Z	11982892	chrZ:11982892	A	G	0.07105	1	0.7143	0.1136	0.3889	0.6857	0.2132	0.2826	chrZ:11841762	chrZ:11982825	No	Yes
Affx-157604974	13	9924756	chr13:9924756	A	G	0.1814	0	0.0408	0.1429	0	0.3846	0.2242	0	chr13:9256570	chr13:10642378	No	Yes
Affx-157612181	9	7137527	chr9:7137527	A	G	0.88595	0.6	0.95	0.8235	0.7234	0.8833	0.80535	0.7073	chr9:6618041	chr9:7291892	No	Yes
Affx-157628262	5	28539932	chr5:28539932	T	C	0.2787	0.3529	0.5294	0.3929	0.2	0	0.7585	0.1167	chr5:27802043	chr5:28737085	No	Yes
Affx-157593678	7	33855166	chr7:33855166	T	C	0.70695	0.8333	0.6122	1	0.7297	0.8889	0.5347	0.6667	chr7:33185730	chr7:33682841	No	Yes
Affx-157620897	3	20230990	chr3:20230990	A	G	0.32805	0.7143	0.0333	0.4386	0.2909	0.975	0.3313	0.6034	chr3:19543073	chr3:20302162	No	Yes
Affx-157626653	1	107797050	chr1:107797050	A	G	1	0.8462	0.881	0.6341	0.9231	1	0.6043	0.8065	chr1:107162150	chr1:109126260	No	Yes
Affx-157589799	7	23947183	chr7:23947183	A	G	0.406	0.8372	0.2857	0.86	0.6429	0.9298	0.78875	1	chr7:23321317	chr7:23819954	No	Yes
Affx-157629069	2	67981229	chr2:67981229	T	C	0.2049	0.3333	0.2258	0.4167	0.48	0.4054	0.325	0.3158	chr2:67804963	chr2:67715643	No	Yes
Affx-157621763	19	5360821	chr19:5360821	T	C	0.4599	0	0.2391	0.082	0.2	0.2766	0.20825	0.4151	chr19:5357983	chr19:5508489	No	Yes
Affx-157597101	15	4332563	chr15:4332563	T	C	0.84445	0.3088	0.48	0.7714	0.5	0.4884	0.7085	0.413	chr15:4298646	chr15:4600883	No	Yes
Affx-157626080	4	84644110	chr4:84644110	T	C	0.11455	0.1053	0.2407	0.3036	0.3043	0.4107	0.323	0.3137	chr4:83625157	chr4:84059892	No	Yes
Affx-157598032	4	9457156	chr4:9457156	A	G	0.65805	0.7561	0.9783	0.7907	0.8286	0.7778	0.83655	0.625	chr4:9398037	chr4:9417584	No	Yes
Affx-157590613	13	9770838	chr13:9770838	T	C	0.14025	0.0435	0.1695	0.3833	0.4286	0.0488	0.07425	0.0222	chr13:9102456	chr13:10488561	No	Yes
Affx-157609683	17	3351319	chr17:3351319	T	G	0.58345	0.65	0.2581	0.5476	0.5319	0.6122	0.7704	0.381	chr17:2846715	chr17:3219832	No	Yes
Affx-157600610	11	12433360	chr11:12433360	T	C	0.83135	0.9259	0.814	0.8507	0.6842	0.2667	0.6542	0.8868	chr11:11741433	chr11:12277853	No	Yes
Affx-157620292	Z	48527007	chrZ:48527007	T	C	0.2696	0.7674	0.2619	0.0238	0.5957	0.7059	0.216	0	chrZ:48350459	chrZ:48612239	No	Yes
Affx-157589875	7	10708081	chr7:10708081	A	G	0.74125	0.2667	0.3673	0.3667	0.2	0.3947	0.8621	0.5682	chr7:10170517	chr7:10671230	No	Yes
Affx-157604648	19	7076522	chr19:7076522	A	G	0.64115	0.7069	0.625	0.5	0.46	0.9333	0.88295	0.7059	chr19:7066814	chr19:7213690	No	Yes
Affx-157598705	2	16462577	chr2:16462577	A	G	0.4021	0.7609	0.7576	0.6429	0.7838	0.0179	0.79235	0.1613	chr2:16341528	chr2:16459249	No	Yes
Affx-157589955	2	110523498	chr2:110523498	T	C	0.533	0.6415	0.2667	0.3934	0.1607	0.5	0.70835	0.8214	chr2:109876384	chr2:110173037	No	Yes
Affx-157602385	5	27375525	chr5:27375525	A	G	0.68415	0.1579	0.186	0.1026	0.2045	0	0.46325	0.1111	chr5:26660977	chr5:27596330	No	Yes
Affx-157584691	18	957703	chr18:957703	A	C	0.59595	0.3333	0.5435	0.449	0.3667	0.1111	1	0.2414	chr18:908060	chr18:933596	No	Yes
Affx-278307567	26	1085604	chr26:1085604	T	C	1	0.9756	0.9767	0.537	0.725	0.878	0.493	0.5758	chr26:1077330	chr26:1095291	No	Yes
Affx-157599143	1	121478585	chr1:121478585	T	C	0.92645	0.6909	0.5156	0.8	0.78	0.2647	0.7843	0.7917	chr1:120865656	chr1:122852781	No	Yes
Affx-157583399	1	50537932	chr1:50537932	T	C	0.6082	0.3214	0.7692	0.6792	0.717	0.4107	0.5281	1	chr1:50361074	chr1:50503716	No	Yes
Affx-157591021	3	56298482	chr3:56298482	A	G	0.46235	0.2063	0.6724	0.5385	0.4545	0	0.25155	0.1017	chr3:55395811	chr3:56205947	No	Yes
Affx-157588341	4	80462781	chr4:80462781	A	G	0.5335	0.549	0.2778	0.3803	0.5625	0.5778	0.2501	0.5195	chr4:79451672	chr4:79869052	No	Yes
Affx-157602784	1	150559970	chr1:150559970	T	C	0.91215	0.7073	0.918	0.425	0.6053	0.8718	0.5304	0.9111	chr1:149785862	chr1:151976202	No	Yes
Affx-157595614	13	1277485	chr13:1277485	A	G	0.83475	0.5	0.5532	0.6596	0.6875	0.8571	0.74525	0.7609	chr13:723445	chr13:1936046	No	Yes
Affx-157625456	2	55365709	chr2:55365709	T	C	0.29395	0.0508	0.0533	0.3788	0.0566	0	0.2413	0.3538	chr2:55292779	chr2:55194655	No	Yes
Affx-157604499	1	98676652	chr1:98676652	T	C	0.32495	0.62	0.2364	0.4667	0.5111	0.2	0.65835	0.1064	chr1:98006126	chr1:100053626	No	Yes
Affx-157625090	2	14493399	chr2:14493399	T	C	0.8318	0.5	0.7391	0.8909	0.4	0.6809	0.6292	0.9286	chr2:14407893	chr2:14490055	No	Yes
Affx-157592168	13	14577444	chr13:14577444	T	C	0.94	0.6346	0.6129	0.4333	0.4889	0.6596	0.21025	0.6667	chr13:13885547	chr13:15265997	No	Yes
Affx-157595621	21	2347466	chr21:2347466	T	C	0.3422	0.2549	0.1522	0.0943	0.025	0	0.05055	0.0222	chr21:2353462	chr21:2356604	No	Yes
Affx-157613244	9	2201259	chr9:2201259	T	C	0.01995	0	0.1026	0.4828	0.7111	0.4706	0.54955	0.8364	chr9:1725809	chr9:2385204	No	Yes
Affx-157588295	4	90176497	chr4:90176497	T	C	0.8469	0.6	0.5614	0.4407	0.5	0.8298	0.66025	0.8276	chr4:89119830	chr4:89597817	No	Yes
Affx-157610374	2	72491850	chr2:72491850	A	G	0.6731	0.7391	0.7846	0.5769	0.5254	1	0.30125	0.4677	chr2:72294710	chr2:72219500	No	Yes
Affx-157603477	6	15458692	chr6:15458692	T	C	0.3863	0.3966	0.1964	0.5789	0.2037	0.254	0.3549	0.1562	chr6:15025326	chr6:16306390	No	Yes
Affx-157592195	4	42596067	chr4:42596067	A	G	0	0.0222	0.0435	0.0345	0.0615	0	0.33215	0.3175	chr4:41754180	chr4:42303505	No	Yes
Affx-157615212	5	13383608	chr5:13383608	A	G	0.91205	0.0909	0.4746	0.2985	0.7273	0.0328	0.3778	0.8367	chr5:12762760	chr5:13580539	No	Yes
Affx-157591757	13	5847893	chr13:5847893	A	G	0.20465	0.1356	0.3099	0.0794	0.2143	0.06	0.36465	0.125	chr13:5203306	chr13:6582880	No	Yes
Affx-157586507	10	9480975	chr10:9480975	A	G	0.49675	0.8704	0.8727	0.6458	0.4355	0.1633	0.5467	0.7931	chr10:8985948	chr10:9936862	No	Yes
Affx-157584910	3	25245073	chr3:25245073	A	G	0.0373	0.1429	0.4776	0.2787	0.4545	0.9375	0.6999	0.6	chr3:24529276	chr3:25290570	No	Yes
Affx-157601079	2	55468224	chr2:55468224	A	G	0.36305	0.1324	0.5063	0.2121	0.1724	0	0.3115	0.3585	chr2:55395294	chr2:55297168	No	Yes
Affx-157620352	15	11545544	chr15:11545544	T	G	0.9411	0	0.6429	0.7679	0.08	0.1525	0.7915	0.6154	chr15:11474963	chr15:11762917	No	Yes
Affx-157604852	2	22585474	chr2:22585474	A	G	0.27975	0.5102	0.3	0.7083	0.56	0.9394	0.42885	0.7679	chr2:22683780	chr2:22557531	No	Yes
Affx-157618362	5	21100970	chr5:21100970	A	G	0.926	0.7949	0.746	0.5484	0.6744	0.8085	0.88255	0.9024	chr5:20396558	chr5:21339409	No	Yes
Affx-157622657	21	5658799	chr21:5658799	A	G	0.773	0.5758	0.6111	0.9091	0.7419	1	0.83635	1	chr21:5658965	chr21:5660129	No	Yes
Affx-157602302	12	9782463	chr12:9782463	A	G	0.76435	0.4762	0.3913	0.65	0.5581	0.3654	0.48515	0.5135	chr12:9758656	chr12:10170306	No	Yes
Affx-157603245	15	8103591	chr15:8103591	T	C	0.4528	0.5957	0.973	0.5926	0.7778	0.4091	0.75715	0.2564	chr15:8058922	chr15:8343991	No	Yes
Affx-157600884	3	4349352	chr3:4349352	A	C	0.68675	0.2927	0.4651	0.6667	0.4615	0.3143	0.24775	0.0769	chr3:4270190	chr3:4342718	No	Yes
Affx-157598659	10	11000530	chr10:11000530	A	G	0.59945	0.8596	0.8333	0.4426	0.4815	0.434	0.1699	0.6286	chr10:10502651	chr10:11450813	No	Yes
Affx-157596143	2	85429844	chr2:85429844	A	G	0.35915	0.7451	0.56	0.5517	0.8136	0.0769	0.7569	0.4151	chr2:85170653	chr2:85151563	No	Yes
Affx-157612844	2	112767908	chr2:112767908	T	C	0.03975	0.4884	0.122	0.56	0.22	0	0.90275	0.8222	chr2:112104978	chr2:112405176	No	Yes
Affx-157597362	9	18847370	chr9:18847370	T	C	0.81025	0.5357	0.6786	0.5179	0.4394	0.1923	0.44035	0.3667	chr9:18235341	chr9:18915387	No	Yes
Affx-157583536	4	69093833	chr4:69093833	T	C	0.50505	0.0392	0.3	0.3704	0.8033	0.6087	0.3252	0	chr4:68277927	chr4:68668535	No	Yes
Affx-278292570	2	111704702	chr2:111704702	T	C	0.79245	0	0.4286	0.7273	0.5769	1	0.0156	0.9429	chr2:111046527	chr2:111349257	No	Yes
Affx-157609644	9	7581283	chr9:7581283	T	C	0.2938	0.2093	0.3617	0.4	0.6393	0.8936	0.3242	0.5538	chr9:7061792	chr9:7735649	No	Yes
Affx-157589205	15	4871557	chr15:4871557	T	C	0.6778	0.6842	0.2326	0.1081	0.075	0.871	0.27275	0.2553	chr15:4824503	chr15:5126247	No	Yes
Affx-157621256	13	16572142	chr13:16572142	T	C	0.9572	0.1333	0.5319	0.2549	0.7111	0.6842	0.495	0.1	chr13:15804576	chr13:17185906	No	Yes
Affx-157609219	12	16634400	chr12:16634400	A	G	0.3285	0.1458	0.3333	0.14	0.1111	0	0.05155	0	chr12:16586579	chr12:16999228	No	Yes
Affx-157620823	17	7944428	chr17:7944428	A	G	0.28365	0.48	0.1892	0.8333	0.5854	0.75	0.9026	0.7292	chr17:7469179	chr17:7767798	No	Yes
Affx-157627002	5	18625675	chr5:18625675	T	C	0.62445	0.0714	0.0303	0.2188	0.0962	0	0.10385	0	chr5:17934928	chr5:18881820	No	Yes
Affx-157589531	28	2218146	chr28:2218146	T	C	0.6537	0.5238	0.7222	0.75	0.5714	0.5862	0.95455	0.9048	chr28:2146932	chr28:2297464	No	Yes
Affx-157628192	27	2027153	chr27:2027153	A	G	0.64615	0.3571	0.3636	0.5686	0.4237	0.7111	0.5303	0.6136	chr27:1855036	chr27:4274420	No	Yes
Affx-157628771	15	540494	chr15:540494	T	G	0.7602	0.463	0.8367	0.4889	0.3684	0.3731	0.56695	0.5472	chr15:532331	chr15:836084	No	Yes
Affx-157595920	1	158778905	chr1:158778905	T	G	0.0659	0	0.0962	0.0303	0.3103	0.1143	0.2468	0.0462	chr1:157949236	chr1:160125980	No	Yes
Affx-157591948	28	2676213	chr28:2676213	A	G	0.5776	0	0.2391	0.3636	0.2826	0.28	0.06965	0.093	chr28:2595678	chr28:2750765	No	Yes
Affx-157586526	12	3615578	chr12:3615578	A	G	0.2025	0	0.3333	0.3143	0.1481	0	0.13395	0.0741	chr12:3614867	chr12:4024587	No	Yes
Affx-157611199	6	24564220	chr6:24564220	T	C	0.61	0.3529	0.3654	0.4643	0.3934	0.6136	0.3439	0.9833	chr6:24101928	chr6:25518155	No	Yes
Affx-157626526	18	8726249	chr18:8726249	T	G	0.8324	0.5532	0.7692	0.7627	0.6154	1	0.822	0.9796	chr18:8928220	chr18:8645967	No	Yes
Affx-157604788	3	43927960	chr3:43927960	A	C	0.43	0.8919	0.7857	0.8627	0.9388	0.9815	0.58185	0.9767	chr3:43083402	chr3:43901124	No	Yes
Affx-157601956	1	42677540	chr1:42677540	T	C	0.94525	0.4688	0.7742	0.6724	0.6842	0.75	0.511	1	chr1:42560402	chr1:42711623	No	Yes
Affx-157628954	4	69164020	chr4:69164020	T	C	0.68105	0.2642	0.2807	0.4262	0.1091	0.3095	0.37	0.1571	chr4:68348114	chr4:68738722	No	Yes
Affx-157599488	13	10058069	chr13:10058069	T	C	0	0.0185	0	0.1786	0.1875	0	0.27195	0.0161	chr13:9389983	chr13:10775648	No	Yes
Affx-157598514	2	17149148	chr2:17149148	T	C	0.33415	0.9318	0.675	0.7381	0.902	0.875	0.62245	0.9362	chr2:17028285	chr2:17145808	No	Yes
Affx-157600112	2	79710896	chr2:79710896	A	G	0.552	0	0.2553	0.62	0.3768	0.4737	0.0858	0.5208	chr2:79432664	chr2:79449029	No	Yes
Affx-157613770	2	68350322	chr2:68350322	T	C	0.64955	0.68	0.2449	0.6429	0.7021	0.8929	0.6228	0.9474	chr2:68174059	chr2:68084733	No	Yes
Affx-157588371	5	35797207	chr5:35797207	T	C	0.9857	0.6122	0.9737	0.5957	0.2407	0.4918	0.5086	0.3571	chr5:35039667	chr5:35971725	No	Yes
Affx-157612029	6	3814780	chr6:3814780	A	G	0.06295	0.1538	0	0.2787	0.0192	0	0.45265	0.5152	chr6:3292946	chr6:4527922	No	Yes
Affx-157624266	2	44141403	chr2:44141403	T	C	0.5393	0.7333	0.087	0.3333	0.6585	0.2558	0.2603	0.0943	chr2:44566967	chr2:43926476	No	Yes
Affx-157588274	4	70959474	chr4:70959474	T	C	0.7215	0.925	0.125	0.8085	0.973	0.9375	0.88945	0.9545	chr4:70114581	chr4:70503928	No	Yes
Affx-278308088	13	16514913	chr13:16514913	A	G	#N/A	#N/A	#N/A	#N/A	#N/A	#N/A	#N/A	#N/A	chr13:15747351	chr13:17128723	No	No
Affx-157618766	3	34361595	chr3:34361595	T	C	0.3996	0.5094	0.2105	0.0714	0.52	0	0.157	0.4194	chr3:33590099	chr3:34351346	No	Yes
Affx-157623759	1	55148254	chr1:55148254	A	G	0.0613	0.3889	0.7143	0.913	0.4872	1	0.86705	0.9677	chr1:55248913	chr1:55097273	No	Yes
Affx-157584119	1	194784571	chr1:194784571	A	G	0.75945	0.0556	0.58	0.1404	0.62	0.2143	0.72085	0.6889	chr1:193871244	chr1:197072965	No	Yes
Affx-278307463	1	60896869	chr1:60896869	A	G	0.7145	0.25	0.0811	0.5	0.2381	0	0.5595	0.5588	chr1:60967154	chr1:60825025	No	Yes
Affx-157602201	11	8639297	chr11:8639297	T	C	0.13315	0.0652	0	0.1346	0.0172	0.4821	0.53765	0.3091	chr11:8002062	chr11:8516365	No	Yes
Affx-157589858	12	15743785	chr12:15743785	A	G	0.75715	0.1857	0.4531	0.4615	0.6271	0.3958	0.10715	0.3548	chr12:15702796	chr12:16114558	No	Yes
Affx-157626393	11	16577674	chr11:16577674	T	C	0.7205	0.2857	0.5849	0.6341	0.5946	0	0.32975	0.7674	chr11:15810516	chr11:16346111	No	Yes
Affx-157621031	5	50063249	chr5:50063249	T	C	0.9211	0.617	0.3333	0.463	0.3636	0.5082	0.4473	0.5179	chr5:49885616	chr5:50177024	No	Yes
Affx-157601859	2	14600854	chr2:14600854	A	G	0.9051	0.8837	0.8	1	0.9574	0.587	0.91635	1	chr2:14515752	chr2:14597517	No	Yes
Affx-157607511	3	47045159	chr3:47045159	T	G	0.459	0.98	0.6849	0.5	0.5556	0.9592	0.5457	1	chr3:46192690	chr3:47009502	No	Yes
Affx-157604414	12	12726855	chr12:12726855	A	G	0.7527	0.3214	0.4545	0.5957	0.2963	0.5952	0.51005	0.2222	chr12:12684481	chr12:13101122	No	Yes
Affx-157613606	20	8390928	chr20:8390928	A	G	0.6932	0.66	0.3265	0.3968	0.6923	0.9216	0.2774	0.2979	chr20:8547451	chr20:8199492	No	Yes
Affx-278310775	28	1647260	chr28:1647260	T	C	0.8628	1	0.7586	0.7949	0.8841	1	0.72865	1	chr28:1634844	chr28:1751095	No	Yes
Affx-278306984	21	486729	chr21:486729	A	G	#N/A	#N/A	#N/A	#N/A	#N/A	#N/A	#N/A	#N/A	chr21:503675	chr21:505333	No	No
Affx-157604982	1	88910973	chr1:88910973	A	G	0.6678	0.9216	0.4889	0.5405	0.7857	1	0.8056	0.7812	chr1:88289183	chr1:90163842	No	Yes
Affx-157614699	5	30729172	chr5:30729172	T	C	0.6794	0.942	0.7358	0.6571	0.7872	0.8545	0.5354	0.8701	chr5:29992022	chr5:30926352	No	Yes
Affx-157594788	4	83722154	chr4:83722154	A	C	0.43915	0.4259	0.6444	0.1154	0.7656	0.1346	0.41665	0.2439	chr4:82703112	chr4:83137925	No	Yes
Affx-157599972	1	128199989	chr1:128199989	A	G	0.9345	0.8	0.8676	0.7705	0.4407	0.34	0.4501	0.2157	chr1:127528006	chr1:129474087	No	Yes
Affx-157609585	Z	66649269	chrZ:66649269	T	C	0.81225	1	0.4595	0.875	0.5532	1	0.48945	0.5263	chrZ:66473397	chrZ:66853656	No	Yes
Affx-157604140	4	42108961	chr4:42108961	A	G	0	0	0	0.0606	0.0345	0	0.3757	0.3	chr4:41267133	chr4:41816403	No	Yes
Affx-157625696	4	76228800	chr4:76228800	A	G	0.5857	0.7647	0.4314	0.197	0.1493	0.8723	0.3144	1	chr4:75258441	chr4:75679389	No	Yes
Affx-157608215	10	14342761	chr10:14342761	T	C	0.12155	0.5476	0	0.359	0.2333	0.1111	0.1837	0.2558	chr10:13835315	chr10:14783967	No	Yes
Affx-157621835	4	73504767	chr4:73504767	A	G	0.12825	0	0.3846	0.0233	0.0227	0	0.14465	0.0208	chr4:72627043	chr4:73012569	No	Yes
Affx-157588788	14	2036145	chr14:2036145	T	C	1	0.9286	1	0.9672	0.9259	0.6545	0.83575	0.9385	chr14:2034374	chr14:2439350	No	Yes
Affx-157587820	1	126916750	chr1:126916750	A	G	0.22545	0.7679	0.3651	0.0882	0.36	0.1404	0.4439	0.0357	chr1:126273882	chr1:128228842	No	Yes
Affx-157618727	13	11434217	chr13:11434217	A	G	0.1833	0.1042	0.1667	0.4423	0.3962	0.1489	0.59335	0.55	chr13:10753706	chr13:12139007	No	Yes
Affx-157622152	2	20083734	chr2:20083734	A	G	0.74775	0.5	0.8077	0.5714	0.6719	0.3654	0.71375	0.6	chr2:19937765	chr2:20055822	No	Yes
Affx-157604831	15	11756405	chr15:11756405	T	C	0.94455	0.8929	0.339	0.7759	0.6667	1	0.89925	0.6667	chr15:11686189	chr15:11973777	No	Yes
Affx-157600695	14	6325959	chr14:6325959	T	C	0.45605	0.7321	0.5357	0.617	0.5652	0.18	0.8378	0.2885	chr14:6279417	chr14:6686072	No	Yes
Affx-157600971	1	39890685	chr1:39890685	A	G	0.32715	0.7073	0.3939	0.4151	0.6786	0.3651	0.5111	0.65	chr1:39819845	chr1:39973040	No	Yes
Affx-157609382	18	5040831	chr18:5040831	A	G	0.127	0.0435	0.35	0.1111	0.08	0.0556	0.1469	0.0526	chr18:4958797	chr18:4984863	No	Yes
Affx-157587610	4	68083550	chr4:68083550	T	G	0.20355	0.4286	0.0426	0.3774	0.2041	0.8537	0.503	0.3818	chr4:67267667	chr4:67658259	No	Yes
Affx-157618418	11	6419533	chr11:6419533	A	G	0.139	0.1786	0.1167	0.2885	0.0652	0	0.49185	0	chr11:5780611	chr11:6297768	No	Yes
Affx-157595120	23	2961916	chr23:2961916	T	C	0.16125	0	0.2642	0.5745	0.3902	0.2857	0.45715	0.5641	chr23:2911985	chr23:3108219	No	Yes
Affx-157592550	4	6837021	chr4:6837021	A	G	0.08235	0.1042	0.102	0.1111	0.2667	0	0.0238	0.0492	chr4:6777355	chr4:6797501	No	Yes
Affx-157621485	27	436745	chr27:436745	T	C	0.9693	1	0.9783	0.7179	0.8095	1	0.6641	0.9487	chr27:374233	chr27:2540462	No	Yes
Affx-157623325	4	70427648	chr4:70427648	A	G	0.85415	1	0.9216	0.8	0.878	0.9516	0.87045	1	chr4:69583407	chr4:69973046	No	Yes
Affx-157598663	2	67858608	chr2:67858608	A	G	0.90185	1	0.58	0.7333	0.3191	1	0.80135	0.2	chr2:67682353	chr2:67593022	No	Yes
Affx-157618407	4	40973362	chr4:40973362	T	C	0.42655	0.4906	0.5455	0.5556	0.2308	0.0845	0.78235	0.7333	chr4:40142589	chr4:40692374	No	Yes
Affx-157597387	Z	72841818	chrZ:72841818	T	C	0.39915	1	0	0.2041	0.4314	0	0.88125	0.9184	chrZ:72665946	chrZ:73046205	No	Yes
Affx-157600360	2	32962175	chr2:32962175	T	C	0.2303	0.9344	0.5493	0.5319	0.8	0.7321	0.63655	0.6377	chr2:33412886	chr2:32904576	No	Yes
Affx-157611574	13	15566312	chr13:15566312	A	G	0	0.1538	0	0.3333	0.1081	0	0.1769	0	chr13:14800104	chr13:16180320	No	Yes
Affx-157606835	1	58140744	chr1:58140744	A	C	0.8598	0.7347	0.7714	0.6119	0.7097	0.8621	0.8158	0.8367	chr1:58235596	chr1:58084443	No	Yes
Affx-278319574	18	4839498	chr18:4839498	A	G	#N/A	#N/A	#N/A	#N/A	#N/A	#N/A	#N/A	#N/A	chr18:4757168	chr18:4783534	No	No
Affx-157627921	1	171662591	chr1:171662591	A	G	0.8517	0.6735	0.7368	0.6863	0.4595	0.9863	0.67315	0.6458	chr1:170967048	chr1:172991311	No	Yes
Affx-157592275	7	28923336	chr7:28923336	T	G	0.15545	0.56	0.1698	0.2553	0.3333	0.2623	0.16365	0.3396	chr7:28273520	chr7:28771352	No	Yes
Affx-157584392	19	8132469	chr19:8132469	T	C	0.23025	0.1333	0.0286	0.3889	0.1951	0	0.46315	0.2069	chr19:8110620	chr19:8258430	No	Yes
Affx-157612149	23	1572949	chr23:1572949	A	G	0.5344	0.5682	0.2	0.7895	0.5	0.7059	0.62615	0.4643	chr23:1542601	chr23:1656506	No	Yes
Affx-157612481	3	76309095	chr3:76309095	T	C	0.80495	0.3333	0.2917	0.3548	0.5556	0.2778	0.3796	0.7846	chr3:75442582	chr3:76035921	No	Yes
Affx-157602830	1	98075641	chr1:98075641	A	G	0.90305	0.75	0.381	0.6471	0.625	0.2368	0.89655	0.8478	chr1:97404817	chr1:99452627	No	Yes
Affx-157622517	4	12079149	chr4:12079149	A	C	0.1531	0.2623	0.1091	0.2391	0.3704	0.3692	0.3373	0.127	chr4:11985468	chr4:12027230	No	Yes
Affx-157590942	1	120605438	chr1:120605438	T	C	0.3456	0.6667	0.569	0.3617	0.4889	0.7885	0.73345	0	chr1:120022133	chr1:122009019	No	Yes
Affx-157615625	3	92106955	chr3:92106955	A	G	0.75295	1	0.8542	0.9231	0.75	1	0.7348	1	chr3:91335674	chr3:91737181	No	Yes
Affx-157591828	11	16417203	chr11:16417203	T	C	0.7666	0.0923	0.3067	0.0192	0.0385	0.0167	0.1014	0	chr11:15662062	chr11:16197749	No	Yes
Affx-157585166	1	110056011	chr1:110056011	A	G	0.62845	0.8947	0.0656	0.5476	0.4667	0.119	0.12195	0.4667	chr1:109383051	chr1:111358836	No	Yes
Affx-157628869	2	50860575	chr2:50860575	A	G	0.23745	0	0.3115	0.0465	0.1552	0	0	0	chr2:51283333	chr2:50685487	No	Yes
Affx-157612263	10	8603080	chr10:8603080	A	G	0.38515	0.7838	0.5094	0.8	0.7288	0.3659	0.98275	0.7	chr10:8116250	chr10:9066736	No	Yes
Affx-157591799	18	6933644	chr18:6933644	A	C	1	1	1	1	1	1	1	1	chr18:6833932	chr18:6859426	No	Yes
Affx-157600692	1	165279087	chr1:165279087	A	G	0.11385	0.3043	0.4	0.5091	0.3704	0.2292	0.5227	0.5902	chr1:164590176	chr1:166613841	No	Yes
Affx-157603985	1	137989478	chr1:137989478	T	C	0.68095	0.6111	0.6571	0.2769	0.2041	0.8667	0.77235	0.7627	chr1:137332257	chr1:139334096	No	Yes
Affx-157592328	3	34385333	chr3:34385333	T	G	0.4164	0.5769	0.1587	0.3117	0.6	0	0.5318	0.38	chr3:33613836	chr3:34375082	No	Yes
Affx-157618983	12	12773377	chr12:12773377	A	G	0.9323	0.5	0.4068	0.6327	0.8387	0.3438	0.8207	0.8154	chr12:12731151	chr12:13147641	No	Yes
Affx-157622023	1	4849658	chr1:4849658	A	G	0.43315	0.75	0.8333	0.5179	0.3846	0.623	0.5517	0.2955	chr1:4730207	chr1:5401736	No	Yes
Affx-157585375	3	62515004	chr3:62515004	A	G	0.28905	0.4231	0.4062	0.3469	0.3438	0.8333	0.5093	0.2969	chr3:61807354	chr3:62415271	No	Yes
Affx-157603048	3	87911824	chr3:87911824	T	G	0.10345	0.8929	0.4	0.6818	0.5161	0.7143	0.23865	0.8525	chr3:86994173	chr3:87587306	No	Yes
Affx-157603420	1	147507876	chr1:147507876	T	C	0.66675	1	0.8036	0.6182	0.3333	0.2687	0.31965	0.3077	chr1:146738460	chr1:148923563	No	Yes
Affx-157603371	10	937451	chr10:937451	A	C	0.2675	0.1897	0.3962	0.2105	0.5714	0.6167	0.2575	0.62	chr10:511541	chr10:1467340	No	Yes
Affx-157587583	1	181300830	chr1:181300830	T	C	0.20315	0.3621	0.1452	0.2941	0.4915	0.7714	0.8096	0.169	chr1:180523467	chr1:182606169	No	Yes
Affx-157599289	11	14399056	chr11:14399056	T	C	0.8527	0.3036	0.9437	0.625	0.4861	0.6508	0.51025	0.1176	chr11:13660745	chr11:14198122	No	Yes
Affx-157625754	3	52133328	chr3:52133328	A	G	0.72255	0.8696	0.88	0.8254	0.7419	1	0.9487	1	chr3:51262134	chr3:52072957	No	Yes
Affx-157590999	2	38222031	chr2:38222031	T	C	0.55135	0.1356	0.2769	0.25	0.3333	0.8182	0.129	0.5714	chr2:38663397	chr2:38028527	No	Yes
Affx-278302054	19	5285941	chr19:5285941	T	C	0.4415	0.9722	0.5	0.6327	0.1667	0.2667	0.40355	0	chr19:5284158	chr19:5434265	No	Yes
Affx-157615179	2	8973343	chr2:8973343	T	C	0.96735	0.8108	0.5769	0.561	0.9167	0.4884	0.97255	0.9778	chr2:8940598	chr2:9026625	No	Yes
Affx-157604186	8	3381809	chr8:3381809	T	C	0.7844	0.8043	0.5098	0.8298	0.575	0.0303	0.4292	0.7377	chr8:3361954	chr8:3761603	No	Yes
Affx-157590253	4	71804632	chr4:71804632	T	C	0.6236	1	0.7667	0.7843	1	0.9818	1	1	chr4:70944221	chr4:71331781	No	Yes
Affx-157601893	2	94858181	chr2:94858181	T	C	0.1063	0.5965	0.5072	0.3333	0.4054	0.807	0.3894	0.3636	chr2:94544425	chr2:94534374	No	Yes
Affx-157586115	3	66948253	chr3:66948253	A	G	0.73035	0.5128	0.6875	0.3721	0.4762	0.4615	0.57395	0.0638	chr3:66198179	chr3:66789521	No	Yes
Affx-157587377	1	92968461	chr1:92968461	T	C	0.54585	0.75	0.5	0.1176	0.3409	0.0732	0.11455	0.2667	chr1:92324392	chr1:94373583	No	Yes
Affx-157602165	22	4490530	chr22:4490530	A	G	0.762	0.8654	0.5932	0.7273	0.7451	0.8864	0.5722	1	chr22:3895526	chr22:5045250	No	Yes
Affx-157586877	2	73445642	chr2:73445642	T	C	0.9443	0.6604	0.8298	0.4231	0.725	0.4615	0.26895	0.5283	chr2:73237251	chr2:73216136	No	Yes
Affx-157625228	2	97102159	chr2:97102159	A	G	0.65745	0.8889	0.8636	0.7857	0.7097	1	0.7578	0.9762	chr2:96768146	chr2:96884535	No	Yes
Affx-157623760	2	104535728	chr2:104535728	T	G	0.7391	1	0.7647	0.6154	0.7917	0.9737	0.90595	0.9492	chr2:103900208	chr2:104238264	No	Yes
Affx-157611915	2	21560575	chr2:21560575	T	C	0.70165	0.7593	0.3929	0.4038	0.6591	0.66	0.42925	0.2414	chr2:21415218	chr2:21532635	No	Yes
Affx-278297503	27	5325490	chr27:5325490	T	C	0.8355	0.5778	0.8286	0.6721	0.7143	0.3091	0.71165	0.7222	chr27:4902256	chr27:7722047	No	Yes
Affx-157617749	2	36648254	chr2:36648254	T	C	0.49155	0.65	0.5294	0.6491	0.5185	0.7083	0.2325	0.9423	chr2:37090114	chr2:36454722	No	Yes
Affx-157625259	8	2756785	chr8:2756785	T	C	0.1714	0	0.25	0.1765	0.0909	0	0.20345	0	chr8:2736940	chr8:3136591	No	Yes
Affx-157588195	10	12438240	chr10:12438240	T	C	0.62485	0.6327	0.375	0.66	0.2955	0	0.34855	0.2195	chr10:11930702	chr10:12879459	No	Yes
Affx-157594153	24	179516	chr24:179516	A	G	0.54285	0.5	0.7674	0.88	0.7241	1	0.9902	1	chr24:176593	chr24:209579	No	Yes
Affx-157602864	12	10278318	chr12:10278318	T	C	0.6272	0.9143	0.7442	0.9211	0.7222	1	0.60805	0.8667	chr12:10255073	chr12:10666050	No	Yes
Affx-157600147	13	10625060	chr13:10625060	A	G	0.18405	0.0652	0.0882	0.16	0.0667	0.5897	0.46075	0.2115	chr13:9945580	chr13:11331296	No	Yes
Affx-278295048	17	8524381	chr17:8524381	A	G	1	0.9804	0.8679	0.902	1	0.4884	0.9438	0.8889	chr17:8038953	chr17:8338273	No	Yes
Affx-157611795	1	38500027	chr1:38500027	A	C	0.9692	0.7581	0.5179	0.8235	0.7333	0.925	0.34555	0.7746	chr1:38425613	chr1:38582377	No	Yes
Affx-157619901	2	50026664	chr2:50026664	A	G	0.22745	0.5077	0.5882	0.4219	0.5926	0.0312	0.3097	0.625	chr2:50449836	chr2:49851574	No	Yes
Affx-157621575	12	9442257	chr12:9442257	T	C	0.23115	0.1132	0.1525	0.1304	0.4333	0.0333	0.16875	0.1452	chr12:9426131	chr12:9837772	No	Yes
Affx-157611750	2	117855811	chr2:117855811	A	C	0.08185	0.7273	0.4286	0.0196	0.093	0.3469	0.2303	0.7368	chr2:117131925	chr2:117423892	No	Yes
Affx-278298219	4	69340132	chr4:69340132	A	G	0.285	0.3448	0.0408	0.375	0.2955	0.175	0.3786	0.6452	chr4:68524226	chr4:68914833	No	Yes
Affx-157593817	19	8797378	chr19:8797378	A	G	0.69095	0.963	0.9444	0.9355	0.7059	0.975	0.9352	0.8571	chr19:8773728	chr19:8923317	No	Yes
Affx-157591512	5	5579621	chr5:5579621	A	G	0.3989	0.127	0.3226	0.1754	0.1786	0	0.15655	0.449	chr5:5596228	chr5:5822215	No	Yes
Affx-278314173	1	39097720	chr1:39097720	T	C	0.11795	0.9796	0.6167	0.873	0.6415	0.8478	0.5345	1	chr1:39026928	chr1:39180076	No	Yes
Affx-157599521	4	88117162	chr4:88117162	A	G	1	0.9	0.8214	0.7302	0.7273	0.9828	0.6242	0.9273	chr4:87078706	chr4:87557273	No	Yes
Affx-157586008	21	3072275	chr21:3072275	T	C	0.4537	0.4242	0.6444	0.7222	0.7317	0.5588	0.9342	0.1053	chr21:3076058	chr21:3081402	No	Yes
Affx-157619510	17	9132599	chr17:9132599	T	G	0.45265	0.4528	0.6471	0.64	0.9057	0.8302	0.95335	0.386	chr17:8646898	chr17:8946493	No	Yes
Affx-157611225	27	16290	chr27:16290	A	G	1	1	1	0.7368	0.8478	1	0.7298	0.9643	chr27:15198	chr27:2210401	No	Yes
Affx-157585749	6	10404142	chr6:10404142	T	C	0.34485	0.3469	0.62	0.2941	0.6923	0.8654	0.4452	0.2	chr6:10009748	chr6:11125887	No	Yes
Affx-157592413	14	13925051	chr14:13925051	A	G	0.837	0.5303	0.6667	0.7073	0.3171	0.6818	0.8202	0.3864	chr14:13902773	chr14:14245803	No	Yes
Affx-157620732	21	2414835	chr21:2414835	A	C	0.42795	0.5	0.4545	0.2632	0.4717	0.8824	0.5184	0.6765	chr21:2420830	chr21:2423973	No	Yes
Affx-278298910	4	40044809	chr4:40044809	T	C	0.5209	0.3333	0.4386	0.4	0.1702	0.0656	0.38845	0.1852	chr4:39214086	chr4:39763847	No	Yes
Affx-157613468	3	24914894	chr3:24914894	T	C	0.62805	0.8182	0.9692	0.76	0.4615	0.2241	0.34375	0.25	chr3:24198672	chr3:24960400	No	Yes
Affx-157618853	19	4336243	chr19:4336243	A	G	0.1811	0.6739	0.2826	0.7292	0.6154	0.5	0.7775	0.619	chr19:4362136	chr19:4510921	No	Yes
Affx-157616130	8	13683363	chr8:13683363	A	G	0.4172	0.3462	0.5085	0.375	0.3333	0.0526	0.30125	0.3333	chr8:12607171	chr8:14060299	No	Yes
Affx-157603390	1	174983483	chr1:174983483	A	G	0.91655	0.9231	0.7736	0.7705	0.6562	1	0.83835	0.9861	chr1:174232028	chr1:176311780	No	Yes
Affx-157614008	2	34508786	chr2:34508786	T	C	0.43195	0.3571	0.5435	0.4694	0.8	0.2258	0.55595	0.8049	chr2:34947228	chr2:34436144	No	Yes
Affx-157603766	21	335625	chr21:335625	A	G	0.42625	0.3036	0.6724	0.2923	0.5849	0.5273	0.244	0.2727	chr21:352570	chr21:354230	No	Yes
Affx-157625805	1	97000797	chr1:97000797	T	C	0.8539	0.8644	0.7042	0.7143	0.4921	0.619	0.94975	0.3824	chr1:96345311	chr1:98392802	No	Yes
Affx-157586800	1	179374692	chr1:179374692	T	C	0.04135	0.0862	0.322	0.5352	0.0541	0	0.34175	0.6282	chr1:178597982	chr1:180679777	No	Yes
Affx-157606303	10	14160013	chr10:14160013	T	C	0.155	0.3429	0.2909	0	0.04	0	0.1532	0	chr10:13652567	chr10:14601220	No	Yes
Affx-157602760	8	19472017	chr8:19472017	T	C	0.88515	0.8704	0.74	0.3729	0.44	0.6327	0.20275	0.907	chr8:18314807	chr8:19766967	No	Yes
Affx-157604508	2	12784933	chr2:12784933	A	G	0.0698	0.7708	0.4151	0.4333	0.8983	0.9245	0.4883	0.5	chr2:12714008	chr2:12796903	No	Yes
Affx-278297452	17	4993213	chr17:4993213	A	G	0.4698	0.5778	0.4074	0.6111	0.3846	0.2157	0.603	0.1429	chr17:4476508	chr17:4848502	No	Yes
Affx-157626050	10	5997997	chr10:5997997	T	C	0.6388	0.6111	0.6444	0.4769	0.8542	0.7358	0.8596	0.5918	chr10:5559566	chr10:6510374	No	Yes
Affx-157594042	7	9577579	chr7:9577579	T	C	1	0.2955	0.6615	0.3889	0.2131	0	0.20565	0	chr7:9069131	chr7:9570072	No	Yes
Affx-157599636	1	107469678	chr1:107469678	T	C	0.58005	0.7031	0.7234	0.4211	0.9388	1	0.2736	0.8269	chr1:106834697	chr1:108798835	No	Yes
Affx-157595481	4	83746100	chr4:83746100	A	G	0	0.5167	0.0577	0.3137	0.0444	0.2826	0.3543	0.2	chr4:82727058	chr4:83161871	No	Yes
Affx-157609145	1	50054060	chr1:50054060	A	G	0.40695	0.0625	0.0769	0.2444	0.0882	0.1667	0.17195	0	chr1:49877279	chr1:50019846	No	Yes
Affx-157620183	1	43545386	chr1:43545386	T	G	0.12845	0	0.075	0.2632	0.2424	0	0.09215	0.0645	chr1:43418847	chr1:43576356	No	Yes
Affx-157589508	5	10399798	chr5:10399798	T	C	0.83765	0.9286	0.8077	0.913	0.6875	0.8906	0.7447	0.9872	chr5:9841196	chr5:10658523	No	Yes
Affx-157585693	2	126830900	chr2:126830900	T	C	0.94995	1	1	0.6522	0.6923	1	0.51785	0.9677	chr2:126048192	chr2:126171885	No	Yes
Affx-157619513	7	18452192	chr7:18452192	T	C	0.2362	0.125	0.6226	0.22	0.44	0.2857	0.39305	0.4103	chr7:17855029	chr7:18356977	No	Yes
Affx-157628436	5	19210008	chr5:19210008	T	C	0.54165	0.7895	0.8182	0.7955	0.7818	1	0.7172	0.5882	chr5:18502473	chr5:19444262	No	Yes
Affx-157601466	1	135987484	chr1:135987484	T	C	0.45785	0.2653	0.28	0.4717	0.2703	0.3095	0.1722	0.0769	chr1:135253925	chr1:137199165	No	Yes
Affx-278291175	8	28361482	chr8:28361482	A	C	0.2048	0.25	0.3556	0.1081	0.2381	0.4667	0.4261	0.08	chr8:27165080	chr8:28613702	No	Yes
Affx-157583547	27	3932052	chr27:3932052	A	G	0.1368	0.6471	0.1818	0.7436	0.0278	0	0.6807	0.4583	chr27:3715583	chr27:6340413	No	Yes
Affx-157618485	2	54566388	chr2:54566388	A	G	0.2526	0.6531	0.7	0.6557	0.6286	0.9545	0.732	1	chr2:54478611	chr2:54395295	No	Yes
Affx-157609685	2	49830908	chr2:49830908	A	G	0.24475	0.4	0.3333	0.2708	0.0545	0.25	0.2188	0.8235	chr2:50254081	chr2:49655824	No	Yes
Affx-157597266	21	3016757	chr21:3016757	T	C	0.30905	0.3448	0.5217	0.5263	0.3721	0.6538	0.3342	0.5	chr21:3020545	chr21:3025885	No	Yes
Affx-157594136	8	14097541	chr8:14097541	T	C	0.47155	0.1667	0.6212	0.8676	0.4314	0.9545	0.29775	0.6027	chr8:12995582	chr8:14448710	No	Yes
Affx-157587897	2	66426774	chr2:66426774	T	C	0.0102	0.1404	0.1091	0.1633	0.3721	0.3056	0.7613	0.1154	chr2:66286215	chr2:66197918	No	Yes
Affx-157592105	2	104525926	chr2:104525926	A	G	0.71615	0.8235	0.46	0.2308	0.6512	0.5094	0.8298	0.7115	chr2:103890406	chr2:104228462	No	Yes
Affx-157590755	1	33471206	chr1:33471206	T	C	0.8513	0.322	0.6222	0.4839	0.3692	0.7368	0.32605	0.3548	chr1:33431440	chr1:33591561	No	Yes
Affx-157627563	1	171309540	chr1:171309540	T	G	0.89555	0.7119	0.9286	0.7385	0.8689	1	0.6705	0.8723	chr1:170613548	chr1:172638292	No	Yes
Affx-157611857	2	101426317	chr2:101426317	T	C	0.29655	0.25	0.2075	0.2	0.2	0	0.0782	0.6667	chr2:100801302	chr2:101140240	No	Yes
Affx-157614610	17	4176301	chr17:4176301	T	C	0.0435	0.6562	0.2456	0.7045	0.7083	1	0.38925	0.7317	chr17:3659644	chr17:4032195	No	Yes
Affx-157605262	4	79041786	chr4:79041786	T	C	0.7024	0.0833	0.48	0.1702	0.2653	0.2593	0.3542	0.3333	chr4:78043808	chr4:78461603	No	Yes
Affx-157623946	6	7813825	chr6:7813825	T	C	0.77275	0.0727	0.4138	0.3731	0.4906	0	0.4367	0.0172	chr6:7241937	chr6:8488753	No	Yes
Affx-157584951	13	7236752	chr13:7236752	A	G	0.9354	0.3333	0.5522	0.8833	0.7	0.9	0.69835	0.7037	chr13:6578796	chr13:7958276	No	Yes
Affx-157622265	4	33709236	chr4:33709236	T	C	0.14905	0.2182	0.1167	0.037	0.1224	0	0.4124	0	chr4:32901398	chr4:33455583	No	Yes
Affx-157593251	5	58505598	chr5:58505598	A	G	0.5792	0.7778	0.3793	0.3667	0.6444	0.5455	0.36505	0.5	chr5:58261825	chr5:58522091	No	Yes
Affx-157585929	15	11451588	chr15:11451588	A	G	0.6978	0.5797	0.25	0.3469	0.3864	0.1538	0.141	0	chr15:11381074	chr15:11668964	No	Yes
Affx-157586407	2	61514389	chr2:61514389	A	G	0.5849	0.6949	0.7667	0.2979	0.4898	0.7857	0.439	0.1552	chr2:61397037	chr2:61314331	No	Yes
Affx-157601171	18	7270760	chr18:7270760	A	G	#N/A	#N/A	#N/A	#N/A	#N/A	#N/A	#N/A	#N/A	chr18:7479578	chr18:7196540	No	Yes
Affx-157615635	3	90975578	chr3:90975578	A	G	0.48845	0.1406	0.2273	0.2769	0.0909	0	0.2341	0.0161	chr3:90213117	chr3:90614812	No	Yes
Affx-157615328	3	81084546	chr3:81084546	T	C	0.42475	0.381	0.3617	0.4146	0.225	0.5435	0.5986	0.1964	chr3:80208193	chr3:80800846	No	Yes
Affx-157611936	4	68275379	chr4:68275379	T	C	0.1153	0.6735	0.06	0.2857	0.44	0.5686	0.21315	0.587	chr4:67459498	chr4:67850081	No	Yes
Affx-157585131	23	5779494	chr23:5779494	T	G	0.9643	0.9375	0.8378	0.9062	0.9318	0.7333	1	1	chr23:5717709	chr23:5912978	No	Yes
Affx-157607768	2	21236482	chr2:21236482	T	G	0.03705	0	0.0185	0.4727	0.1321	0.434	0.03565	0.8654	chr2:21091124	chr2:21208543	No	Yes
Affx-157608800	1	39093180	chr1:39093180	T	C	0.06965	0.2667	0.3167	0.0577	0.2174	0.0189	0.1972	0.28	chr1:39022388	chr1:39175536	No	Yes
Affx-157599721	18	8144122	chr18:8144122	T	C	0.84835	0.5932	0.6316	0.623	0.9412	0.2679	0.62385	0.4255	chr18:8352133	chr18:8069883	No	Yes
Affx-157628581	22	4198150	chr22:4198150	T	G	0.39125	0.1622	0.2917	0.2069	0.2632	0	0.2733	0.0741	chr22:3603379	chr22:4752875	No	Yes
Affx-157585217	3	24111300	chr3:24111300	A	C	0.9388	0.3	0.5469	0.6406	0.8689	0.8667	0.8937	0.7273	chr3:23395719	chr3:24156790	No	Yes
Affx-157622284	1	46931754	chr1:46931754	T	C	0.857	0.6226	0.5932	0.5405	0.4576	0.5745	0.2539	0.0556	chr1:46750781	chr1:46931068	No	Yes
Affx-157622703	10	14912635	chr10:14912635	A	G	0.0306	0.0465	0.1774	0.1961	0.1957	0	0.26695	0.3077	chr10:14397300	chr10:15344435	No	Yes
Affx-157615080	5	13625886	chr5:13625886	A	G	0.29165	0.6364	0.2432	0.4583	0.413	0.1923	0.7218	1	chr5:13005034	chr5:13822814	No	Yes
Affx-157591509	17	8674130	chr17:8674130	A	G	0.093	0.7955	0.2708	0.2931	0.1277	0.4167	0.30785	0.1923	chr17:8188515	chr17:8488021	No	Yes
Affx-157613609	1	29912007	chr1:29912007	T	G	0.42345	0.0286	0.4098	0.3704	0.3091	0.4828	0.0474	0.0755	chr1:29854679	chr1:30033363	No	Yes
Affx-157604061	24	3370046	chr24:3370046	T	C	0.3205	0.0244	0.0484	0.0794	0.3913	0	0.1218	0.1707	chr24:3365701	chr24:3399508	No	Yes
Affx-157602122	3	91000904	chr3:91000904	T	C	0.44025	0.05	0.1333	0.303	0.122	0	0.26665	0.037	chr3:90238443	chr3:90640140	No	Yes
Affx-278320918	7	16089283	chr7:16089283	T	C	0.36365	0.2549	0.2321	0.1515	0.2063	0.0794	0.22035	0.0462	chr7:15526152	chr7:16024603	No	Yes
Affx-157599104	Z	71931381	chrZ:71931381	T	C	0.3368	0.2353	0.16	0.0588	0.1351	0	0.27645	0	chrZ:71755509	chrZ:72135768	No	Yes
Affx-157596463	3	51813998	chr3:51813998	T	C	0.475	0.2586	0.4737	0.4878	0.5714	0.2667	0.4484	0.3273	chr3:50943380	chr3:51753638	No	Yes
Affx-157607496	7	23311208	chr7:23311208	T	C	0.7664	0.3962	0.3673	0.193	0.3611	0	0.2822	0	chr7:22685219	chr7:23183971	No	Yes
Affx-157611393	27	2236883	chr27:2236883	A	G	0.9217	0.1613	0.194	0.6226	0.5273	0.697	0.5935	0.551	chr27:2064729	chr27:4484149	No	Yes
Affx-278320724	6	3763060	chr6:3763060	T	C	0.37155	0	0.2833	0.2381	0.1207	0.8	0.22785	0.209	chr6:3241217	chr6:4476200	No	Yes
Affx-157591849	2	9049284	chr2:9049284	T	C	0.1365	0.18	0.1667	0.2353	0.1923	0.1111	0.29405	0.0877	chr2:9016537	chr2:9102563	No	Yes
Affx-157601623	7	17041115	chr7:17041115	A	G	0.5992	0.6818	0.6207	0.7222	0.8182	1	0.73905	1	chr7:16473937	chr7:16975297	No	Yes
Affx-157624097	12	12751607	chr12:12751607	A	C	0.7547	0.7209	0.2326	0.4898	0.6061	0.2973	0.8796	0.5192	chr12:12709379	chr12:13125872	No	Yes
Affx-157607035	2	98713776	chr2:98713776	A	C	1	0.9583	0.9756	0.8261	0.6	0.5778	0.64265	1	chr2:98363246	chr2:98484124	No	Yes
Affx-157619271	1	54984576	chr1:54984576	T	C	0.31085	0.7451	0.3731	0.6939	0.7241	0.4314	0.839	0.98	chr1:55089759	chr1:54934220	No	Yes
Affx-157623988	2	141196056	chr2:141196056	A	G	0.65695	0.6939	0.5098	0.94	0.5926	0.6471	0.93015	0.5	chr2:140664839	chr2:141082468	No	Yes
Affx-157629104	3	100266272	chr3:100266272	A	C	0.97275	0.6316	0.5821	0.5286	0.98	1	0.6391	0.7541	chr3:99379717	chr3:99810820	No	Yes
Affx-278321023	4	70332505	chr4:70332505	A	G	0.06645	0.1842	0.1707	0.2558	0.4694	0.1282	0.046	0	chr4:69488270	chr4:69878028	No	Yes
Affx-157616008	2	96513433	chr2:96513433	T	C	0.2934	0.2037	0.4727	0.2	0.1667	0.3333	0.25	0.8871	chr2:96170974	chr2:96162448	No	Yes
Affx-157592083	2	15334463	chr2:15334463	A	G	0.79235	0.8333	0.4231	0.6154	0.619	0.5532	0.5254	0.2069	chr2:15249361	chr2:15331140	No	Yes
Affx-157596903	1	19135093	chr1:19135093	A	G	0.38985	0.6275	0.807	0.8387	0.88	0.9107	0.9008	1	chr1:18917974	chr1:19304666	No	Yes
Affx-157602507	1	92478819	chr1:92478819	T	G	0.0344	0.3	0.1852	0.5128	0.2745	0	0.1994	0.2321	chr1:91833784	chr1:93883946	No	Yes
Affx-157588000	2	62608801	chr2:62608801	A	G	0.42855	0.6716	0.5319	0.6275	0.5962	0	0.46495	0.0976	chr2:62491982	chr2:62408748	No	Yes
Affx-157587594	11	1979667	chr11:1979667	A	G	0.94265	0.4821	0.7843	0.8793	0.7895	0.7692	0.6824	0.2766	chr11:1912348	chr11:1920127	No	Yes
Affx-157595070	2	122273101	chr2:122273101	A	G	0.8183	0.3125	0.6406	0.5192	0.7209	0	0.4722	0.75	chr2:121523543	chr2:121647962	No	Yes
Affx-157593576	18	10474657	chr18:10474657	T	C	0.5052	0.2791	0.1562	0.4909	0.375	0	0.5075	0.2982	chr18:10654347	chr18:10381181	No	Yes
Affx-278297036	5	16542649	chr5:16542649	T	G	0.2237	0.5926	0.32	0.7111	0.4528	1	0.67435	0.6774	chr5:15860033	chr5:16706358	No	Yes
Affx-278309829	11	8593229	chr11:8593229	A	G	0.24005	0.4865	0.0909	0.8043	0.7105	0.7059	0.65565	0.2826	chr11:7955925	chr11:8470322	No	Yes
Affx-157591325	26	4598754	chr26:4598754	T	C	0.30515	0.6818	0.1622	0.6452	0.1875	0.4146	0.753	0.9	chr26:4538001	chr26:4598402	No	Yes
Affx-157617142	1	46696834	chr1:46696834	A	G	0.03125	0.38	0.3167	0.2653	0.3864	0.1905	0.4473	0.1538	chr1:46515900	chr1:46696146	No	Yes
Affx-157619544	1	122420350	chr1:122420350	A	G	0.80175	0.3953	0.3662	0.6034	0.1493	0.1321	0.5278	0.0545	chr1:121801348	chr1:123789614	No	Yes
Affx-278304741	6	2119239	chr6:2119239	T	G	0.9467	0.8	0.8485	0.5968	0.4655	0.7556	0.3875	0.7966	chr6:1620188	chr6:2850901	No	Yes
Affx-157612488	1	60696494	chr1:60696494	A	G	0.4326	0.1692	0.3175	0.1587	0.4407	0.0476	0.37775	0.0484	chr1:60766781	chr1:60624654	No	Yes
Affx-157616734	14	2773288	chr14:2773288	A	G	0.57295	0.6818	0.3962	0.7222	0.64	1	0.5	0.8571	chr14:2764416	chr14:3168305	No	Yes
Affx-157590027	3	71872642	chr3:71872642	A	G	0.7043	0.0909	0.0698	0.3429	0.05	0.5143	0.022	0.25	chr3:71063180	chr3:71650341	No	Yes
Affx-157613872	5	29366436	chr5:29366436	T	C	0.75245	0.5116	0.4048	0.7778	0.6552	0.9512	0.38275	0.85	chr5:28628993	chr5:29563630	No	Yes
Affx-157612025	19	3418393	chr19:3418393	A	G	0.8781	1	1	0.92	0.74	1	0.72535	1	chr19:3445654	chr19:3593103	No	Yes
Affx-157613638	2	57658905	chr2:57658905	T	C	0.2594	0.4762	0.5441	0.6531	0.6981	0.9123	0.9375	0.8	chr2:57565339	chr2:57471299	No	Yes
Affx-157583771	1	44720580	chr1:44720580	T	G	0.4572	0.3043	0.7556	0.2558	0.2449	0.1026	0.426	0.1562	chr1:44593922	chr1:44751550	No	Yes
Affx-157618624	9	6592369	chr9:6592369	T	C	0.17225	0.098	0.0667	0.129	0.0811	0.0179	0.1522	0	chr9:6072238	chr9:6746737	No	Yes
Affx-157619575	12	9799808	chr12:9799808	A	G	0.83795	0.6531	0.3651	0.675	0.5818	0.7692	0.5549	0.3	chr12:9776001	chr12:10187651	No	Yes
Affx-157602548	24	2572976	chr24:2572976	A	G	0.40135	0.0185	0.1837	0.0208	0.2963	0.0455	0.2359	0.1852	chr24:2570256	chr24:2602371	No	Yes
Affx-157597163	2	34907285	chr2:34907285	T	C	0.6674	0.2941	0.3387	0.6	0.4746	1	0.3991	0.4211	chr2:35345813	chr2:34834649	No	Yes
Affx-157583809	12	11774661	chr12:11774661	A	C	0.07595	0.186	0.1964	0.0952	0.0317	0	0.19975	0.0308	chr12:11732963	chr12:12148944	No	Yes
Affx-157615014	19	420161	chr19:420161	T	C	0.1653	0.4595	0.0238	0.0833	0.1818	0.5333	0.5026	0.3333	chr19:401654	chr19:607197	No	Yes
Affx-157611165	21	1471289	chr21:1471289	A	G	0.7609	0.8305	0.5102	0.8269	0.7164	0.2692	0.77755	0.6296	chr21:1487275	chr21:1489909	No	Yes
Affx-157609167	24	6082261	chr24:6082261	A	G	0.98865	0.7347	0.7083	0.46	0.2766	0.9394	0.73255	1	chr24:6105163	chr24:6112032	No	Yes
Affx-157606405	1	44634015	chr---:---	T	G	#N/A	#N/A	#N/A	#N/A	#N/A	#N/A	#N/A	#N/A	#N/A	chr1:44664988	#N/A	#N/A
Affx-157604522	2	89451390	chr2:89451390	A	C	0.4318	0.25	0.4615	0.4462	0.5714	0.7636	0.42355	0.3077	chr2:89149945	chr2:89142038	No	Yes
Affx-157627414	1	30297849	chr1:30297849	A	C	0.86575	0.8696	0.5	0.7759	0.7556	1	0.61535	0.7917	chr1:30240710	chr1:30419200	No	Yes
Affx-157620226	4	68830667	chr4:68830667	T	C	0	0	0.3051	0.2941	0	0.0208	0.45215	0	chr4:68014859	chr4:68405370	No	Yes
Affx-157609910	3	72004968	chr3:72004968	A	C	0.8761	0.2982	0.566	0.6735	0.78	1	0.8299	0.3654	chr3:71196623	chr3:71784022	No	Yes
Affx-278321019	17	4488055	chr17:4488055	T	C	0.44655	0.7391	0.1875	0.3571	0.1064	0.3111	0.1093	0.375	chr17:3971423	chr17:4343712	No	Yes
Affx-157612679	9	18361947	chr9:18361947	T	C	0.35355	0.1111	0.5775	0.6038	0.5273	0.46	0.7069	0.8491	chr9:17749224	chr9:18429629	No	Yes
Affx-157613491	1	114480464	chr1:114480464	A	G	0.35095	0.1373	0.4769	0.4925	0.78	0.5741	0.80545	0.6825	chr1:113930216	chr1:117195010	No	Yes
Affx-157609403	11	12309417	chr11:12309417	T	C	0	0.3667	0.1591	0.3913	0.2941	0.3261	0.33215	0.7812	chr11:11617470	chr11:12153956	No	Yes
Affx-157589927	1	98705191	chr1:98705191	A	G	0.24715	0.6279	0.4	0.5254	0.45	0.8431	0.7338	0.1698	chr1:98034626	chr1:100082165	No	Yes
Affx-157616229	1	121427420	chr1:121427420	A	G	0.9804	0.75	0.7907	0.6716	0.902	0.3594	0.86165	0.8491	chr1:120825893	chr1:122813079	No	Yes
Affx-157590414	5	15395522	chr5:15395522	A	C	0.60105	0.6364	0.4565	0.7619	0.7917	0.1064	0.4936	0.3889	chr5:14755888	chr5:15602989	No	Yes
Affx-157605999	1	117864866	chr1:117864866	T	C	0.1494	0.1404	0.6825	0.5957	0.54	0.375	0.2749	0.2364	chr1:117305377	chr1:119292755	No	Yes
Affx-157616255	19	4826885	chr19:4826885	T	C	0.2602	0	0	0.0816	0.0385	0	0.2602	0	chr19:4851372	chr19:5001552	No	Yes
Affx-157594427	1	118044865	chr1:118044865	A	G	0.69245	0.4118	0.6098	0.6585	0.6	0.4231	0.81555	0.8269	chr1:117485369	chr1:119472748	No	Yes
Affx-157627753	2	125650794	chr2:125650794	T	G	0.23215	0.1667	0.0435	0.5556	0.451	0.7833	0.38965	0.06	chr2:124880689	chr2:125005100	No	Yes
Affx-157618077	14	1645705	chr14:1645705	A	C	0.2941	0.0769	0.4	0.1892	0.6098	0.1538	0.5158	0.193	chr14:1643584	chr14:2048913	No	Yes
Affx-157597767	5	43775411	chr5:43775411	A	G	0.6386	0.6512	0.9	0.56	0.6481	0.0909	0.9646	0.1406	chr5:43007666	chr5:43937247	No	Yes
Affx-157629089	23	2927938	chr23:2927938	A	G	0.32925	0.8	0.3548	0.2647	0.6316	0.8889	0.0501	0.4815	chr23:2878008	chr23:3074241	No	Yes
Affx-157614294	1	47806560	chr1:47806560	T	C	0.3882	0.14	0.05	0.1538	0.54	0.0139	0.73	0	chr1:47639758	chr1:47782456	No	Yes
Affx-157621903	15	4960310	chr15:4960310	A	G	0.1239	0.3191	0.3333	0.3333	0.4746	0	0.78	0	chr15:4913876	chr15:5216646	No	Yes
Affx-157596748	7	15788438	chr7:15788438	A	G	0.70755	0.8929	0.0577	0.082	0.1702	0	0.18895	0.0161	chr7:15225226	chr7:15723745	No	Yes
Affx-157615450	21	3732397	chr21:3732397	T	C	#N/A	#N/A	#N/A	#N/A	#N/A	#N/A	#N/A	#N/A	chr21:3736191	chr21:3741535	No	Yes
Affx-157583480	19	9049935	chr19:9049935	A	G	0.82525	0.7857	0.6774	0.5195	0.84	1	0.7858	0.4769	chr19:9026218	chr19:9175873	No	Yes
Affx-157590759	2	42725992	chr2:42725992	A	G	0.25455	0.4706	0.5	0.5763	0.55	0.4902	0.4578	0.5333	chr2:43160562	chr2:42520255	No	Yes
Affx-157612727	4	84847823	chr4:84847823	T	C	0.3859	0.4808	0.381	0.4833	0.4902	0.7174	0.19905	0.9643	chr4:83828537	chr4:84263603	No	Yes
Affx-157620516	12	4846160	chr12:4846160	A	G	0.20945	0.8235	0.4677	0.6667	0.551	0.661	0.1452	0.8246	chr12:4843862	chr12:5255154	No	Yes
Affx-157603804	3	72710113	chr3:72710113	A	G	0.8843	0.5926	0.5231	0.6471	0.791	0.9643	0.6567	0.7742	chr3:71868476	chr3:72455676	No	Yes
Affx-157614766	3	76250521	chr3:76250521	T	C	0.04385	0.1091	0	0.2206	0.2787	0.7727	0.1398	0.7647	chr3:75384008	chr3:75977347	No	Yes
Affx-157599112	3	70036852	chr3:70036852	A	G	0.83055	0.4259	0.5	0.5397	0.7222	0.8448	0.51325	0.5781	chr3:69220816	chr3:69810907	No	Yes
Affx-157626006	3	15333346	chr3:15333346	T	C	0.6359	0.4167	0.86	0.3492	0.5581	0.7321	0.15445	0.84	chr3:14670249	chr3:15425236	No	Yes
Affx-157584424	9	8762876	chr9:8762876	T	C	0.63335	0.9744	0.625	0.5652	0.3421	0.4615	0.6968	0.68	chr9:8243017	chr9:8916635	No	Yes
Affx-157611125	19	6902252	chr19:6902252	A	C	0.22	0	0	0.0465	0	0	0.15365	0.0208	chr19:6902830	chr19:7049874	No	Yes
Affx-157626202	1	139269075	chr1:139269075	A	G	0.9107	0.3396	0.6341	0.4906	0.9184	0.0556	0.2504	0.6786	chr1:138603615	chr1:140605504	No	Yes
Affx-157625278	2	113794829	chr2:113794829	T	C	0.40115	0.9	0.0638	0.2632	0.2807	0.4688	0.37605	0.0385	chr2:113102444	chr2:113404021	No	Yes
Affx-157596184	8	11028946	chr8:11028946	T	C	0.2174	0.0652	0.2364	0.0263	0.2542	0	0.10515	0	chr8:10003755	chr8:11453588	No	Yes
Affx-157598529	2	136667226	chr2:136667226	A	G	0.88455	0.6909	0.5577	0.4286	1	0.8364	0.69565	0.5362	chr2:136162684	chr2:136580609	No	Yes
Affx-157594063	2	10414665	chr2:10414665	A	G	0.92645	0.3953	0.3684	0.52	0.5682	0.2	0.7657	0.2941	chr2:10360552	chr2:10446624	No	Yes
Affx-157626126	24	5944866	chr24:5944866	T	C	0.32955	0.2063	0.2	0.6	0.125	0	0.4333	0.0556	chr24:5966531	chr24:5974578	No	Yes
Affx-157627248	4	75910449	chr4:75910449	T	C	0.7571	0.2414	0.5965	0.2742	0.4697	0.037	0.43545	0.0282	chr4:74946933	Not available in GRCg6a	No	No
Affx-157591034	13	6289169	chr13:6289169	T	C	0.7644	0.5094	0.4242	0.6066	0.8704	1	0.6932	0.3333	chr13:5644584	chr13:7024164	No	Yes
Affx-157628784	1	46993929	chr1:46993929	T	C	0.617	0.9298	0.2679	0.7143	0.3962	0.7105	0.40845	0.9362	chr1:46812953	chr1:46993240	No	Yes
Affx-157619270	3	36320533	chr3:36320533	T	C	0.41855	0.4912	0.2941	0.7255	0.3692	0.625	0.36315	0.3256	chr3:35548152	chr3:36307488	No	Yes
Affx-157627960	13	12668383	chr13:12668383	A	G	0.73665	0.2143	0.4561	0.3673	0.2308	0	0.3872	0.0217	chr13:11987560	chr13:13373171	No	Yes
Affx-157606548	15	255556	chr15:255556	T	C	0.2474	0.5909	0.5	0.3214	0.2708	0.5156	0.27035	0.0926	chr15:246934	chr15:551149	No	Yes
Affx-157597648	4	28750687	chr4:28750687	T	C	0.98125	0.3846	0.3226	0.4107	0.3167	0.3387	0.7161	0.25	chr4:27989377	chr4:28515536	No	Yes
Affx-157603473	2	35760470	chr2:35760470	T	C	0.12855	0.2105	0.3	0.1176	0.2105	0	0.2071	0.0238	chr2:36198153	chr2:35664914	No	Yes
Affx-157625400	1	15387376	chr1:15387376	A	G	0.74285	0.8679	0.8491	0.7258	0.8235	0.9851	0.8825	0.7143	chr1:15186383	chr1:15514072	No	Yes
Affx-157596341	7	2333050	chr7:2333050	A	G	0.95135	0.4186	0.6667	0.2128	0.6364	0.7647	0.39305	0.4262	chr7:2301200	chr7:2357792	No	Yes
Affx-157594597	20	8924259	chr20:8924259	T	C	0.30495	0.7255	0.1087	0.3803	0.52	1	0.21935	0.8077	chr20:9080653	chr20:8732852	No	Yes
Affx-157626163	19	5210163	chr19:5210163	T	C	0.78475	0.0909	0.9048	0.6	0.6667	0.3529	0.8662	0.037	chr19:5223433	chr19:5373514	No	Yes
Affx-157589482	2	26047078	chr2:26047078	T	C	0.522	0.0244	0.2459	0.66	0.1887	0.463	0.66735	0.098	chr2:26121927	chr2:25992123	No	Yes
Affx-157614689	5	25420247	chr5:25420247	T	G	0.7095	0.413	0.4082	0.1538	0.4419	0.3684	0.30985	0.3333	chr5:24712192	chr5:25648942	No	Yes
Affx-157591628	19	5251127	chr19:5251127	A	G	0.35435	0.7959	0.5918	0.4364	0.5814	0.5211	0.5197	0.3617	chr19:5264449	chr19:5414477	No	Yes
Affx-278309721	3	20004341	chr3:20004341	A	C	#N/A	#N/A	#N/A	#N/A	#N/A	#N/A	#N/A	#N/A	chr3:19316346	chr3:20075517	No	No
Affx-157592086	5	30635510	chr5:30635510	A	G	0.75525	0.4651	0.4906	0.4146	0.0678	0	0.63635	0.3393	chr5:29898358	chr5:30832693	No	Yes
Affx-157625712	1	85957455	chr1:85957455	A	G	0.7642	0.3273	0.7059	0.7925	0.7213	0.9153	0.7483	1	chr1:85347755	chr1:87069671	No	Yes
Affx-157614166	20	9545806	chr20:9545806	A	G	0.1968	0.75	0.2273	0.9333	0.4074	0.9	0.8215	0.6875	chr20:9693177	chr20:9345534	No	Yes
Affx-157601874	18	6829371	chr18:6829371	A	G	0.9815	0.9796	0.9649	0.66	1	0.7885	0.64475	0.661	chr18:6729673	chr18:6755157	No	Yes
Affx-157628622	1	59292080	chr1:59292080	T	C	0.5671	0.381	0.2564	0.3559	0.3171	0.4412	0.3738	0.1935	chr1:59362677	chr1:59220481	No	Yes
Affx-157586438	1	16208897	chr1:16208897	T	C	0	0.0364	0.1429	0.0615	0.0714	0.2034	0.31565	0	chr1:16006106	chr1:16333868	No	Yes
Affx-157588364	2	20740837	chr2:20740837	T	C	0.1755	0.5094	0.2	0.3231	0.1148	0.1961	0.1856	0.5692	chr2:20595049	chr2:20712914	No	Yes
Affx-157624350	15	8889067	chr15:8889067	A	G	0.3995	0.5172	0.3636	0.3768	0.1509	0	0.73005	0.0556	chr15:8844359	chr15:9129469	No	Yes
Affx-157589123	2	74334422	chr2:74334422	T	C	0.82745	0.6111	0.5	0.375	0.34	0.7179	0.51905	0.2653	chr2:74101141	chr2:74081559	No	Yes
Affx-157621234	1	34523520	chr1:34523520	T	C	0.15555	0.6939	0	0.6	0.451	0.5556	0.57265	0.8298	chr1:34483970	chr1:34643897	No	Yes
Affx-157589313	6	17975355	chr6:17975355	A	G	0.32875	0.45	0.7231	0.4576	0.6897	0.4576	0.2458	0.8197	chr6:17518556	chr6:18805706	No	Yes
Affx-157584684	1	55053405	chr1:55053405	T	C	0.92425	0.6071	0.2941	0.0833	0.4918	0	0	0.0196	chr1:55158586	chr1:55003044	No	Yes
Affx-157584764	1	43818461	chr1:43818461	A	G	0.5354	0.8478	0.8871	0.4844	0.8361	0.5	0.48805	1	chr1:43692579	chr1:43849975	No	Yes
Affx-157611021	2	31634020	chr2:31634020	T	C	0.24555	0.1111	0.6	0.3333	0.2308	0.4231	0.5974	0.6316	chr2:31710091	chr2:31577078	No	Yes
Affx-157618339	4	77233676	chr4:77233676	T	C	0.2941	0.8049	0.4318	0.7377	0.7917	0.2105	0.3378	0.1154	chr4:76241846	chr4:76663339	No	Yes
Affx-157614697	14	9708289	chr14:9708289	T	C	0.58335	0.8868	0.4375	0.7959	0.8871	1	0.98305	1	chr14:9649308	chr14:10057582	No	Yes
Affx-157624364	3	88515446	chr3:88515446	A	G	0.26025	0.8545	0.3878	0.3043	0.5745	0.2667	0.73075	0.7869	chr3:87571331	chr3:88162460	No	Yes
Affx-157613186	10	12850487	chr10:12850487	A	G	0.25395	0.7826	0.5614	0.7097	0.8462	1	0.21315	0.62	chr10:12343410	chr10:13291700	No	Yes
Affx-157611385	5	23365708	chr5:23365708	A	G	0.35945	0.8	0.5333	0.3913	0.3906	0.06	0.09525	0.34	chr5:22664354	chr5:23601666	No	Yes
Affx-157622295	6	7980116	chr6:7980116	A	G	0.1488	0.4727	0.1111	0.1186	0	0.6122	0.0204	0.3208	chr6:7408280	chr6:8655043	No	Yes
Affx-157597720	3	108009626	chr3:108009626	T	C	0.6359	0.4186	0.4524	0.75	0.7872	0.5714	0.82295	0.7391	chr3:107178404	chr3:107552042	No	Yes
Affx-157603556	7	28366481	chr7:28366481	A	C	0.2792	0.0577	0.1923	0.0806	0	0	0.2165	0	chr7:27717794	chr7:28215226	No	Yes
Affx-157622142	4	77258518	chr4:77258518	A	G	0.7125	0.775	0.1455	0.4894	0.1915	0.1224	0.47885	0.0612	chr4:76266688	chr4:76688181	No	Yes
Affx-157628907	1	180698786	chr1:180698786	T	C	0.28055	0.7083	0.4038	0.5686	0.5217	0.425	0.62025	0.7925	chr1:179921524	chr1:182003885	No	Yes
Affx-157618548	14	12967464	chr14:12967464	A	G	0.4626	0.4386	0.7692	0.6923	0.8605	0.6481	0.46755	0.8837	chr14:12910375	chr14:13310698	No	Yes
Affx-157625722	21	3681711	chr21:3681711	T	G	0.9349	0.7385	0.7593	1	0.8636	0.9851	0.33555	1	chr21:3685454	chr21:3690850	No	Yes
Affx-157604496	1	6719274	chr1:6719274	T	C	0.5931	0.5909	0.8529	0.5965	0.5676	0.5357	0.53305	0.9	chr1:6587112	chr1:7253535	No	Yes
Affx-157600909	4	67956553	chr4:67956553	T	G	0.1652	0.4386	0.1702	0.2754	0.1522	0.5926	0.20595	0.0172	chr4:67140663	chr4:67531248	No	Yes
Affx-157587460	Z	11831170	chrZ:11831170	T	C	0.72865	0	0.3611	0.5417	0.0303	0.25	0.7292	0.95	chrZ:11690040	chrZ:11831103	No	Yes
Affx-157618787	2	121834235	chr2:121834235	T	C	0.8469	0.0714	0.5156	0.6136	0.6296	0.5714	0.69575	0.6429	chr2:121084604	chr2:121209091	No	Yes
Affx-157604303	3	59027411	chr3:59027411	T	C	0.6825	0.3077	0.7414	0.2609	0.2857	0.4773	0.2676	0.186	chr3:58315271	chr3:58930372	No	Yes
Affx-157590616	11	12183029	chr11:12183029	T	C	0.8153	0.6977	0.5303	0.6667	0.3061	0.4533	0.38135	0.5862	chr11:11491113	chr11:12027664	No	Yes
Affx-157613335	5	12943925	chr5:12943925	T	G	0.6389	0.7556	0.5952	0.7708	0.7674	1	0.50075	0.9773	chr5:12323354	chr5:13140853	No	Yes
Affx-157594900	21	363396	chr21:363396	T	C	0.4214	0.6	0.4595	0.4737	0.2727	0.566	0.6237	0.1765	chr21:380341	chr21:382001	No	Yes
Affx-157604489	20	10347742	chr20:10347742	T	C	0.3058	0.375	0.2766	0.1667	0.873	0.2419	0.66615	0.8197	chr20:10491247	chr20:10146655	No	Yes
Affx-157623372	12	17071400	chr12:17071400	A	G	0.1159	0.1935	0.1132	0.3276	0.45	0.1167	0.22965	0.3488	chr12:17023679	chr12:17436224	No	Yes
Affx-157586615	11	12371228	chr11:12371228	A	G	0.7117	0.9474	0.3827	0.8657	0.7636	0.5143	0.4496	0.6438	chr11:11679263	chr11:12215722	No	Yes
Affx-157612765	6	21373750	chr6:21373750	T	C	0.5008	0.6923	0.0448	0.4545	0.4464	0.2857	0.1901	0.4444	chr6:20929721	chr6:22343165	No	Yes
Affx-157589507	3	106776335	chr3:106776335	T	G	0.72395	0.6042	0.7949	0.4182	0.5	0.6296	0.9079	0.9184	chr3:105947138	chr3:106320024	No	Yes
Affx-157589792	8	11224956	chr8:11224956	T	C	0.196	0.0769	0.1522	0.0179	0.2414	0	0.1184	0	chr8:10199764	chr8:11649590	No	Yes
Affx-157596107	4	67199470	chr4:67199470	T	C	0.01335	0.4286	0	0.5932	0.3137	0.6304	0.47685	0.1803	chr4:66383583	chr4:66774173	No	Yes
Affx-157627965	1	40496403	chr1:40496403	T	C	0	0	0	0.26	0.24	0.0204	0.2789	0	chr1:40407165	chr1:40560359	No	Yes
Affx-157592962	3	14391024	chr3:14391024	T	C	0.6956	0.8909	0.8	0.7255	0.9623	0.2909	0.6246	0.7581	chr3:13738366	chr3:14493830	No	Yes
Affx-157618794	6	1830712	chr6:1830712	A	G	0	0.45	0.0976	0.5	0.1373	0.1277	0.4271	0	chr6:1331667	chr6:2562378	No	Yes
Affx-157613238	1	40624345	chr1:40624345	A	G	#N/A	#N/A	#N/A	#N/A	#N/A	#N/A	#N/A	#N/A	chr1:40535106	chr1:40688299	No	Yes
Affx-157595608	14	2786730	chr14:2786730	T	C	0	0.1163	0.1714	0.56	0.2653	0	0.51415	0.4146	chr14:2777858	chr14:3181747	No	Yes
Affx-157611909	12	11195017	chr12:11195017	A	G	0.58695	0	0.34	0.5789	0.5098	0.0417	0.7844	0.625	chr12:11159058	chr12:11569937	No	Yes
Affx-157586988	2	118996320	chr2:118996320	T	G	0	0.1786	0.2909	0.1961	0.1	0.2787	0.1571	0.2632	chr2:118272869	chr2:118564412	No	Yes
Affx-157606658	5	51851984	chr5:51851984	T	C	0.38525	0.5909	0.5098	0.5849	0.5	0.6481	0.4531	0.2727	chr5:51674909	chr5:51965196	No	Yes
Affx-157626310	3	33050216	chr3:33050216	T	C	0.47305	0.1429	0.2121	0.1463	0.3077	0	0.32585	0.1081	chr3:32304503	chr3:33066091	No	Yes
Affx-157618256	2	75702806	chr2:75702806	T	C	0.73265	0.1628	0.6724	0.78	0.3182	0.4468	0.8638	0.9692	chr2:75470368	chr2:75482269	No	Yes
Affx-157605828	12	14057472	chr12:14057472	A	G	0.83505	0.4878	0.8286	0.5122	0.7143	0.8077	0.52065	0.6552	chr12:14015997	chr12:14431610	No	Yes
Affx-157608029	3	66525103	chr3:66525103	A	G	0.74285	0.3529	0.3696	0.75	0.4889	0	0.8401	0.0185	chr3:65775003	chr3:66366382	No	Yes
Affx-157608702	1	170320142	chr1:170320142	A	C	0.4449	0.1471	0.7292	0.4762	0.4468	0.2656	0.5787	0.2453	chr1:169614824	chr1:171638684	No	Yes
Affx-157594074	1	50913472	chr1:50913472	T	G	0.75605	0.3061	0.7719	0.7612	0.6731	1	0.9046	0.7222	chr1:50735949	chr1:50879128	No	Yes
Affx-157598106	3	91463892	chr3:91463892	A	C	0.74295	0.9574	0.4717	0.8636	0.6316	0.6316	0.71415	1	chr3:90701425	chr3:91103101	No	Yes
Affx-157628519	4	44927999	chr4:44927999	A	G	0.9349	0.8125	0.4912	0.2069	0.4483	0.1053	0.2211	0.9123	chr4:44027391	chr4:44609290	No	Yes
Affx-157619818	11	14419500	chr11:14419500	A	G	0	0.1522	0.0517	0.0755	0.2545	0.38	0.35935	0.0294	chr11:13681189	chr11:14218551	No	Yes
Affx-157624661	5	17600167	chr5:17600167	T	C	0.71425	0.678	0.7174	0.7231	0.4754	0.9216	0.7162	0.6226	chr5:16901618	chr5:17852560	No	Yes
Affx-157585521	19	7244629	chr19:7244629	T	C	0.732	0.8049	0.898	0.5455	0.7317	0.4643	0.8203	0.8333	chr19:7235514	chr19:7381796	No	Yes
Affx-157613939	4	41773778	chr4:41773778	A	G	0.2668	0.4681	0.9032	0.9583	0.7231	1	0.50455	0.3846	chr4:40931945	chr4:41481221	No	Yes
Affx-157604050	2	92889865	chr2:92889865	A	G	0.036	0.3846	0.2881	0.0645	0.1509	0.4677	0.2393	0.1754	chr2:92573242	chr2:92566086	No	Yes
Affx-157591963	2	43996088	chr2:43996088	T	C	0.41185	0.2449	0.4314	0.4255	0.25	0.3281	0.197	0.2857	chr2:44421655	chr2:43781162	No	Yes
Affx-157595004	21	3953619	chr21:3953619	A	G	#N/A	#N/A	#N/A	#N/A	#N/A	#N/A	#N/A	#N/A	chr21:3957350	chr21:3962723	No	Yes
Affx-157586889	14	1764300	chr14:1764300	A	G	0	0.5077	0.0667	0.1852	0.1111	0.3333	0.195	0.587	chr14:1762301	chr14:2167508	No	Yes
Affx-157619170	15	6825005	chr15:6825005	A	G	#N/A	#N/A	#N/A	#N/A	#N/A	#N/A	#N/A	#N/A	chr15:6791235	chr15:7065762	No	Yes
Affx-157591483	2	571527	chr2:571527	T	C	0.29275	0.8387	0.3095	0.2195	0.175	0.9189	0.34895	0.6842	chr2:567584	chr2:631770	No	Yes
Affx-157606602	7	17420086	chr7:17420086	A	G	0.09925	0.0952	0.2708	0.3878	0.1795	0	0.30265	0.2571	chr7:16851611	chr7:17353090	No	Yes
Affx-157614369	3	68863904	chr3:68863904	A	G	0.08735	0.2941	0.0862	0.2712	0.2903	0.1607	0.14065	0.1818	chr3:68114585	chr3:68705168	No	Yes
Affx-157601114	3	93330613	chr3:93330613	T	C	0.55065	1	0.8919	0.7377	0.9	0.9853	0.8537	0.9706	chr3:92542935	chr3:92945446	No	Yes
Affx-157588386	13	5742414	chr13:5742414	A	G	0.8212	0.7846	0.8727	0.36	0.3571	0.7647	0.66965	0.9074	chr13:5097829	chr13:6477402	No	Yes
Affx-157604091	11	13578794	chr11:13578794	T	G	0.03795	0.7593	0.1739	0.463	0.4932	0	0.307	0.6429	chr11:12865332	chr11:13405259	No	Yes
Affx-157606709	19	7346144	chr19:7346144	A	G	1	0.5116	0.35	0.7963	0.7143	1	0.9384	0.9697	chr19:7337166	chr19:7483308	No	Yes
Affx-157610808	4	58340195	chr4:58340195	A	G	#N/A	#N/A	#N/A	#N/A	#N/A	#N/A	#N/A	#N/A	chr4:57577835	chr4:57968073	No	Yes
Affx-157610949	1	137807500	chr1:137807500	T	C	0.54985	0.2093	0.625	0.5636	0.5	1	0.3895	0.9821	chr1:137150280	chr1:139152118	No	Yes
Affx-157595524	2	34866546	chr2:34866546	A	G	0.59195	0.0625	0.3438	0.2419	0.5088	1	0.14915	0.6885	chr2:35304955	chr2:34793912	No	Yes
Affx-157585013	28	2925306	chr28:2925306	A	G	0.528	0.3585	0.2973	0.4407	0.1538	0.0465	0.43215	0.7143	chr28:2821409	chr28:2999878	No	Yes
Affx-157617951	1	15016593	chr1:15016593	A	G	0.63925	0.5294	0.2885	0.2931	0.3191	0.1757	0.41345	0.3387	chr1:14815590	chr1:15143485	No	Yes
Affx-157612741	2	127071455	chr2:127071455	A	G	0.84375	1	1	1	1	1	1	1	chr2:126289030	chr2:126412433	No	Yes
Affx-278319336	1	191941153	chr1:191941153	A	C	0.1777	0.5238	0.2917	0.5192	0.2766	0.9828	0.48125	0.2766	chr1:191079060	chr1:193150578	No	Yes
Affx-157627250	11	16532848	chr11:16532848	T	C	0.62125	0.0588	0.3462	0.2969	0.4333	0	0.1783	0	chr11:15765702	chr11:16301311	No	Yes
Affx-278314368	4	3882746	chr4:3882746	A	G	0.77445	0.3415	0.1	0.38	0.3846	0.1628	0.4761	0.8286	chr4:3841821	chr4:3863128	No	Yes
Affx-157607483	2	38675796	chr2:38675796	T	C	0.56415	0.1364	0.2931	0.459	0.4423	0.3556	0.5355	0.3729	chr2:39111881	chr2:38478241	No	Yes
Affx-157593784	9	16456190	chr9:16456190	T	C	0.5533	0.2885	0.3143	0.7736	0.5781	0.4677	0.86955	0.6182	chr9:15881132	chr9:16563777	No	Yes
Affx-157596418	9	22860191	chr9:22860191	T	C	0.04285	0.0667	0.4242	0.2941	0.1818	0.0741	0.095	0.4643	chr9:22225109	chr9:22912238	No	Yes
Affx-157621048	1	59359936	chr1:59359936	T	C	0.307	0.6349	0.25	0.4528	0.48	0.1636	0.1607	0.2787	chr1:59430532	chr1:59288336	No	Yes
Affx-157616387	2	11333948	chr2:11333948	T	G	0.4973	0.7021	0.7241	0.7778	0.8	1	0.4219	0.7077	chr2:11271064	chr2:11356826	No	Yes
Affx-157623951	1	140791990	chr1:140791990	T	C	0.9762	0.4828	0.9535	0.65	0.5278	0.6667	0.7741	0.875	chr1:140087750	chr1:142271660	No	Yes
Affx-157591719	4	4833772	chr4:4833772	A	G	0.37635	0.413	0.6774	0.42	0.2909	0.3279	0.34385	0.6429	chr4:4785907	chr4:4806605	No	Yes
Affx-157586794	15	2523003	chr15:2523003	T	C	0.19075	0	0.38	0.1186	0.0488	0	0.2144	0.0147	chr15:2508321	chr15:2811975	No	Yes
Affx-157589290	1	186514698	chr1:186514698	A	G	0.4052	0.1739	0.2833	0.7	0.78	1	0.81835	0.1579	chr1:185704147	chr1:187758566	No	Yes
Affx-157623295	3	93550949	chr3:93550949	T	C	0.6498	0.96	0.9375	0.4167	0.5614	0.9565	0.7587	0.0548	chr3:92763239	chr3:93165771	No	Yes
Affx-157590140	7	11988381	chr7:11988381	T	C	0.18455	0.4464	0.3662	0.25	0.3056	0.451	0.8632	0.0508	chr7:11435337	chr7:11935747	No	Yes
Affx-157619713	5	8394150	chr5:8394150	T	C	0.1492	0.2439	0.4348	0.4348	0.475	1	0.18	0.3	chr5:7835534	chr5:8652877	No	Yes
Affx-157626426	4	77115518	chr4:77115518	A	G	0.1674	0	0.2545	0.2545	0.5185	0.303	0.7348	0.0476	chr4:76123684	chr4:76545180	No	Yes
Affx-157625222	4	5044698	chr4:5044698	T	C	0.80145	0.2333	0.7465	0.3721	0.4565	0.56	0.28945	0.6	chr4:4984685	chr4:5005187	No	Yes
Affx-157624272	3	42270023	chr3:42270023	T	C	0.6459	0.4342	0.5455	0.5	0.6429	0.2429	0.6622	0.6269	chr3:41429068	chr3:42243202	No	Yes
Affx-157597176	Z	49984507	chrZ:49984507	T	C	0.1174	1	1	1	0.825	1	0.55105	0.2381	chrZ:49807959	chrZ:50069739	No	Yes
Affx-157593937	1	93885278	chr1:93885278	T	C	0.1859	0.3061	0.8	0.5909	0.1739	0.403	0.31015	0.3958	chr1:93241277	chr1:95289764	No	Yes
Affx-278301847	1	28374555	chr1:28374555	T	C	0.30515	0.75	0.1321	0.4524	0.8103	0.5246	0.39635	0.4915	chr1:28320988	chr1:28499718	No	Yes
Affx-278298422	4	61059225	chr4:61059225	A	G	0.3717	0.2	0.2727	0.0896	0.1525	0	0.07805	0	chr4:60278574	chr4:60670231	No	Yes
Affx-157612932	Z	66624291	chrZ:66624291	T	C	0.89115	0.7941	0.5652	0.6286	0.5	1	0.0753	0.5263	chrZ:66448419	chrZ:66828678	No	Yes
Affx-157596843	2	123304670	chr2:123304670	T	C	0.443	0.2444	0.5135	0.32	0.8367	0.2	0.5351	0.5957	chr2:122554312	chr2:122678992	No	Yes
Affx-157602902	12	4367251	chr12:4367251	A	C	0.1769	0.3864	0.5231	0.4615	0.45	0.6418	0.389	0.5849	chr12:4364723	chr12:4776248	No	Yes
Affx-278296723	20	3116873	chr20:3116873	A	G	0.8211	0.9811	0.2787	0.7015	0.878	1	0.6498	0.8947	chr20:3337236	chr20:2985243	No	Yes
Affx-157599757	6	13099142	chr6:13099142	A	G	0.06255	0.2791	0.7551	0.5424	0.2549	0.1136	0.0767	0.1622	chr6:12664002	chr6:13947493	No	Yes
Affx-157605659	1	106532042	chr1:106532042	A	G	0	0.0645	0.2333	0.24	0.1081	0	0.35555	0.4545	chr1:105911606	chr1:107873747	No	Yes
Affx-157592780	8	25015364	chr8:25015364	A	G	0.1473	0.0167	0.4219	0.3636	0.7959	0.5205	0.2901	0.6667	chr8:23837831	chr8:25288792	No	Yes
Affx-157600883	21	1530587	chr21:1530587	A	G	0.63025	0.2708	0.2069	0.4821	0.2889	0.1639	0.5995	0.5625	chr21:1546569	chr21:1549206	No	Yes
Affx-157609192	5	51672908	chr5:51672908	A	G	0.02935	0.25	0.0755	0.5	0.6	0.766	0.12065	0.4419	chr5:51495505	chr5:51786125	No	Yes
Affx-157585179	14	8765707	chr14:8765707	A	G	0.2907	0.0943	0.1034	0.2889	0.5102	0.7049	0.1782	0.14	chr14:8716767	chr14:9125284	No	Yes
Affx-157621141	7	25760308	chr7:25760308	A	G	0.8814	0.6275	0.8571	0.3265	0.6522	0.9697	0.07105	0.6585	chr7:25110366	chr7:25609068	No	Yes
Affx-157619715	9	18468306	chr9:18468306	T	C	0.02585	0.1481	0.2258	0.1714	0.1525	0.18	0.4365	0.087	chr9:17856639	chr9:18536811	No	Yes
Affx-157592523	1	88289681	chr1:88289681	T	C	0.14585	0.3333	0.04	0.2857	0	0.0392	0.5285	0	chr1:87667891	chr1:89542573	No	Yes
Affx-157625254	4	39650795	chr4:39650795	A	G	0.11175	0.2128	0.3396	0.5942	0.6346	1	0.5409	0.4	chr4:38821119	chr4:39369844	No	Yes
Affx-157618506	12	14785672	chr12:14785672	A	G	0.702	0.3889	0.3571	0.5167	0.5192	0.459	0.8708	0.661	chr12:14744425	chr12:15159799	No	Yes
Affx-157592678	2	31351035	chr2:31351035	T	C	0.9465	0.7708	0.5833	0.7391	0.7193	0.2281	0.96135	0.1154	chr2:31426829	chr2:31294098	No	Yes
Affx-278312458	23	2130161	chr23:2130161	T	C	0.9857	1	0.8108	0.8947	0.8649	1	0.93425	1	chr23:2086451	chr23:2284030	No	Yes
Affx-157592784	21	2340794	chr21:2340794	A	G	0.40495	0.9545	0.7333	0.5	0.5476	0.0185	0.78015	0.44	chr21:2346790	chr21:2349932	No	Yes
Affx-157587322	1	99483984	chr1:99483984	A	G	0.20055	0.1277	0.125	0.2712	0.2885	0.5111	0.32185	0.383	chr1:98805058	chr1:100852401	No	Yes
Affx-157589179	17	8785142	chr17:8785142	T	C	0.16945	0.3721	0.7	0.4821	0.5357	0.0526	0.87185	0.4681	chr17:8299466	chr17:8599040	No	Yes
Affx-157611120	8	19408467	chr8:19408467	A	G	0.51665	0.566	0.1569	0.3036	0.1071	0	0.53195	0.0588	chr8:18251258	chr8:19703418	No	Yes
Affx-157608771	9	957271	chr9:957271	T	C	0.5461	0.5606	0.4878	0.4565	0.32	0.6897	0.1213	0.8846	chr9:477911	chr9:1137139	No	Yes
Affx-157605131	4	14984460	chr4:14984460	A	C	#N/A	#N/A	#N/A	#N/A	#N/A	#N/A	#N/A	#N/A	chr4:14886851	chr4:14926379	No	Yes
Affx-157609544	3	61137107	chr3:61137107	A	G	0.78075	0.3571	0.6571	0.7347	0.551	0.88	0.83225	0.9149	chr3:60427764	chr3:61036837	No	Yes
Affx-157606920	6	31048239	chr6:31048239	T	G	0.6167	0.9545	0.875	1	1	1	0.83075	1	chr6:30554556	chr6:31975291	No	Yes
Affx-157586539	24	5746159	chr24:5746159	A	G	0.48795	0.7551	0.1591	0.3636	0.5833	0	0.15455	0.0185	chr24:5767904	chr24:5775869	No	Yes
Affx-157619893	5	8443295	chr5:8443295	A	G	0.54095	0.493	0.3667	0.7	0.7727	1	0.4152	0.5873	chr5:7884674	chr5:8702023	No	Yes
Affx-157599602	7	10045101	chr7:10045101	T	G	0.99155	0.3654	0.8163	0.5	0.5789	0.2456	0.18	0.7037	chr7:9526719	chr7:10027619	No	Yes
Affx-157590418	4	66298865	chr4:66298865	A	G	0.65255	0.3095	0.4545	0.6531	0.1818	0.1591	0.4311	0.2308	chr4:65482901	chr4:65873568	No	Yes
Affx-157591225	12	15497037	chr12:15497037	A	G	0.7604	0.5102	0.7273	0.5185	0.6047	0.7576	0.7395	0.64	chr12:15455939	chr12:15870293	No	Yes
Affx-106425879	17	993685	chr17:993685	T	C	0.7962	0.7143	0.4516	0.7674	0.6296	0.3667	0.6061	0.4	chr17:503334	chr17:866846	No	Yes
Affx-157612065	2	67797814	chr2:67797814	T	C	0.5085	0.1915	0.459	0.3443	0.5833	0	0.247	0.193	chr2:67621559	chr2:67532228	No	Yes
Affx-157589533	5	23616153	chr5:23616153	A	G	0.67605	0.3396	0.4	0.8929	0.6512	0.3906	0.56995	0.8793	chr5:22915025	chr5:23852111	No	Yes
Affx-157629067	3	4996331	chr3:4996331	A	G	0.0717	0.7826	0.3214	0.3279	0.7273	0	0.14355	0.3878	chr3:4908244	chr3:4989682	No	Yes
Affx-157602053	13	6784207	chr13:6784207	T	C	0.59775	0.2195	0.25	0.3878	0.4118	0.6136	0.62555	0.1837	chr13:6126257	chr13:7505752	No	Yes
Affx-157597679	1	147384559	chr1:147384559	T	C	0.2576	0.1111	0.0484	0.413	0.1639	0.3012	0.09595	0.2031	chr1:146615152	chr1:148800244	No	Yes
Affx-157592856	5	35107030	chr5:35107030	T	C	0.24805	0.125	0.1324	0	0.0508	0	0.00875	0.0143	chr5:34361393	chr5:35293896	No	Yes
Affx-157600865	5	15648304	chr5:15648304	A	G	0.4091	0.661	0.7347	0.8077	0.56	0.3404	0.5652	0.6731	chr5:15008670	chr5:15855771	No	Yes
Affx-157586086	1	106326008	chr1:106326008	A	G	0.2305	0.4754	0.6212	0.5217	0.7407	0	0.8739	0.4107	chr1:105706121	chr1:107668343	No	Yes
Affx-157596684	11	12514937	chr11:12514937	A	C	0.54875	0.766	0.8	0.7647	0.7541	0.8913	0.4	0.7969	chr11:11818868	chr11:12354859	No	Yes
Affx-157623976	18	3181305	chr18:3181305	T	G	0.57665	0.925	0.9315	0.7465	0.8281	0.9848	0.3582	0.9818	chr18:3117470	chr18:3142031	No	Yes
Affx-157586334	14	12248858	chr14:12248858	A	G	#N/A	#N/A	#N/A	#N/A	#N/A	#N/A	#N/A	#N/A	chr14:12197555	chr14:12595622	No	Yes
Affx-157615922	1	104121523	chr1:104121523	A	G	0.1505	0.3898	0.1273	0.4167	0.3396	0.2037	0.5661	0.1475	chr1:103449612	chr1:105463792	No	Yes
Affx-157617346	2	102469615	chr2:102469615	T	C	0	0.0286	0.1837	0.5455	0.3469	1	0.35275	0.5926	chr2:101833577	chr2:102172137	No	Yes
Affx-157594107	9	18445605	chr9:18445605	T	C	0.52	0.3913	0.1923	0.4314	0.3519	0.7826	0.67295	0.76	chr9:17833901	chr9:18514143	No	Yes
Affx-157612294	2	15765613	chr2:15765613	A	G	0.41905	0.4107	0.2419	0.2353	0.127	0	0.20055	0.0588	chr2:15680751	chr2:15762285	No	Yes
Affx-157602070	13	6587428	chr13:6587428	A	G	0.47495	0.931	0.623	0.9273	0.7609	0.7027	0.9635	0.96	chr13:5929401	chr13:7308975	No	Yes
Affx-157628498	1	192388804	chr1:192388804	A	G	0.75575	0.5741	0.6	0.9821	1	0.9	0.8298	0.9474	chr1:191527202	chr1:193598997	No	Yes
Affx-157615573	2	99679284	chr2:99679284	A	C	0.33285	0	0.2381	0.4468	0.1579	0.3611	0.2683	0	chr2:99332304	chr2:99451273	No	Yes
Affx-157598025	28	3844813	chr28:3844813	T	C	0.1562	0.4082	0.4364	0.32	0.3333	0	0.29	0.1818	chr28:3600658	chr28:3930065	No	Yes
Affx-157599626	1	117631833	chr1:117631833	T	C	0.2389	0.5476	0.4722	0.377	0.1875	0.1224	0.3864	0.2093	chr1:117071940	chr1:119059728	No	Yes
Affx-157610895	2	50739044	chr2:50739044	A	G	0.7882	0.7833	1	0.9667	0.9107	1	0.99105	1	chr2:51162211	chr2:50563951	No	Yes
Affx-157595367	18	8309907	chr18:8309907	T	C	0.97645	0.7391	0.9697	0.7959	0.973	0	0.43085	1	chr18:8517912	chr18:8235662	No	Yes
Affx-157599227	4	62954572	chr4:62954572	A	G	0.3216	0.12	0.5246	0.3846	0.2414	0.0704	0.57305	0.0345	chr4:62160200	chr4:62551877	No	Yes
Affx-157584877	2	131062431	chr2:131062431	A	G	0.76395	0.92	0.8364	0.7174	0.9388	0.72	0.46625	0.7632	chr2:130238033	chr2:130336756	No	Yes
Affx-157612119	10	7741457	chr10:7741457	A	G	0.38385	0.1842	0.1266	0.4167	0.5263	0.0943	0.22565	0.3871	chr10:7270608	chr10:8219968	No	Yes
Affx-157601408	9	9217204	chr9:9217204	T	G	0.46775	0.6222	0.4773	0.3409	0.4	0.9608	0.8082	0.6923	chr9:8697473	chr9:9370971	No	Yes
Affx-157617481	2	111750355	chr2:111750355	T	C	0.96475	0.2769	0.5312	0.4688	0.5077	0.7581	0.00835	0.9429	chr2:111092392	chr2:111394914	No	Yes
Affx-157584325	7	27236795	chr7:27236795	A	C	0.5964	0.1475	0.4583	0.661	0.4902	0.2069	0.71745	0.4211	chr7:26587593	chr7:27085543	No	Yes
Affx-157600582	4	89037923	chr4:89037923	T	C	0.6013	0.7925	0.5333	0.451	0.3958	0	0.3238	0.6226	chr4:87990712	chr4:88468863	No	Yes
Affx-157628117	1	59114208	chr1:59114208	T	C	0.27265	0.2083	0.1	0.04	0.0566	0	0.21245	0	chr1:59207921	chr1:59058017	No	Yes
Affx-157584077	1	1821717	chr1:1821717	A	C	0.55765	0.7391	0.2174	0.0263	0.1628	0.7059	0.4064	0.0645	chr1:1801718	chr1:2492153	No	Yes
Affx-157618638	15	9040344	chr15:9040344	T	G	0.61015	0.6415	0.3125	0.8475	0.7018	1	0.58675	1	chr15:8995638	chr15:9280746	No	Yes
Affx-157590141	4	52975492	chr4:52975492	A	C	0.01065	0.0377	0.0185	0.0238	0.0213	0	0.04105	0	chr4:52049187	chr4:52631062	No	Yes
Affx-157600132	1	121002517	chr1:121002517	T	C	0.94705	0.8163	0.7143	0.7895	0.6774	0.7907	0.36195	0.9508	chr1:120419547	chr1:122406131	No	Yes
Affx-157605364	14	2876464	chr14:2876464	T	C	0.24785	0.2157	0.6944	0.3409	0.3947	0.4615	0.46055	0.14	chr14:2867583	chr14:3271478	No	Yes
Affx-157606689	2	60862657	chr2:60862657	A	G	0.53235	0.8235	0.4259	0.6389	0.386	0.5106	0.60855	0.9815	chr2:60745403	chr2:60662588	No	Yes
Affx-157624157	6	17476441	chr6:17476441	T	C	0.4531	0.5263	0.2045	0.7755	0.5714	0.7143	0.1191	0.3043	chr6:17031728	chr6:18306796	No	Yes
Affx-157606782	19	9029493	chr19:9029493	T	C	0.7857	1	0.8154	0.5909	0.8723	1	0.7552	0.6721	chr19:9005776	chr19:9155431	No	Yes
Affx-157605644	4	69027196	chr4:69027196	A	G	0.21335	0.1702	0.4035	0.1724	0.0426	0	0.05335	0	chr4:68211324	chr4:68601900	No	Yes
Affx-157586939	5	15127030	chr5:15127030	T	G	0.7438	0.4773	0.2969	0.3077	0.5	0.1569	0.27635	0.25	chr5:14487395	chr5:15334491	No	Yes
Affx-157604661	3	44701737	chr3:44701737	A	G	0.6804	0.3333	0.3	0.4167	0.4894	0.3556	0.5293	0.6098	chr3:43856507	chr3:44674170	No	Yes
Affx-157590493	10	20076425	chr10:20076425	T	C	0.27725	0.3396	0.3023	0.8043	0.6667	0.5455	0.9178	0.8431	chr10:19542447	chr10:20489238	No	Yes
Affx-157608927	2	103084065	chr2:103084065	A	G	0.215	0.34	0.22	0	0.1351	0.125	0.129	0.4318	chr2:102447901	chr2:102786582	No	Yes
Affx-278319111	22	1956634	chr22:1956634	T	C	0.29135	0.3898	0.6418	0.4062	0.4655	0.8571	0.469	0.186	chr22:1930230	chr22:2246450	No	Yes
Affx-157589110	6	25093278	chr6:25093278	T	C	0.6073	0.5172	0.6885	0.6731	0.6806	0.6275	0.5514	0.0526	chr6:24630981	chr6:26047207	No	Yes
Affx-157602087	2	34709494	chr2:34709494	A	G	0.04545	0.0909	0.1556	0.0769	0.1346	0.6923	0.37445	0.4286	chr2:35147910	chr2:34636868	No	Yes
Affx-278296080	24	2756031	chr24:2756031	T	C	0.41375	0.5333	0.4821	0.3443	0.3261	0.4706	0.5235	0.52	chr24:2753343	chr24:2785429	No	Yes
Affx-157620568	10	3495751	chr10:3495751	A	G	0	0.3692	0.16	0.3214	0.3043	0	0.42275	0.0238	chr10:3056764	chr10:4008169	No	Yes
Affx-157615424	4	27211167	chr4:27211167	A	G	0.16865	0.0469	0.0328	0.2037	0.2297	0.0857	0.2614	0	chr4:26466842	chr4:26993828	No	Yes
Affx-157587168	23	1731914	chr23:1731914	T	G	0.23025	0.2353	0.3774	0.5088	0.7576	0.3594	0.22235	0.4634	chr23:1701625	chr23:1815465	No	Yes
Affx-157624330	6	6427375	chr6:6427375	A	G	0.6119	0.3721	0.2308	0.1875	0.2292	0.0408	0.2661	0	chr6:5861999	chr6:7102243	No	Yes
Affx-157593704	1	67705637	chr1:67705637	A	G	0.69365	0.9487	0.625	0.7	0.4474	0	0.7212	0.2069	chr1:67803160	chr1:67652285	No	Yes
Affx-157612909	1	1579034	chr1:1579034	T	C	0.4472	0.7609	0.2927	0.5556	0.4118	0.7317	0.7924	1	chr1:1528698	chr1:2213866	No	Yes
Affx-157585098	24	4019346	chr24:4019346	A	G	0.0247	0.1087	0.2857	0.4118	0.1429	0.1389	0.17295	0.7551	chr24:4014030	chr24:4048780	No	Yes
Affx-157597221	1	147277219	chr1:147277219	T	G	0.68185	1	0.8947	0.5143	0.9302	1	0.678	1	chr1:146507226	chr1:148692910	No	Yes
Affx-157614815	24	5593728	chr24:5593728	T	C	0.0139	0	0	0.2121	0	0.0278	0.06305	0	chr24:5616656	chr24:5623431	No	Yes
Affx-157612849	4	77636199	chr4:77636199	T	C	0.584	0.1	0.1957	0.4211	0.1915	0.5758	0.0448	0.5469	chr4:76648348	chr4:77065871	No	Yes
Affx-157598346	11	14074563	chr11:14074563	A	G	0	0.1154	0	0.1176	0.2549	0.0854	0.5	0.0145	chr11:13334673	chr11:13874011	No	Yes
Affx-157598782	5	31508497	chr5:31508497	T	C	0.78485	0.4082	1	0.6415	0.7647	0.8837	0.8774	0.1833	chr5:30771938	chr5:31705679	No	Yes
Affx-157602583	3	25974189	chr3:25974189	T	C	0	0	0	0.0847	0	0.8793	0.5097	0	chr3:25257461	chr3:26019667	No	Yes
Affx-157619204	14	2961588	chr14:2961588	A	G	0.01885	0.234	0.2642	0.2034	0.1304	0.0222	0.26655	0	chr14:2952707	chr14:3356600	No	Yes
Affx-157623623	3	71764268	chr3:71764268	A	C	0.8255	0.8421	0.6275	0.8361	0.8333	0.9839	0.7424	0.9811	chr3:70954806	chr3:71541969	No	Yes
Affx-157585691	19	8167790	chr19:8167790	T	C	0.63915	0.7857	0.7333	0.2295	0.4923	1	0.62015	0.9677	chr19:8145939	chr19:8293748	No	Yes
Affx-157586035	4	77296375	chr4:77296375	T	C	0	0.06	0.3137	0.1064	0.4565	0.2982	0.0719	0.0517	chr4:76304544	chr4:76726036	No	Yes
Affx-157625443	20	10017335	chr20:10017335	A	G	0.45695	0.881	0.7143	0.9245	0.9429	1	0.85705	1	chr20:10161916	chr20:9816246	No	Yes
Affx-157623425	14	6650511	chr14:6650511	A	G	0.6864	0.3509	0.5741	0.6939	0.7018	0.3421	0.7712	1	chr14:6597895	chr14:7010617	No	Yes
Affx-157605059	10	8461759	chr10:8461759	A	G	0.4002	0.6393	0.75	0.7794	0.6923	0.8	0.9046	0.8776	chr10:7974970	chr10:8924811	No	Yes
Affx-157590138	6	3118040	chr6:3118040	A	G	0.5982	0.8438	0.75	0.5455	0.2456	0.898	0.6918	0.6071	chr6:2618904	chr6:3849712	No	Yes
Affx-157594231	8	25569573	chr8:25569573	A	G	0.5171	0.7917	0.125	0.5556	0.5652	0.6207	0.5073	0.0513	chr8:24395548	chr8:25843073	No	Yes
Affx-157603564	7	28732247	chr7:28732247	A	G	0.19525	0.3256	0.4364	0.3962	0.2245	0.25	0.0991	0.2273	chr7:28082441	chr7:28580270	No	Yes
Affx-157608856	4	66907857	chr4:66907857	A	G	0.9128	0.8545	0.5536	0.7586	0.7	0.7941	0.72845	0.5775	chr4:66091948	chr4:66482563	No	Yes
Affx-157593717	1	30429063	chr1:30429063	T	C	1	1	1	0.5652	0.6341	1	0.65625	1	chr1:30371703	chr1:30550422	No	Yes
Affx-157586081	21	2735500	chr21:2735500	T	C	0.6649	0.1429	0.6341	0.2857	0.4722	0.2258	0.4578	0.7105	chr21:2741389	chr21:2744638	No	Yes
Affx-157610000	1	99160373	chr1:99160373	T	C	0.4788	0.8095	0.2	0.5208	0.5893	0.9811	0.74285	0.3913	chr1:98490039	chr1:100537399	No	Yes
Affx-157583798	14	1725160	chr14:1725160	A	C	0.86905	0	0.4615	0.2791	0.2222	0	0.13415	0	chr14:1723039	chr14:2128368	No	Yes
Affx-278312796	5	37156357	chr5:37156357	T	G	0.17025	0.122	0.0943	0.1132	0.0755	0	0.17795	0.1167	chr5:36391639	chr5:37322861	No	Yes
Affx-157616640	13	6345567	chr13:6345567	T	C	0.4256	0.8806	0.5614	0.5714	0.4853	0.4038	0.6758	0.0896	chr13:5700984	chr13:7080563	No	Yes
Affx-157608965	1	46880717	chr1:46880717	A	G	0.1217	0.0175	0.3208	0.2623	0.25	0.303	0.4437	0.6481	chr1:46699747	chr1:46880031	No	Yes
Affx-157627912	11	17334330	chr11:17334330	A	G	0.23745	0.4894	0.6333	0.1957	0.56	0	0.42005	0	chr11:16570640	chr11:17104897	No	Yes
Affx-157624672	4	4695734	chr4:4695734	A	G	0.7124	0.2093	0.4058	0.3333	0.3509	0.5294	0.4837	0.234	chr4:4647867	chr4:4668573	No	Yes
Affx-157593723	19	7220359	chr19:7220359	A	G	0.31945	0.7143	0.5556	0.3056	0.4118	0	0.32355	0.75	chr19:7211080	chr19:7357525	No	Yes
Affx-157586352	4	30555878	chr4:30555878	T	C	0.67315	0.9556	0.3651	0.4375	0.7167	0.1067	0.6625	0.7037	chr4:29786327	chr4:30312634	No	Yes
Affx-157618822	22	1458419	chr22:1458419	A	G	0.04675	0.2683	0.093	0.1923	0.1389	0.6	0.07765	0.4643	chr22:1432578	chr22:1749139	No	Yes
Affx-157629042	4	75112530	chr4:75112530	A	G	0.0464	0.175	0.2381	0.0169	0.1923	0	0.2913	0.0444	chr4:74191827	chr4:74607392	No	Yes
Affx-157608485	3	23579401	chr3:23579401	A	G	0.53265	0.4878	0.403	0.5672	0.1961	0.52	0.5365	1	chr3:22863767	chr3:23624905	No	Yes
Affx-157589204	1	124720735	chr1:124720735	T	C	0.5253	0.1351	0.3281	0.2941	0.3902	0	0.2007	0.1064	chr1:124130046	chr1:126091634	No	Yes
Affx-157589890	Z	19672324	chrZ:19672324	T	C	0.06195	0	0.0667	0	0.0526	0	0.0826	0	chrZ:19531194	chrZ:19672257	No	Yes
Affx-157609221	1	95952508	chr1:95952508	A	G	0.13505	0.5846	0.6724	0.3538	0.5769	0.7551	0.762	0.9672	chr1:95296205	chr1:97344489	No	Yes
Affx-157594259	4	52528065	chr4:52528065	A	G	0.01695	0	0.0182	0.2459	0.3509	0	0.68055	0	chr4:51601867	chr4:52183647	No	Yes
Affx-157596424	2	103605721	chr2:103605721	A	C	0.50165	0.8571	0.6944	0.8571	0.5439	0.8226	0.5877	0.2353	chr2:102969605	chr2:103308232	No	Yes
Affx-157626919	4	77756397	chr4:77756397	T	C	0.952	0.9322	0.4915	0.5	0.5172	0.4516	0.8969	0.3333	chr4:76768539	chr4:77186063	No	Yes
Affx-278296150	2	84276585	chr2:84276585	A	G	0.60175	0.28	0.3235	0.3191	0.4595	0	0.2949	0	chr2:84017953	chr2:83998906	No	Yes
Affx-157590067	3	90217234	chr3:90217234	A	G	0.8287	0.537	0.2449	0.4222	0.6889	0.1818	0.33965	0.3958	chr3:89454156	chr3:89856417	No	Yes
Affx-157613675	2	114197078	chr2:114197078	T	C	0.093	0.0323	0.2778	0.1935	0	0	0.49035	0.1954	chr2:113495672	chr2:113797077	No	Yes
Affx-157605444	1	138345190	chr1:138345190	A	G	0.13785	0.2969	0.3279	0.2667	0.2	0.4348	0.2288	0.9231	chr1:137687960	chr1:139689805	No	Yes
Affx-278316946	1	65658191	chr1:65658191	T	C	0.1724	0.0577	0.3654	0.5094	0.4773	0.2955	0.78075	0.3455	chr1:65753673	chr1:65604773	No	Yes
Affx-157611310	6	28567237	chr6:28567237	A	G	0.24975	0	0.1633	0.0758	0.1522	0	0.30055	0.0625	chr6:28078464	chr6:29494300	No	Yes
Affx-157594421	23	2304180	chr23:2304180	T	C	0.30365	0.9107	0.069	0.2571	0.1379	0.1724	0.3056	0.0784	chr23:2264315	chr23:2459981	No	Yes
Affx-157605002	6	4893758	chr6:4893758	T	C	0.89235	0.6136	0.3542	0.2	0.7451	0.7179	0.1437	0.56	chr6:4371851	chr6:5606870	No	Yes
Affx-278294534	11	8464263	chr11:8464263	T	C	0.94185	0.5366	0.4348	0.3448	0.561	0.2333	0.2363	0.617	chr11:7826876	chr11:8341450	No	Yes
Affx-157595190	1	145522373	chr1:145522373	A	G	0	0.0208	0	0.3542	0.1875	0.1167	0.53715	0.1837	chr1:144763680	chr1:146948860	No	Yes
Affx-157593237	13	15823413	chr13:15823413	T	C	0.8229	0.2742	0.1556	0.5778	0.3636	0.8085	0.91785	0.3469	chr13:15057097	chr13:16437276	No	Yes
Affx-157591420	1	169633649	chr1:169633649	A	C	0.46165	0.5581	0.6383	0.2	0.4615	0.7353	0.5453	0.7317	chr1:168931358	chr1:170952276	No	Yes
Affx-157605028	13	5009292	chr13:5009292	A	G	0.75115	0.9322	0.7021	0.7455	0.6852	0.3265	0.8821	0.303	chr13:4371907	chr13:5751538	No	Yes
Affx-157585008	17	4166521	chr17:4166521	A	G	0.7922	0.9535	0.8298	0.5	0.6176	0.4242	0.46695	0.3556	chr17:3649854	chr17:4022406	No	Yes
Affx-157613747	2	12565688	chr2:12565688	T	G	0.94515	0.7561	0.7347	0.9149	0.8254	1	0.8919	0.8788	chr2:12494759	chr2:12577657	No	Yes
Affx-157599327	1	176936884	chr1:176936884	A	G	0	0.1923	0.102	0.2941	0.3404	0.3273	0.2792	0.4906	chr1:176171423	chr1:178252455	No	Yes
Affx-157592375	12	13881782	chr12:13881782	A	G	0.6316	0.5143	0.8367	0.4545	0.3824	0.6364	0.30145	0.102	chr12:13840307	chr12:14255924	No	Yes
Affx-157585724	15	11942082	chr15:11942082	T	C	#N/A	#N/A	#N/A	#N/A	#N/A	#N/A	#N/A	#N/A	chr15:11871881	chr15:12159478	No	Yes
Affx-157599051	1	132354217	chr1:132354217	A	G	0.5762	0.3958	0.7538	0.614	0.4915	0.6071	0.56325	0.8727	chr1:131665919	chr1:133612934	No	Yes
Affx-278316856	1	174555814	chr1:174555814	T	G	0.5277	0.92	0.15	0.5077	0.3051	0.5172	0.15055	0.2353	chr1:173815978	chr1:175895731	No	Yes
Affx-157586631	1	140826161	chr1:140826161	A	C	0.93755	0.537	0.9062	0.6818	0.6531	0.7547	0.7592	0.8955	chr1:140121923	chr1:142305831	No	Yes
Affx-157591399	13	9812013	chr13:9812013	A	G	0.0959	0	0.0926	0.1538	0.42	0.75	0.16865	0.8163	chr13:9143603	chr13:10529684	No	Yes
Affx-157622688	3	34443962	chr3:34443962	A	G	0.63895	0.2778	0.5593	0.641	0.7826	0.1282	0.83175	0.3721	chr3:33672462	chr3:34433708	No	Yes
Affx-157621732	13	15989736	chr13:15989736	T	G	0.3964	0.881	0.8222	1	0.587	0.1754	0.8899	0.6429	chr13:15222162	chr13:16603578	No	Yes
Affx-157589168	1	20164186	chr1:20164186	A	G	0.87845	0.9184	0.8983	0.7193	0.5932	0.5745	0.661	0.5455	chr1:19952625	chr1:20334415	No	Yes
Affx-157625341	1	93001115	chr1:93001115	T	C	0.4112	0.1373	0.5581	0.5556	0.3455	0.5769	0.70535	0.3148	chr1:92357047	chr1:94406238	No	Yes
Affx-157628539	1	40176278	chr1:40176278	T	C	0	0	0	0.4	0.2807	0.1667	0.5781	0.2453	chr1:40097455	chr1:40250648	No	Yes
Affx-157610610	2	112644582	chr2:112644582	A	C	0	0.1591	0.38	0.3	0.1324	0.7593	0.7128	0.4918	chr2:111986819	chr2:112287557	No	Yes
Affx-157619492	18	422890	chr18:422890	A	G	0.79835	0.9483	0.8065	0.7971	0.9077	0.9344	1	0.5441	chr18:373409	chr18:398788	No	Yes
Affx-157596522	6	6468589	chr6:6468589	A	C	0.7775	0.6154	0.4912	0.6909	0.3099	0.6531	0.4647	0.2419	chr6:5903214	chr6:7143457	No	Yes
Affx-157585582	10	4959727	chr10:4959727	A	G	0.4719	0.2037	0.6129	0.3953	0.7037	0.3871	0.3527	0.566	chr10:4521153	chr10:5472124	No	Yes
Affx-157616653	6	31453211	chr6:31453211	A	C	0.5347	0.8182	0.5	0.339	0.5536	1	0.96015	0.7015	chr6:30941243	chr6:32375371	No	Yes
Affx-157621893	3	51266366	chr3:51266366	A	G	0.3732	0.3385	0.7692	0.339	0.5217	1	0.2301	0.5072	chr3:50395992	chr3:51206007	No	Yes
Affx-157626129	14	2619735	chr14:2619735	T	C	0.21405	0.6538	0.4255	0.6042	0.675	0.9348	0.50945	0.8889	chr14:2610540	chr14:3014753	No	Yes
Affx-157597612	Z	66412281	chrZ:66412281	T	C	1	0.75	0.4444	1	1	1	0.57515	1	chrZ:66236409	chrZ:66616668	No	Yes
Affx-157599706	1	111607396	chr1:111607396	T	G	0.5444	0.6957	0.6909	0.6479	0.6462	0.9857	0.80545	0.54	chr1:110955474	chr1:112923310	No	Yes
Affx-157586995	9	9906658	chr9:9906658	T	C	0.6333	0.8605	0.8	0.5263	0.451	0.9273	0.70365	0.8478	chr9:9387398	chr9:10060412	No	Yes
Affx-157624960	4	26361866	chr4:26361866	A	G	0	0	0.0392	0.1333	0.1613	0.24	0.2413	0	chr4:25621117	chr4:26148293	No	Yes
Affx-157590073	3	33978031	chr3:33978031	T	C	0.10195	0.1552	0.1277	0.619	0.3	0.5965	0.69515	0.3284	chr3:33232482	chr3:33993887	No	Yes
Affx-157623798	2	49252187	chr2:49252187	A	C	0.52975	0.7966	0.3654	0.7333	0.8824	1	0.5321	0.8824	chr2:49652364	chr2:49011240	No	Yes
Affx-157614012	12	16128587	chr12:16128587	T	C	0.25755	0.1373	0.1071	0.1159	0.275	0.2326	0.11765	0.6087	chr12:16087641	chr12:16499034	No	Yes
Affx-157615732	2	19167063	chr2:19167063	T	C	0	0.3214	0.2885	0.0781	0.1493	0	0.32025	0.4262	chr2:19021719	chr2:19139111	No	Yes
Affx-157602080	3	66363037	chr3:66363037	T	C	0.5931	0.625	0.7377	0.66	0.625	0.9455	0.70855	0.537	chr3:65612943	chr3:66204319	No	Yes
Affx-157603397	1	174438983	chr1:174438983	T	G	0.72915	0.8043	0.2727	0.95	0.4255	0.963	0.2922	1	chr1:173699149	chr1:175778900	No	Yes
Affx-157609591	4	75696188	chr4:75696188	T	C	0.85495	0.7302	0.4154	0.3958	0.2241	0.9348	0.2087	0.963	chr4:74732708	chr4:75155441	No	Yes
Affx-157591150	2	9820759	chr2:9820759	A	C	0.6756	0.7551	0.2653	0.6889	0.3077	0.1667	0.2465	0.1765	chr2:9766639	chr2:9852702	No	Yes
Affx-157605498	5	48267960	chr5:48267960	A	G	0.03945	0.8913	0.2195	0.3	0.2381	0.1765	0.15615	0.5	chr5:48091641	chr5:48382356	No	Yes
Affx-157621184	21	6190921	chr21:6190921	T	C	0.767	0.8667	0.6735	0.2712	0.6667	0.5345	0.4043	0.3125	chr21:6168658	chr21:6181368	No	Yes
Affx-157591476	1	188636836	chr1:188636836	A	G	0.4074	0.85	0.902	0.7818	0.4776	1	0.81005	1	chr1:187791849	chr1:189869392	No	Yes
Affx-157602232	5	39908250	chr5:39908250	T	C	0.4111	0.6491	0.1509	0.2407	0.4603	0.3137	0.64845	0.4118	chr5:39139521	chr5:40070177	No	Yes
Affx-157616923	10	7130613	chr10:7130613	A	G	0.9338	0.7361	0.3125	0.8551	0.8868	0.8833	0.6763	0.8125	chr10:6692583	chr10:7642951	No	Yes
Affx-157619530	13	11681730	chr13:11681730	T	C	0.53285	0.5	0.7647	0.4694	0.7143	0.629	0.3773	0.7344	chr13:11001219	chr13:12386514	No	Yes
Affx-157620608	21	5022716	chr21:5022716	A	G	0.61045	0.8154	0.68	0.5745	0.4878	0.2326	0.7668	0.8125	chr21:5022658	chr21:5026204	No	Yes
Affx-157627953	2	21738578	chr2:21738578	A	G	0.44695	0.2619	0.4902	0.7556	0.75	0.9444	0.5851	0.9672	chr2:21593217	chr2:21710638	No	Yes
Affx-157606091	3	80209887	chr3:80209887	T	G	0.0971	0.566	0.4565	0.6047	0.386	0.3704	0.3565	0.6383	chr3:79341022	chr3:79933506	No	Yes
Affx-157609121	Z	24267066	chrZ:24267066	T	C	0.09715	0.75	0	0.1957	0.5789	1	0.45835	0.4167	chrZ:24125936	chrZ:24266999	No	Yes
Affx-157625605	11	16236296	chr11:16236296	A	G	0.47785	1	0.66	0.7424	0.6613	0	0.2353	0.8475	chr11:15481212	chr11:16017020	No	Yes
Affx-157613836	5	37088948	chr5:37088948	A	C	0.7197	0.1731	0.7812	0.4444	0.7255	0.6538	0.3815	0.5357	chr5:36324229	chr5:37255454	No	Yes
Affx-157611840	24	5926810	chr24:5926810	A	G	0.55105	0.9111	0.5472	0.9787	0.175	0.3636	0.7484	1	chr24:5948475	chr24:5956522	No	Yes
Affx-157619134	18	5291442	chr18:5291442	T	C	0.98935	0.8462	0.871	0.7206	0.5417	0.8409	0.71095	0.7358	chr18:5200085	chr18:5226249	No	Yes
Affx-157591880	2	57419772	chr2:57419772	A	G	0.61465	0.6875	0.5763	0.9057	0.72	0.5581	0.90515	0.38	chr2:57326092	chr2:57232143	No	Yes
Affx-157592580	7	27445596	chr7:27445596	T	C	0.43605	0.4884	0.7556	0.3488	0.5156	0.7143	0.46835	0.2	chr7:26796504	chr7:27294341	No	Yes
Affx-157598978	6	8979240	chr6:8979240	T	C	0.9621	0.6481	0.9545	0.9839	0.4615	0.6304	1	0.9434	chr6:8407221	chr6:9654157	No	Yes
Affx-157597247	8	24435696	chr8:24435696	T	C	0.23035	0.5263	0.7551	0.2941	0.4146	0.3521	0.21415	0.5385	chr8:23256918	chr8:24709130	No	Yes
Affx-157618558	1	156686903	chr1:156686903	A	G	0.6278	0.3519	0.3556	0.717	0.4762	0.7455	0.3742	0.3784	chr1:155869225	chr1:158048883	No	Yes
Affx-157593782	17	10488433	chr17:10488433	T	C	0.02595	0.3	0.1667	0.4118	0.381	0.1633	0.5634	0.6739	chr17:10003603	chr17:10302326	No	Yes
Affx-157622633	2	129145190	chr2:129145190	T	C	0.51405	0.8889	0.4462	0.7321	0.7778	1	0.68935	0.56	chr2:128320097	chr2:128442835	No	Yes
Affx-157584170	19	5349884	chr19:5349884	T	C	0	0.0526	0.18	0.1642	0.0638	0.193	0.27255	0.386	chr19:5347046	chr19:5497552	No	Yes
Affx-157588130	3	108731625	chr3:108731625	T	C	0.00925	0.2754	0.5323	0.5294	0.5873	0.8	0.6981	0.6038	chr3:107888919	chr3:108262422	No	Yes
Affx-278289634	12	12502010	chr12:12502010	A	G	0.1671	0	0.0152	0.2162	0.2742	0.1636	0.3391	0.7759	chr12:12459521	chr12:12876278	No	Yes
Affx-157601522	4	62976136	chr4:62976136	T	C	0.31295	0.1452	0.1	0.6111	0.371	0.4928	0.45705	0	chr4:62171821	chr4:62563498	No	Yes
Affx-157593475	1	67669955	chr1:67669955	T	C	0.4022	0.5641	0.36	0.6364	0.4474	1	0.7777	0.8333	chr1:67767475	chr1:67616600	No	Yes
Affx-157613879	2	6069747	chr2:6069747	A	G	0.02585	0.1667	0.0612	0.2857	0.0227	0.0233	0.2467	0.3158	chr2:6023109	chr2:6113086	No	Yes
Affx-157593016	1	167625698	chr1:167625698	A	G	0.7528	0.3774	0.4706	0.5818	0.6154	0.587	0.7994	0.4706	chr1:166937022	chr1:168959963	No	Yes
Affx-157600026	4	26625048	chr4:26625048	T	C	0.48335	0.6034	0.2963	0.22	0.1818	0.6923	0.5574	0.6275	chr4:25884260	chr4:26411475	No	Yes
Affx-157622898	13	13403796	chr13:13403796	T	C	0.722	0.6491	0.4194	0.1695	0.6	0.3243	0.35085	0.7692	chr13:12722763	chr13:14107908	No	Yes
Affx-157609596	Z	67435617	chrZ:67435617	A	G	0.71675	0.6176	1	1	0.7619	0.9091	0.77135	0.7174	chrZ:67259745	chrZ:67640004	No	Yes
Affx-157584386	13	15778976	chr13:15778976	T	C	0.02845	0.2881	0.3548	0.8182	0.5238	0.5077	0.6123	0.5902	chr13:15012668	chr13:16392850	No	Yes
Affx-157585980	10	8014345	chr10:8014345	T	G	0.44825	0.7778	0.8125	0.6304	0.4808	0.6038	0.6522	0.4107	chr10:7527714	chr10:8477748	No	Yes
Affx-157600405	1	147161925	chr1:147161925	T	C	0.91555	0.4146	0.7759	0.6667	0.38	0.1786	0.72365	0.6667	chr1:146391844	chr1:148577611	No	Yes
Affx-157596822	2	80010121	chr2:80010121	T	C	0.26515	0.0769	0.4359	0.1803	0.2857	0.0116	0.1148	0.3836	chr2:79722842	chr2:79762574	No	Yes
Affx-157584810	2	27429014	chr2:27429014	T	C	0.0343	0.34	0.098	0.2419	0.0588	0.4912	0.4396	0	chr2:27507113	chr2:27374131	No	Yes
Affx-157607396	20	427725	chr20:427725	A	G	0.3264	0.0488	0.3261	0	0.0769	0.08	0.15555	0.0263	chr20:395929	chr20:425468	No	Yes
Affx-157617146	7	32927288	chr7:32927288	A	G	0.2	0.4107	0.4615	0.3485	0.1273	0.1429	0.27655	0.2222	chr7:32264564	chr7:32760992	No	Yes
Affx-157600127	25	1002853	chr25:1002853	A	C	0.02565	0.3333	0	0.0345	0.0208	0	0	0	chr25:966770	chr25:2199393	No	Yes
Affx-157610840	6	20401861	chr6:20401861	A	G	0.43885	0.7609	0.8	0.8627	0.875	1	0.80755	1	chr6:19957746	chr6:21371541	No	Yes
Affx-157624466	1	115086095	chr1:115086095	A	C	0.46015	0.1818	0.2982	0.4242	0.6667	0.4286	0.14095	0	chr1:114535840	chr1:116589396	No	Yes
Affx-157591919	17	9060486	chr17:9060486	T	C	0.97145	0.6552	0.8621	0.925	0.9394	0.5484	0.81595	0.7619	chr17:8574783	chr17:8874379	No	Yes
Affx-157620161	5	17266847	chr5:17266847	T	C	0.2565	0.14	0.3167	0.1053	0.075	0	0.0844	0	chr5:16569256	chr5:17519242	No	Yes
Affx-157602844	2	137531403	chr2:137531403	T	C	0.48535	0.0652	0.1132	0.069	0.3043	0.3469	0.3214	0.8276	chr2:137003397	chr2:137420588	No	Yes
Affx-157602408	Z	54890555	chrZ:54890555	A	G	0.05765	0.0526	0.06	0.525	0.1	1	0.0825	0.973	chrZ:54714683	chrZ:54975787	No	Yes
Affx-157620787	20	4055079	chr20:4055079	T	C	0	0.2157	0	0.1786	0.3103	0	0.4502	0.0566	chr20:4246504	chr20:3904098	No	Yes
Affx-157619144	2	72722271	chr2:72722271	T	C	0.478	0.1017	0.381	0.4915	0.1831	0.4068	0.79075	0.5902	chr2:72521603	chr2:72502719	No	Yes
Affx-157606070	3	40619400	chr3:40619400	T	C	0.3736	0.2459	0.3256	0.2245	0.0943	0.0455	0.4311	0.0294	chr3:39818230	chr3:40568404	No	Yes
Affx-157584350	6	24491537	chr6:24491537	T	C	0.57335	0.7805	0.7609	0.5455	0.8125	0.7619	0.2811	0.9455	chr6:24029103	chr6:25445472	No	Yes
Affx-157628064	1	107438023	chr1:107438023	T	G	0.48505	0.4444	0.2642	0.1852	0.5185	0.0625	0.4651	0.4419	chr1:106803042	chr1:108767180	No	Yes
Affx-157600860	1	40100609	chr1:40100609	T	C	0	0.1429	0	0.075	0.2055	0	0.6774	0.1935	chr1:40029779	chr1:40182974	No	Yes
Affx-157626548	1	60621011	chr1:60621011	A	G	1	0.5962	0.5686	0.6491	0.8696	0.0588	0.6435	0.451	chr1:60691299	chr1:60549177	No	Yes
Affx-157599897	5	32708759	chr5:32708759	T	C	0.2441	0.22	0.1176	0.3091	0.4615	0	0.5507	0.7358	chr5:31961995	chr5:32895623	No	Yes
Affx-157604597	1	61294823	chr1:61294823	T	C	0	0.425	0	0.0784	0	0.3966	0.196	0.6275	chr1:61365768	chr1:61222984	No	Yes
Affx-157589535	1	179314519	chr1:179314519	T	C	0	0.3784	0	0.2143	0.082	0	0.65515	0.7	chr1:178537815	chr1:180619606	No	Yes
Affx-278295440	27	3964717	chr27:3964717	A	G	0	0.2174	0	0.0345	0.1765	0.0556	0.3939	0.381	chr27:3751173	Not available in GRCg6a	No	No
Affx-157619886	11	3704464	chr11:3704464	T	C	0	0.175	0.2174	0.0652	0.2093	0.4643	0.2553	0.7755	chr11:3081925	chr11:3603533	No	Yes
Affx-157583464	1	28501994	chr1:28501994	A	G	0.6156	0.1667	0.7321	0.7368	0.4909	0.6232	0.6111	0.8571	chr1:28448457	chr1:28627153	No	Yes
Affx-157591523	1	115262595	chr1:115262595	T	C	0.63395	0.5536	0.3016	0.55	0.4444	0.1884	0.5166	0.9853	chr1:114712332	chr1:116412900	No	Yes
Affx-157585544	2	53596338	chr2:53596338	T	C	0.571	0.375	0.6429	0	0.0714	0.1818	0.30835	0.1818	chr2:53464137	chr2:53379126	No	Yes
Affx-157619359	5	25831598	chr5:25831598	T	C	0.44485	0.2826	0.0833	0.0392	0.3111	0	0.0731	0.3214	chr5:25123554	chr5:26060282	No	Yes
Affx-157600744	8	14599891	chr8:14599891	A	G	0.42285	0.3902	0.7222	0.9091	0.8333	0.88	0.8654	0.9615	chr8:13498247	chr8:14951051	No	Yes
Affx-157623292	2	21142240	chr2:21142240	T	C	0.41655	0.7297	0.2239	0.1864	0.0926	0.6	0.2002	0	chr2:20996626	chr2:21114301	No	Yes
Affx-157626876	10	20040416	chr10:20040416	A	C	0.67145	0.6098	0.6562	0.225	0.4062	0.5714	0.1727	0.3421	chr10:19506429	chr10:20453222	No	Yes
Affx-157604519	15	7076061	chr15:7076061	T	G	0.2956	0.2623	0.1311	0.54	0.5769	0.0364	0.67845	0.4286	chr15:7028085	chr15:7316495	No	Yes
Affx-157596809	11	4531423	chr11:4531423	A	C	0.69035	0.825	0.2917	0.5641	0.8333	0.7857	0.70295	0.2128	chr11:3910277	chr11:4430497	No	Yes
Affx-157608881	1	62478498	chr1:62478498	T	C	0.5883	0.8537	0.6111	0.5094	0.2	0.1481	0.625	0.0652	chr1:62572159	chr1:62440546	No	Yes
Affx-157612887	17	2388415	chr17:2388415	A	G	0.61045	0.7609	0.7627	0.7083	0.9318	1	0.4137	0.9804	chr17:1892055	chr17:2261560	No	Yes
Affx-157586907	19	9360681	chr19:9360681	T	C	0.7618	0.2258	0.2364	0.2667	0.0727	0	0.3661	0.3061	chr19:9335092	chr19:9484513	No	Yes
Affx-157623843	4	88338666	chr4:88338666	T	C	0.6883	0.3889	0.3333	0.541	0.5968	0.8182	0.4956	0.9821	chr4:87300219	chr4:87778782	No	Yes
Affx-157621960	12	5652243	chr12:5652243	T	C	0.49265	0.7778	0.5192	0.5517	0.8511	0.7377	0.4043	0.6094	chr12:5638114	chr12:6049929	No	Yes
Affx-157598831	3	12981828	chr3:12981828	A	G	0.53635	0.2264	0.3261	0.7333	0.6939	1	0.83905	0.9	chr3:12336522	chr3:13092235	No	Yes
Affx-157597354	1	36429006	chr1:36429006	A	G	0.11205	0.0789	0.42	0.1961	0.3922	0	0.22515	0.2826	chr1:36373019	chr1:36532644	No	Yes
Affx-157617366	10	10912650	chr10:10912650	A	G	0.51415	0.8028	0.6452	0.4507	0.2979	0.34	0.33925	0.5733	chr10:10414457	chr10:11362934	No	Yes
Affx-157627085	1	86167196	chr1:86167196	T	C	0.06545	0.6935	0.1667	0.3214	0.2542	0.931	0.30265	0.0725	chr1:85557490	chr1:87279402	No	Yes
Affx-157586968	11	17119674	chr11:17119674	A	C	0.14315	0	0.1186	0.2063	0.1852	0.4225	0.36065	0.0877	chr11:16355951	chr11:16890437	No	Yes
Affx-157605451	4	85550706	chr4:85550706	A	G	0.3913	0.175	0.5	0.3443	0.3636	0.122	0.10535	0.2128	chr4:84532565	chr4:84966149	No	Yes
Affx-157623892	12	13569212	chr12:13569212	A	G	0.38265	0.1176	0.3864	0.4429	0.2708	0.0909	0.5406	0.4932	chr12:13527732	chr12:13943352	No	Yes
Affx-278295617	1	178441887	chr1:178441887	A	G	0	0.3725	0.28	0.0926	0.5882	0.3077	0.43365	0.4884	chr1:177663780	chr1:179746960	No	Yes
Affx-157584617	4	14157962	chr4:14157962	T	C	0.814	0.2222	0.6792	0.339	0.5263	0.4706	0.37705	0.5152	chr4:14066146	chr4:14106048	No	Yes
Affx-157618922	6	2561232	chr6:2561232	T	C	0.224	0.3171	0.3953	0.194	0.4444	0.1333	0.225	0.4528	chr6:2062110	chr6:3292890	No	Yes
Affx-278310574	24	3733483	chr24:3733483	A	G	0.11945	0.2292	0.475	0.1944	0.2667	0	0.44115	0.0294	chr24:3728177	chr24:3762934	No	Yes
Affx-157620731	4	81204985	chr4:81204985	A	G	0.46905	0.0357	0.4375	0.2391	0.3125	0	0.3822	0.0175	chr4:80195205	chr4:80611457	No	Yes
Affx-157628140	3	99877327	chr3:99877327	T	C	0.5825	0.5556	0.1429	0.451	0.4762	0.2295	0.31785	0.6275	chr3:98990972	chr3:99421853	No	Yes
Affx-157619775	4	34116148	chr4:34116148	T	C	0.38695	0.4167	0.5606	0.2609	0.2982	0.8333	0.5599	0.8431	chr4:33308324	chr4:33862485	No	Yes
Affx-157603228	5	18014801	chr5:18014801	A	G	0.1179	0.2632	0.3	0	0.2131	0.0217	0.26535	0.2727	chr5:17318490	chr5:18267312	No	Yes
Affx-157615429	5	37855045	chr5:37855045	T	G	0.9302	0.8372	0.6735	0.6667	0.4889	1	0.6026	0.9231	chr5:37092807	chr5:38021547	No	Yes
Affx-157625598	4	81653648	chr4:81653648	A	G	0.5417	0.5556	0.3023	0.225	0.4324	0.5833	0.53735	0.4773	chr4:80643570	chr4:81060211	No	Yes
Affx-157603658	12	12352716	chr12:12352716	T	C	0.4198	0.5714	0.2889	0.6222	0.551	0.9048	0.73385	0.8095	chr12:12310229	chr12:12726985	No	Yes
Affx-157623439	6	3916351	chr6:3916351	A	G	0.0566	0.1071	0.2833	0.4	0.5541	0.2836	0.36355	0.1607	chr6:3394318	chr6:4629491	No	Yes
Affx-157612436	22	2212665	chr22:2212665	A	G	0	0.386	0.1053	0.2623	0.1837	0.0794	0.4127	0.617	chr22:2187365	chr22:2502350	No	Yes
Affx-157601972	1	180731200	chr1:180731200	T	G	0.1147	0.3725	0.1522	0.1552	0.5417	0.5	0.7497	0.86	chr1:179953938	chr1:182036300	No	Yes
Affx-157592377	20	3232252	chr20:3232252	T	C	0.2822	0.6226	0.8542	0.4528	0.3167	0.4364	0.79695	0.102	chr20:3452720	chr20:3100627	No	Yes
Affx-157604794	1	37233848	chr1:37233848	A	G	0.66405	0.8116	0.5085	0.8116	0.6038	1	0.47495	0.6923	chr1:37171923	chr1:37330768	No	Yes
Affx-157600761	4	90395375	chr4:90395375	A	C	0.16965	0.475	0.1842	0.5417	0.2667	0.7	0.53075	0.6923	chr4:89338893	chr4:89816693	No	Yes
Affx-278305458	10	14156461	chr10:14156461	A	G	0.1923	0.5208	0.3636	0.1897	0.0172	0.2766	0.1567	0.0192	chr10:13649015	chr10:14597668	No	Yes
Affx-157598914	3	98508436	chr3:98508436	A	G	0.78575	0.2037	0.5574	0.7231	0.7188	0.0351	0.78615	0.3846	chr3:97622346	chr3:98053651	No	Yes
Affx-157611023	1	48287499	chr1:48287499	A	G	0	0.3696	0	0.1026	0	0	0.4125	0.2373	chr1:48120392	chr1:48263374	No	Yes
Affx-157600191	6	24963012	chr6:24963012	T	C	0.59645	0.4048	0.2174	0.4528	0.5676	0.6667	0.4427	0.0857	chr6:24500715	chr6:25916941	No	Yes
Affx-157623862	18	8514075	chr18:8514075	A	G	0.64835	0.7347	0.6383	0.2308	0.3651	0.22	0.35715	0.7647	chr18:8716043	chr18:8433791	No	Yes
Affx-157622512	21	3288854	chr21:3288854	A	G	0.6925	0.1818	0.2273	0.3768	0.4706	0.6809	0.1371	0.8814	chr21:3292504	chr21:3297998	No	Yes
Affx-157591063	1	164876654	chr1:164876654	T	C	0.3089	0.614	0.463	0.6596	0.0588	0.614	0.5211	0.5294	chr1:164187903	chr1:166211327	No	Yes
Affx-157593539	4	4592464	chr4:4592464	T	C	0.0418	0	0	0.0556	0	0	0.3062	0	chr4:4544596	chr4:4565304	No	Yes
Affx-157620646	Z	65425737	chrZ:65425737	A	C	0.75665	1	1	1	1	1	1	1	chrZ:65249865	chrZ:65630124	No	Yes
Affx-157626486	15	12715381	chr15:12715381	A	G	0.2929	0.7805	0.2222	0.5217	0.3636	0.5625	0.30075	0.4375	chr15:12645436	chr15:12932798	No	Yes
Affx-157585863	2	110653159	chr2:110653159	T	C	0.1571	0.4727	0.7931	0.6486	0.0566	0.7391	0.35735	0.791	chr2:110009873	chr2:110310227	No	Yes
Affx-157619396	26	920114	chr26:920114	A	G	0.1486	0.5455	0.3968	0.75	0.5636	0.8784	0.6014	0.2881	chr26:911817	chr26:929802	No	Yes
Affx-157611060	1	87820407	chr1:87820407	T	C	0.1996	0.2586	0.2533	0.4286	0.2632	0.1918	0.6313	0	chr1:87198556	chr1:89073304	No	Yes
Affx-157597222	2	64293561	chr2:64293561	T	G	0.33795	0.0175	0.1406	0.2381	0.4091	0	0.6606	0.4366	chr2:64171619	chr2:64084235	No	Yes
Affx-278288590	7	33447641	chr7:33447641	T	C	0.4732	0.1481	0.1364	0.0833	0.2857	0.3333	0.21195	0.6667	chr7:32779005	chr7:33275323	No	Yes
Affx-157586838	5	21609450	chr5:21609450	T	C	0.2171	0.2708	0.3636	0.1837	0.2121	0.0192	0.30675	0.069	chr5:20904461	Not available in GRCg6a	No	No
Affx-157584217	15	11843648	chr15:11843648	A	G	1	1	0.8776	1	1	1	0.9723	1	chr15:11773384	chr15:12061041	No	Yes
Affx-157620914	27	1326483	chr27:1326483	A	C	0.7504	0.4211	0.6977	0.7778	0.5278	0.7209	0.42935	0.2683	chr27:1171449	chr27:3558604	No	Yes
Affx-157605719	4	75019417	chr4:75019417	A	G	0.31	0.551	0.3696	0.6351	0.2692	0.8654	0.61365	1	chr4:74110176	Not available in GRCg6a	No	No
Affx-157602993	6	33340898	chr6:33340898	A	G	0.33385	0.7872	0.55	0.7455	0.8491	1	0.51665	0.6889	chr6:32824444	chr6:34254441	No	Yes
Affx-157614633	3	28602872	chr3:28602872	A	G	0.46605	0.7273	0.6909	0.6863	0.5373	0.9683	0.19715	0.3061	chr3:27876526	chr3:28639164	No	Yes
Affx-157612203	19	9628971	chr19:9628971	A	G	0.29375	0.45	0.4286	0.5952	0.5	0.8462	0.3364	0.8158	chr19:9603777	chr19:9752803	No	Yes
Affx-157606334	13	12954459	chr13:12954459	A	G	0.29955	0.4565	0.625	0.7679	0.3611	0.2391	0.6264	0.75	chr13:12274022	chr13:13659237	No	Yes
Affx-157591759	19	421676	chr19:421676	A	G	0.0961	0.4681	0.0588	0.1509	0.25	0.5909	0.45745	0.4048	chr19:403169	chr19:608712	No	Yes
Affx-157590588	6	6513095	chr6:6513095	T	C	1	1	0.9167	0.8286	0.9231	1	0.7204	0.9583	chr6:5947720	chr6:7187963	No	Yes
Affx-157608539	10	2985730	chr10:2985730	A	G	0.38385	0.4524	0.7143	0.2069	0.4043	0	0.25515	0.3182	chr10:2557040	chr10:3508259	No	Yes
Affx-157613131	15	12588562	chr15:12588562	A	C	0.75875	0.4571	0.8182	0.7742	0.3846	0.64	0.2553	0.6111	chr15:12517894	chr15:12806002	No	Yes
Affx-157593229	28	988067	chr28:988067	A	G	0.2342	0.1875	0.0741	0.1	0.5172	0.2692	0.18105	0.64	chr28:998566	chr28:1095497	No	Yes
Affx-157627996	9	23499273	chr9:23499273	A	G	0.63305	0.4314	0.3913	0.7692	0.6852	1	0.85165	0.661	chr9:22864733	chr9:23551318	No	Yes
Affx-157607744	2	41570384	chr2:41570384	T	C	0.9186	0.825	0.9474	0.6098	0.9062	1	0.81305	1	chr2:42012949	chr2:41372797	No	Yes
Affx-157610526	3	91395371	chr3:91395371	A	G	0.4946	0.9643	0.766	0.8085	0.377	1	0.54165	0.9167	chr3:90632903	chr3:91034580	No	Yes
Affx-157599804	2	30669803	chr2:30669803	T	C	0.86305	0.8889	1	0.8095	0.6	0.5882	0.98275	0.64	chr2:30715958	chr2:30583707	No	Yes
Affx-157588119	1	24886436	chr1:24886436	A	G	0.04445	0.6889	0.5918	0.3654	0.2857	0.6579	0.5085	0.25	chr1:24762897	chr1:25027789	No	Yes
Affx-157622714	7	24243439	chr7:24243439	T	C	0.00735	0.8462	0.0926	0.2923	0.386	0.9123	0.27585	0.74	chr7:23617581	chr7:24116208	No	Yes
Affx-157625045	3	23876583	chr3:23876583	A	C	0.06445	0.5536	0.1818	0.15	0.2453	0.7447	0.5371	0.9455	chr3:23160954	chr3:23922088	No	Yes
Affx-157620491	1	39931826	chr1:39931826	T	C	0	0.5854	0.0811	0.25	0.2833	0.3488	0.4044	0.3571	chr1:39860986	chr1:40014181	No	Yes
Affx-157614706	4	69587709	chr4:69587709	T	C	0.061	0.2791	0.102	0.125	0.1613	0.2766	0.6445	0.3833	chr4:68771814	chr4:69162401	No	Yes
Affx-157623143	9	10865891	chr9:10865891	T	C	0.70775	0.18	0.7273	0.4483	0.3393	0.7419	0.63335	0.3378	chr9:10333208	chr9:11005849	No	Yes
Affx-157585857	13	17668410	chr13:17668410	A	G	1	0.3214	0.5179	0	0.0667	0.0192	0.16255	0.0208	chr13:17037248	chr13:18282235	No	Yes
Affx-157590181	3	61903429	chr3:61903429	T	G	0.6245	0.4717	0.7966	0.52	0.7647	0.8889	0.7957	0.8704	chr3:61195764	chr3:61803704	No	Yes
Affx-157589243	24	919259	chr24:919259	T	C	0.5826	0.5385	0.7419	0.75	0.5217	0.3871	0.703	0.3333	chr24:916370	chr24:949310	No	Yes
Affx-157626161	19	9057679	chr19:9057679	T	C	0.82855	0.8936	0.8367	0.6061	0.9048	1	0.76525	0.6909	chr19:9033961	chr19:9183617	No	Yes
Affx-278319951	10	2046821	chr10:2046821	T	C	0.34285	0.1489	0.0204	0.7045	0.7037	0.3922	0.75825	0.2708	chr10:1620528	chr10:2576103	No	Yes
Affx-157599538	7	23529052	chr7:23529052	T	C	0.10845	0	0	0.2	0.0196	0	0.42575	0	chr7:22903146	chr7:23401815	No	Yes
Affx-157610136	10	13849874	chr10:13849874	A	G	0.34375	0.3158	0.4074	0.2931	0.569	0.4444	0.3602	0.5625	chr10:13342435	chr10:14291089	No	Yes
Affx-157603716	5	43734582	chr5:43734582	T	C	0.4727	0.2245	0.1186	0.2034	0.0698	0	0.28145	0.3673	chr5:42966838	chr5:43896417	No	Yes
Affx-157598406	1	44611344	chr1:44611344	T	C	0.08365	0.54	0	0.3065	0.5106	0.5135	0.27775	0.6491	chr1:44484584	chr1:44642316	No	Yes
Affx-278301190	17	7902999	chr17:7902999	A	G	0.4271	0.359	0.0541	0.3333	0.1707	0.1667	0.42445	0.1842	chr17:7428434	chr17:7726979	No	Yes
Affx-157608464	15	2853465	chr15:2853465	A	G	0.3991	0.7091	0.6164	0.5893	0.1852	0.037	0.7526	0	chr15:2838985	chr15:3142435	No	Yes
Affx-157586725	14	10706002	chr14:10706002	A	G	0.5778	0.3448	0.56	0.619	0.551	0.4872	0.5483	0.2368	chr14:10637423	chr14:11047555	No	Yes
Affx-157593625	3	101967956	chr3:101967956	T	G	0.86835	0.5417	0.6774	0.5714	0.9302	1	0.85105	0.5962	chr3:101192948	chr3:101508849	No	Yes
Affx-157584131	13	17908820	chr13:17908820	A	G	1	0.2857	0.254	0.3115	0.2941	0	0.20455	0.45	chr13:17277657	chr13:18522644	No	Yes
Affx-157624198	1	173166226	chr1:173166226	A	G	0.025	0.4694	0.2615	0.7368	0.3962	0.8491	0.36515	0.4154	chr1:172451564	chr1:174530241	No	Yes
Affx-157604210	5	38272060	chr5:38272060	T	C	0.0787	0.3214	0.1356	0.1633	0.3922	0.1	0.34665	0.4615	chr5:37508358	chr5:38438049	No	Yes
Affx-157616193	18	4339452	chr18:4339452	A	G	0.00805	0.6667	0.4091	0.2143	0.5349	0.3137	0.61875	0.4255	chr18:4274278	chr18:4299331	No	Yes
Affx-157621218	4	51469410	chr4:51469410	A	G	0.90065	0.3704	0.7381	0.6923	0.4524	0.1351	0.5763	0.0444	chr4:50541226	chr4:51124010	No	Yes
Affx-157622440	8	24652000	chr8:24652000	A	G	0.18495	0	0.3519	0.3443	0.2222	0.1091	0.58625	0	chr8:23473355	chr8:24925428	No	Yes
Affx-157600003	2	16331816	chr2:16331816	T	C	0.3649	0.717	0.375	0.5714	0.8333	0.9074	0.3026	0.9167	chr2:16210525	chr2:16328492	No	Yes
Affx-157603806	1	28705876	chr1:28705876	T	C	0.459	0.3208	0.7619	0.68	0.2885	0.2	0.8973	0.1455	chr1:28652227	chr1:28831034	No	Yes
Affx-157594419	9	14698755	chr9:14698755	A	G	0.3102	0.5714	0.4872	0.2195	0.3514	0.9211	0.4817	0.1333	chr9:14126071	chr9:14806398	No	Yes
Affx-157611778	3	25772623	chr3:25772623	T	C	0.5	0.6	0.6429	0.4483	0.1071	0	0.85385	0.0882	chr3:25056816	chr3:25818111	No	Yes
Affx-157628986	27	243847	chr27:243847	A	C	0.8875	0.9167	0.9615	0.5909	0.8596	1	0.6402	0.9211	chr27:183604	chr27:2347565	No	Yes
Affx-157612295	2	94440335	chr2:94440335	T	G	0.5283	0.0857	0.4727	0.3846	0.2982	0.2222	0.2125	0	chr2:94126604	chr2:94116543	No	Yes
Affx-157618227	1	1468933	chr1:1468933	T	G	0.22095	0	0.5217	0.2927	0.4038	0.0714	0.4702	0	chr1:1418597	chr1:2103766	No	Yes
Affx-157594236	8	26582352	chr8:26582352	T	C	0.37315	0.3265	0.3448	0.1739	0.6818	0.2564	0.1845	0.1277	chr8:25398022	chr8:26845394	No	Yes
Affx-157594576	27	5207398	chr27:5207398	A	C	0.17155	0.25	0.35	0.0968	0.2308	0.7727	0.3167	0.2188	chr27:4784522	chr27:7603953	No	Yes
Affx-157626504	1	150524676	chr1:150524676	T	C	0.3993	0.5472	0.6731	0.2885	0.4314	0.6875	0.47475	0.8444	chr1:149750568	chr1:151940905	No	Yes
Affx-157603212	3	22701200	chr3:22701200	T	G	0.1796	0.3265	0.058	0.38	0.1864	0.6842	0.59455	0.8108	chr3:21997889	chr3:22757927	No	Yes
Affx-157596824	10	19172165	chr10:19172165	T	C	0.08895	0.7586	0.6364	0.64	0.7059	0.25	0.4199	0.2424	chr10:18640351	chr10:19586613	No	Yes
Affx-157616426	10	10878140	chr10:10878140	A	G	0.1122	0.025	0.3659	0.2769	0.2115	0.25	0.28495	0.3061	chr10:10379946	chr10:11328424	No	Yes
Affx-157622964	4	89422364	chr4:89422364	A	G	0.9702	0.8	0.8	0.575	0.4286	0.0741	0.3597	0.4615	chr4:88374584	chr4:88853003	No	Yes
Affx-157602131	1	40867571	chr1:40867571	A	G	0.5002	0.6471	0.9394	0.7838	0.8462	0.9429	0.84395	1	chr1:40760170	chr1:40913513	No	Yes
Affx-157625492	4	34404005	chr4:34404005	A	G	0.69765	0.434	0.7797	0.5667	0.8	0.8636	0.6828	1	chr4:33587797	chr4:34141773	No	Yes
Affx-157599930	3	68286798	chr3:68286798	T	C	0.3043	0.2979	0.3396	0.3469	0.5306	0.1163	0.63055	0.5082	chr3:67537295	chr3:68128071	No	Yes
Affx-157587896	8	23610708	chr8:23610708	T	C	0.65875	0.913	0.7246	0.6136	0.7381	0.4286	0.92535	0.1034	chr8:22431746	chr8:23884144	No	Yes
Affx-157587627	2	89243198	chr2:89243198	A	G	0.3756	0.3269	0.2857	0.6136	0.75	0.45	0.4051	0.38	chr2:88941731	chr2:88933826	No	Yes
Affx-157591670	10	12704707	chr10:12704707	T	C	0.6461	0.5263	0.5686	0.3409	0.6222	0.0714	0.39475	0.575	chr10:12197174	chr10:13145917	No	Yes
Affx-157625499	1	56059886	chr1:56059886	A	G	0.6886	0.04	0.1765	0.2222	0.1837	0.2292	0.14955	0	chr1:56157367	chr1:56005792	No	Yes
Affx-278308387	2	7620470	chr2:7620470	T	C	0.15015	0.3673	0	0.3	0.1803	0.1346	0.16765	0.339	chr2:7585590	chr2:7670744	No	Yes
Affx-157595545	15	2252253	chr15:2252253	A	C	1	1	0.9831	0.9661	0.587	1	0.8755	1	chr15:2237572	chr15:2541222	No	Yes
Affx-157583481	3	40759562	chr3:40759562	T	C	0.4619	0.4808	0.5	0.5254	0.2766	0.6842	0.5787	0.1765	chr3:39958579	chr3:40708569	No	Yes
Affx-157608621	21	4601752	chr21:4601752	T	C	0.8261	0.6809	0.68	0.6515	0.5	0.8302	0.7909	0.0588	chr21:4602238	chr21:4609385	No	Yes
Affx-278304854	5	59545775	chr5:59545775	A	G	0.0592	0.0465	0.3585	0.2222	0.1463	0	0.1429	0	chr5:59310693	chr5:59570155	No	Yes
Affx-157618797	5	17075094	chr5:17075094	A	G	0.64165	0.5	0.4098	0.12	0.1667	0	0.6903	0.1228	chr5:16377503	chr5:17327497	No	Yes
Affx-278318091	19	5135162	chr19:5135162	A	G	0.02275	0	0.1395	0.3125	0.1961	0.5	0.4322	0.2292	chr19:5148340	chr19:5298515	No	Yes
Affx-157586439	12	10574391	chr12:10574391	T	C	0.5557	0.6596	0.6579	0.4286	0.2826	0.7931	0.7935	0	chr12:10551271	chr12:10962122	No	Yes
Affx-157601950	2	36602492	chr2:36602492	A	G	0.0807	0.7308	0.7973	0.5849	0.5139	0.8	0.748	0.9811	chr2:37044351	chr2:36408957	No	Yes
Affx-157587615	2	94401470	chr2:94401470	T	C	0.42785	0.2128	0.5231	0.3659	0.4068	0.2297	0.19165	0	chr2:94087741	chr2:94077678	No	Yes
Affx-157626106	14	2932312	chr14:2932312	A	C	0.5467	0	0.6383	0.2895	0.1786	0.35	0.57445	0	chr14:2923431	chr14:3327324	No	Yes
Affx-157612926	2	26424935	chr2:26424935	T	C	0.5178	0.5926	0.375	0.127	0.6226	0.4211	0.58715	0.913	chr2:26503004	chr2:26369990	No	Yes
Affx-157590023	7	35047722	chr7:35047722	A	G	0.2976	0.2222	0.2051	0.3214	0.0222	0.0263	0.55715	0.1111	chr7:34361064	chr7:34858192	No	Yes
Affx-157619960	5	8541489	chr5:8541489	A	G	0.93385	0.9583	0.9677	0.661	0.9388	1	0.5333	0.8727	chr5:7982868	chr5:8800216	No	Yes
Affx-157628440	13	8206695	chr13:8206695	T	C	0.6807	0.2143	0.5789	0.3889	0.6667	0.0667	0.5521	0.7143	chr13:7549234	chr13:8928184	No	Yes
Affx-157626605	20	8832369	chr20:8832369	T	C	0.30625	0.3519	0.4792	0.6471	0.561	0.5333	0.33395	0.7872	chr20:8988645	chr20:8640966	No	Yes
Affx-157604607	1	193741815	chr1:193741815	A	G	0.10025	0.4815	0.0952	0.1316	0.6182	0.5606	0.0713	0.6304	chr1:192877079	chr1:195117617	No	Yes
Affx-157623918	13	17089223	chr13:17089223	A	G	0.9674	0.5686	0.5283	0.5283	0.4884	0.4259	0.63315	0.5968	chr13:16324274	chr13:17703058	No	Yes
Affx-157596584	28	482552	chr28:482552	T	C	0.78435	0.8636	0.5738	0.4098	0.5	0.6897	0.54865	0.0702	chr28:495069	chr28:590382	No	Yes
Affx-157609927	21	5576531	chr21:5576531	T	C	0.30225	0.52	0.3922	0.5714	0.549	0.8226	0.49155	0.5	chr21:5576725	chr21:5577860	No	Yes
Affx-157587026	2	99992251	chr2:99992251	A	G	0.4736	0.5641	0.4098	0.5	0.4219	0.6897	0.67595	0.5333	chr2:99638009	chr2:99753053	No	Yes
Affx-157586483	13	17827377	chr13:17827377	T	C	0.97295	0.3721	0.4571	0.3077	0.4634	0	0.22365	0.9804	chr13:17196214	chr13:18441200	No	Yes
Affx-157614118	Z	66204619	chrZ:66204619	A	G	0.53105	0.4688	0.8788	0.75	0.5758	0	0.39735	0.5758	chrZ:66028747	chrZ:66409006	No	Yes
Affx-157589864	4	45073073	chr4:45073073	T	C	0.2579	0.3333	0.6667	0.1515	0.5294	0.1333	0.29395	0.9362	chr4:44173377	chr4:44754356	No	Yes
Affx-157624941	20	8373199	chr20:8373199	T	C	0.2804	0.5283	0.6327	0.4615	0.4762	0.0667	0.749	0.9744	chr20:8529722	chr20:8181763	No	Yes
Affx-157608769	1	186093785	chr1:186093785	A	G	0.081	0.4043	0.1707	0.3651	0.037	0.7692	0.22625	0.725	chr1:185283150	chr1:187337639	No	Yes
Affx-157584242	3	108279750	chr3:108279750	A	G	0.83325	0.4681	0.6939	0.6087	0.46	0.5854	0.77415	1	chr3:107436991	chr3:107810538	No	Yes
Affx-157605865	18	5615427	chr18:5615427	A	G	0.32705	0.3636	0.3182	0.3243	0.5652	0.4828	0.36065	0	chr18:5524457	chr18:5550230	No	Yes
Affx-157593947	13	6234508	chr13:6234508	A	G	0.9785	0.5714	0.8667	0.6739	0.913	1	0.63995	0.6923	chr13:5589928	chr13:6969502	No	Yes
Affx-157624554	4	40609779	chr4:40609779	T	C	0.55275	0.7381	0.4681	0.9259	0.359	1	0.53	0.9783	chr4:39779031	chr4:40328803	No	Yes
Affx-157584282	2	104100509	chr2:104100509	T	C	0.10665	0.2195	0.5294	0.3659	0.2143	0.3111	0.20925	0.1778	chr2:103464485	chr2:103803064	No	Yes
Affx-157628492	1	82550381	chr1:82550381	T	C	0.13835	0.3774	0.2449	0.3281	0.3559	0	0.5971	0.1176	chr1:81970283	chr1:83316657	No	Yes
Affx-157622579	3	109690180	chr3:109690180	T	C	0.2274	0.3191	0.6	0.2745	0.58	0.2692	0.7924	0.2174	chr3:108842056	chr3:109215949	No	Yes
Affx-157584860	24	2278695	chr24:2278695	A	G	0.22585	0.4359	0.3953	0.6562	0.439	0.8846	0.5098	0.697	chr24:2275975	chr24:2308775	No	Yes
Affx-157615701	2	54322558	chr2:54322558	A	G	0.2347	0.5143	0.6111	0.5814	0.7547	0.383	0.64475	0	chr2:54233787	chr2:54151480	No	Yes
Affx-157583535	2	94516146	chr2:94516146	A	G	0.3191	0.2041	0.1091	0.25	0.0256	0.2593	0.1997	0	chr2:94202414	chr2:94192354	No	Yes
Affx-157586142	1	145592839	chr1:145592839	A	C	0.2684	0.6842	0.5625	0.6875	0.2857	0.4667	0.5864	0.225	chr1:144827102	chr1:147012238	No	Yes
Affx-278304856	23	3272898	chr23:3272898	A	G	1	0.7895	0.9298	0.7538	0.6852	0.7288	0.64295	0.9592	chr23:3222707	chr23:3418520	No	Yes
Affx-157623562	7	22013462	chr7:22013462	T	C	0.52395	0.3077	0.4143	0.7581	0.5283	0.7077	0.7671	1	chr7:21399693	chr7:21900180	No	Yes
Affx-157593974	6	4313510	chr6:4313510	T	C	0.1193	0.2245	0.4	0.5854	0.1633	0.1538	0.1637	0.3065	chr6:3791607	chr6:5026632	No	Yes
Affx-157619548	3	66403066	chr3:66403066	A	C	0.6922	0.8718	0.6406	0.3881	0.75	1	0.2724	0.8649	chr3:65652967	chr3:66244347	No	Yes
Affx-157597698	24	1587467	chr24:1587467	A	G	0.6795	0.5455	0.6977	0.9744	0.6944	0.6061	0.67	1	chr24:1584995	chr24:1617535	No	Yes
Affx-157628798	8	9859549	chr8:9859549	A	G	0.64435	0.7123	0.1064	0.5882	0.4898	0.1111	0.44185	0.9107	chr8:9767675	chr8:10670949	No	Yes
Affx-157584549	12	7511619	chr12:7511619	A	G	0.78355	0.8438	0.8939	0.6667	0.7755	1	0.60065	0.6667	chr12:7498230	chr12:7909080	No	Yes
Affx-157607247	3	25394085	chr3:25394085	A	C	0	0.1053	0.2	0.2353	0.0877	0	0.34515	0.3585	chr3:24678281	chr3:25439584	No	Yes
Affx-157602397	21	370529	chr21:370529	T	G	0.8956	0.8727	0.7547	0.9714	0.7143	1	0.80415	0.8085	chr21:387474	chr21:389134	No	Yes
Affx-157607437	1	105561616	chr1:105561616	A	C	0.2894	0.6061	0.4746	0.3333	0.6458	0.4634	0.2886	0.5	chr1:104942623	chr1:106903960	No	Yes
Affx-157583918	2	28008987	chr2:28008987	T	G	0.1623	0.7925	0.6923	0.2432	0.5455	0.383	0.80055	0.2703	chr2:28087015	chr2:27954081	No	Yes
Affx-157621807	2	108016656	chr2:108016656	A	C	0.07665	0.0444	0.1429	0.0385	0	0.2857	0.19425	0.1324	chr2:107373050	chr2:107679851	No	Yes
Affx-157583688	3	66355974	chr3:66355974	A	G	0.6277	0.5556	0.5577	0.4727	0.5455	0.8364	0.5626	0.4643	chr3:65605880	chr3:66197256	No	Yes
Affx-157601268	17	8158038	chr17:8158038	A	C	0.3746	0.2727	0.4634	0.5588	0.5385	0.7037	0.78465	0.5435	chr17:7673272	chr17:7971882	No	Yes
Affx-157628301	7	28087918	chr7:28087918	T	C	0.0104	0.4894	0.4348	0.5306	0.1458	0.5227	0.38155	0.78	chr7:27438961	chr7:27936662	No	Yes
Affx-157610259	1	87218850	chr1:87218850	T	C	0.07475	0.2708	0.14	0.4603	0.4565	0.2222	0.1281	0.5854	chr1:86596053	chr1:88318171	No	Yes
Affx-157595142	4	4126349	chr4:4126349	A	G	0.71005	0.1311	0.4464	0.2941	0.5385	0	0.2065	0.0862	chr4:4078683	chr4:4099137	No	Yes
Affx-157591937	3	44701966	chr3:44701966	T	C	0.67195	0.3265	0.2923	0.5208	0.6098	0.25	0.6738	0.58	chr3:43856736	chr3:44674399	No	Yes
Affx-157599445	5	48347508	chr5:48347508	A	G	0.518	0.3171	0.2381	0.4255	0.6765	0.8	0.37005	0.0976	chr5:48171188	chr5:48461903	No	Yes
Affx-278297876	24	4497534	chr24:4497534	A	G	0.92925	0.625	0.2812	0.8462	0.8485	0.9667	0.7489	0.6579	chr24:4494361	chr24:4528759	No	Yes
Affx-278293851	15	4749979	chr15:4749979	T	G	0.43195	0.05	0.4167	0.1333	0.4348	0.6562	0.13375	0.2069	chr15:4702889	chr15:5004672	No	Yes
Affx-157627044	10	12401153	chr10:12401153	A	C	0.6357	0.5208	0.6222	0.4524	0.6667	0.0682	0.5965	0.6522	chr10:11893610	chr10:12842369	No	Yes
Affx-157601974	5	51616515	chr5:51616515	A	G	0.0122	0.2069	0.129	0.3662	0.1961	0.7361	0.2591	0.3538	chr5:51439043	chr5:51729734	No	Yes
Affx-157620635	1	28521356	chr1:28521356	A	G	0.51365	0.3478	0.4643	0.5741	0.569	0.413	0.8727	0.9545	chr1:28467819	chr1:28646515	No	Yes
Affx-157615295	3	79248133	chr3:79248133	T	G	0.13395	0.4359	0.0213	0.44	0.5135	0.0377	0.52255	0.2542	chr3:78379039	chr3:78971757	No	Yes
Affx-157591385	21	2329136	chr21:2329136	A	G	0.5579	1	0.9333	0.6286	0.8611	0.0833	1	0.9762	chr21:2335132	chr21:2338274	No	Yes
Affx-157617576	2	80307613	chr2:80307613	A	G	0.7031	0.2364	0.2069	0.2931	0.2373	0.3043	0.8216	0.8431	chr2:80020516	chr2:80060058	No	Yes
Affx-157611061	2	37131257	chr2:37131257	A	G	0.23955	0.7292	0.2745	0.3137	0.3913	0.4872	0.32265	0.7551	chr2:37572989	chr2:36937729	No	Yes
Affx-157596235	2	27901862	chr2:27901862	A	G	0.5209	0.3902	0.434	0.8605	0.3953	0.45	0.54655	0.5	chr2:27979889	chr2:27846955	No	Yes
Affx-157600670	3	40114763	chr3:40114763	A	C	0.4811	0.6316	0.8169	0.1695	0.4868	0.3699	0.5457	0.4262	chr3:39313326	chr3:40063780	No	Yes
Affx-157612114	6	6730175	chr6:6730175	T	C	0.41875	0.4878	0.5179	0.5882	0.4035	0.6429	0.46335	0.5577	chr6:6164912	chr6:7405045	No	Yes
Affx-157605993	10	18232832	chr10:18232832	T	C	0.4595	0.7222	0.3056	0.8864	0.625	0.1538	0.7024	0.9737	chr10:17703545	chr10:18646784	No	Yes
Affx-278290415	12	1536760	chr12:1536760	T	C	#N/A	#N/A	#N/A	#N/A	#N/A	#N/A	#N/A	#N/A	chr12:1497516	chr12:1929972	No	No
Affx-157584503	1	39487914	chr1:39487914	A	C	0.496	0.75	0.34	0.7551	0.5333	0.4	0.1907	0.717	chr1:39417024	chr1:39570270	No	Yes
Affx-157607302	12	10328944	chr12:10328944	A	G	0.16955	0.06	0.0784	0.1071	0.0698	0.5714	0.30815	0.5472	chr12:10305831	chr12:10716676	No	Yes
Affx-157606368	2	90883484	chr2:90883484	A	G	0.0951	0.2895	0.098	0.5094	0.2545	0.8163	0.61695	0.8824	chr2:90580342	chr2:90572005	No	Yes
Affx-157615876	19	8181398	chr19:8181398	T	C	0.43925	0.2656	0.5968	0.6269	0.5893	0.2083	0.1646	0.1304	chr19:8159562	chr19:8307357	No	Yes
Affx-157594916	4	77999873	chr4:77999873	A	G	0.73525	0.24	0.4737	0.2903	0.0968	0	0.29405	0.3077	chr4:77011770	chr4:77429541	No	Yes
Affx-157618837	8	24109815	chr8:24109815	A	G	0.22145	0.8889	0.3667	0.6557	0.45	0.85	0.20215	0.9348	chr8:22930841	chr8:24383253	No	Yes
Affx-157615231	26	3665375	chr26:3665375	T	C	1	0.9512	0.9783	0.6585	0.7778	0.6316	0.98865	0.3158	chr26:3607028	chr26:3665741	No	Yes
Affx-157608473	4	82627201	chr4:82627201	T	C	1	0.875	0.9545	0.7101	0.8571	1	0.6427	0.9815	chr4:81616584	chr4:82051538	No	Yes
Affx-157602732	8	4924875	chr8:4924875	A	G	0.0541	0.1667	0.0238	0.1923	0.303	0.4545	0	0.3529	chr8:4893723	chr8:5292783	No	Yes
Affx-157619676	21	328680	chr21:328680	T	G	0.94445	0.6333	0.661	0.7391	0.8333	0.434	0.8591	0.8431	chr21:345625	chr21:347285	No	Yes
Affx-157597287	3	42994303	chr3:42994303	T	C	0.44575	0.0732	0.1224	0.1905	0.3902	0	0.2695	0	chr3:42153536	chr3:42967472	No	Yes
Affx-157585181	1	50342592	chr1:50342592	A	G	0	0	0	0.2273	0	0	0.4256	0	chr1:50165877	chr1:50308374	No	Yes
Affx-157623118	15	748458	chr15:748458	A	G	0.14325	0.1897	0.2034	0.125	0	0	0.1514	0.0833	chr15:740575	chr15:1044043	No	Yes
Affx-157615100	4	75342808	chr4:75342808	T	C	0	0.1207	0.069	0.1167	0.12	0.0635	0.18385	0	chr4:74414377	chr4:74837421	No	Yes
Affx-157584895	1	181553649	chr1:181553649	T	C	0.36775	0.25	0.338	0.2456	0.1364	0.3404	0.15	0.0333	chr1:180757317	chr1:182840291	No	Yes
Affx-157604365	13	12729848	chr13:12729848	A	C	0.58155	0.4872	0.5769	0.6512	0.4884	0.7059	0.6582	0.7391	chr13:12049024	chr13:13434633	No	Yes
Affx-157620425	23	4087142	chr23:4087142	T	C	0.47035	0.0233	0.1471	0.0377	0	0	0.0244	0	chr23:4024234	chr23:4219862	No	Yes
Affx-157627125	11	9050275	chr11:9050275	T	G	0.02275	0.14	0	0.0667	0.0167	0.1184	0.36355	0	chr11:8406938	chr11:8920786	No	Yes
Affx-157621206	1	121075990	chr1:121075990	A	G	0	0.2245	0.0435	0.413	0.3191	0.3529	0.17005	0.075	chr1:120493024	chr1:122479606	No	Yes
Affx-157607347	10	12246713	chr10:12246713	T	C	0.73845	0.7442	0.5769	1	0.625	0.3448	0.7591	0.4032	chr10:11738935	chr10:12687935	No	Yes
Affx-157585046	3	61327650	chr3:61327650	A	G	0.42855	0.7347	0.6129	0.65	0.6552	0.3684	0.4641	0.4333	chr3:60618427	chr3:61227308	No	Yes
Affx-157629094	2	131603180	chr---:---	A	G	#N/A	#N/A	#N/A	#N/A	#N/A	#N/A	#N/A	#N/A	#N/A	chr2:131575001	#N/A	#N/A
Affx-157620858	4	73497163	chr4:73497163	T	C	0.73515	0.9839	0.4697	0.9394	0.9831	1	0.81355	1	chr4:72619440	chr4:73004976	No	Yes
Affx-157601835	5	19457628	chr5:19457628	T	G	0.3024	0.0556	0.28	0.0976	0.1633	0	0.1648	0	chr5:18749958	chr5:19691889	No	Yes
Affx-157585103	20	8229307	chr20:8229307	T	C	0.67965	0.0455	0.4211	0.0455	0.1351	0	0.0306	0.0976	chr20:8385815	chr20:8037861	No	Yes
Affx-157616533	3	106490503	chr3:106490503	T	C	0	0.02	0.0556	0.1892	0.8095	0.5	0.51665	0.6154	chr3:105661259	chr3:106034198	No	Yes
Affx-157600681	7	18270526	chr7:18270526	T	C	0.2982	0.4186	0.5238	0.0889	0.451	0.2264	0.29555	0.2955	chr7:17684268	chr7:18186302	No	Yes
Affx-157619794	1	47058546	chr1:47058546	A	C	0	0.6471	0	0.4167	0.125	0.1698	0.33275	0.1286	chr1:46877569	chr1:47057856	No	Yes
Affx-157614136	6	1043314	chr6:1043314	T	G	0.01785	0.4921	0.2462	0.0784	0.1207	0.5091	0.0888	0.8077	chr6:543801	chr6:1774972	No	Yes
Affx-157605518	13	16053790	chr13:16053790	A	G	0.4283	0.9487	1	0.8889	0.4524	0.2105	0.72655	0.2679	chr13:15286206	chr13:16667620	No	Yes
Affx-157618056	8	19583321	chr8:19583321	T	C	0.52465	0.7857	0.6842	0.6981	0.8542	0.6	0.63925	0.8929	chr8:18413401	chr8:19865561	No	Yes
Affx-157588231	4	54663615	chr4:54663615	A	G	0.1913	0.15	0.127	0.2727	0.25	0.7963	0.3853	0.0758	chr4:53724465	chr4:54306993	No	Yes
Affx-157602726	11	18194763	chr11:18194763	A	G	#N/A	#N/A	#N/A	#N/A	#N/A	#N/A	#N/A	#N/A	chr11:17437418	chr11:17963487	No	Yes
Affx-157621949	1	58975887	chr1:58975887	A	G	0.8124	0.4583	0.2105	0.3922	0.3774	0.9512	0.1773	0.4655	chr1:59069600	chr1:58919696	No	Yes
Affx-157599365	6	17156541	chr6:17156541	T	C	0.0657	0.3667	0.2115	0.1569	0.2453	0.0196	0.1317	0.0208	chr6:16705984	chr6:17987998	No	Yes
Affx-157587327	1	100884528	chr1:100884528	A	C	0.3743	0.9259	0.7115	0.7273	0.9706	1	0.78205	0.8108	chr1:100193620	chr1:102240384	No	Yes
Affx-157597500	1	140812706	chr1:140812706	T	G	0.0778	0.4714	0.1475	0.2295	0.3462	0.2041	0.1978	0.125	chr1:140108464	chr1:142292373	No	Yes
Affx-157624624	24	6169310	chr24:6169310	A	G	0.4084	0.3953	0.4783	0.0909	0.186	0.069	0.52025	0.9474	chr24:6192193	chr24:6199079	No	Yes
Affx-157584285	6	1995969	chr6:1995969	T	C	0	0.2581	0.0833	0.098	0	0	0.25575	0	chr6:1496918	chr6:2727629	No	Yes
Affx-157589620	22	4203833	chr22:4203833	A	G	0.47095	0.6216	0.1944	0.5882	0.7586	1	0.54685	0.28	chr22:3609062	chr22:4758557	No	Yes
Affx-157596137	9	6910232	chr9:6910232	A	G	0.65575	0.3333	0.9688	0.7059	0.8929	0.8077	0.68335	0.6071	chr9:6390143	chr9:7064600	No	Yes
Affx-157621032	4	50850914	chr4:50850914	T	C	0.16995	0.0189	0.2121	0.1852	0.6122	0	0.83635	0.0635	chr4:49935338	chr4:50518209	No	Yes
Affx-157598811	19	201510	chr19:201510	T	C	0.79165	0.1818	0.7778	0.4167	0.2857	0.0588	0.85765	0.4615	chr19:191404	chr19:397314	No	Yes
Affx-157608877	5	43363166	chr5:43363166	A	G	0.2219	0.6154	0.3043	0.25	0.3148	0	0.29135	0.0204	chr5:42594781	chr5:43525010	No	Yes
Affx-157602805	11	5294425	chr11:5294425	T	C	0.866	0.1042	0.4727	0.0179	0.3077	0.0377	0.71675	0.3659	chr11:4674712	chr11:5193441	No	Yes
Affx-157610542	2	29023474	chr2:29023474	A	G	0.75415	0.2927	0.4	0.3871	0.7222	0.6667	0.3218	0.2941	chr2:29072553	chr2:28939786	No	Yes
Affx-157614459	26	1462837	chr26:1462837	T	C	0.5327	0.3333	0.3235	0.3659	0.5909	0.4074	0.60945	0.7333	chr26:1416615	chr26:1473617	No	Yes
Affx-157598169	10	17991195	chr10:17991195	T	C	0.2386	0.3077	0.3061	0.3111	0.4737	0.0217	0.39425	0.2642	chr10:17461855	chr10:18405145	No	Yes
Affx-157608261	27	429408	chr27:429408	A	G	1	1	0.9804	0.6154	0.9138	1	0.7011	0.875	chr27:366896	chr27:2533125	No	Yes
Affx-157592932	18	9983577	chr18:9983577	A	G	0.35155	0.1698	0.4894	0.5362	0.3898	1	0.49195	0.5439	chr18:10167266	chr18:9890090	No	Yes
Affx-157597866	5	25802144	chr5:25802144	T	C	0.0558	0.1754	0.2206	0.1528	0.1333	0.0164	0.23135	0.0986	chr5:25094100	chr5:26030828	No	Yes
Affx-157593690	4	20734431	chr4:20734431	A	G	0.20855	0.14	0.2889	0.2963	0.3968	0.7414	0.55685	0.6875	chr4:20043287	chr4:20570968	No	Yes
Affx-157597442	8	20036588	chr8:20036588	T	C	0.5279	0.3947	0.3846	0.3913	0.22	0.6744	0.40285	0.386	chr8:18866911	chr8:20318839	No	Yes
Affx-157598991	14	13743312	chr14:13743312	A	G	0.57665	1	0.6364	0.8293	0.875	0.5556	0.53625	0.9574	chr14:13720929	chr14:14064064	No	Yes
Affx-157616225	10	11448129	chr10:11448129	A	G	#N/A	#N/A	#N/A	#N/A	#N/A	#N/A	#N/A	#N/A	chr10:10950172	chr10:11898401	No	Yes
Affx-157595286	21	5226066	chr21:5226066	A	G	0.2757	0.125	0.2453	0.3273	0.4833	0	0.37995	0.0204	chr21:5226570	chr21:5227653	No	Yes
Affx-157613433	1	88005439	chr1:88005439	T	C	0.63155	0.5405	0.9592	0.78	0.8367	0.8049	1	0.4688	chr1:87383590	chr1:89258334	No	Yes
Affx-157600276	2	51854866	chr2:51854866	A	G	0.4326	0.3333	0.6591	0.26	0.3429	0.0652	0.36785	0.4561	chr2:52277199	chr2:51679786	No	Yes
Affx-157596001	3	39288315	chr3:39288315	T	C	0.17315	0	0.1961	0.1818	0.1296	0	0.2382	0.0323	chr3:38487200	chr3:39239060	No	Yes
Affx-157594339	1	107308445	chr1:107308445	A	C	0.81365	0.6122	0.3934	0.9062	0.38	0.9831	0.72175	0.7407	chr1:106673644	chr1:108637636	No	Yes
Affx-157616479	6	1186794	chr6:1186794	T	C	0.36185	0.6585	0.4815	0.7679	0.2344	0.7358	0.7643	0.8846	chr6:687283	chr6:1918457	No	Yes
Affx-157614560	4	72668097	chr4:72668097	T	C	0.4818	0.9773	0.9273	0.7179	0.9123	0.8276	0.8816	0.9815	chr4:71797976	chr4:72185113	No	Yes
Affx-157601796	8	3624494	chr8:3624494	A	C	0.70365	0.3404	0.9091	0.92	0.8039	0.2364	0.83135	0.6667	chr8:3604757	chr8:4004281	No	Yes
Affx-157626048	9	17497011	chr9:17497011	T	C	0.154	0.1	0.3714	0.561	0.1707	0	0.5595	0.7377	chr9:16922002	chr9:17602925	No	Yes
Affx-157610165	10	15468925	chr10:15468925	A	G	0.8229	0.8727	0.907	0.7273	0.8511	0.9722	0.7927	0.6129	chr10:14955339	chr10:15898926	No	Yes
Affx-157615043	9	11282476	chr9:11282476	T	C	0.16235	0.3704	0.2632	0.6	0.4043	0.8947	0.52765	0.6508	chr9:10749891	chr9:11422424	No	Yes
Affx-157626601	28	931325	chr28:931325	A	G	0.5036	0.3913	0.5435	0.5	0.561	0.2128	0.61725	0	chr28:942916	chr28:1039306	No	Yes
Affx-157621806	5	38569102	chr5:38569102	A	C	0.0598	0.2653	0.1053	0.74	0.4906	0.8929	0.20545	0.5441	chr5:37805423	chr5:38735095	No	Yes
Affx-157587208	2	66850999	chr2:66850999	T	C	0.94815	0.7778	0.6176	0.4576	0.6923	0.1094	0.46055	0.3333	chr2:66685283	chr2:66597053	No	Yes
Affx-157624116	2	136408138	chr2:136408138	A	G	0.6736	0.7458	0.9298	0.78	0.7344	0.7308	0.7216	0.88	chr2:135903638	chr2:136321767	No	Yes
Affx-157589492	1	184635216	chr1:184635216	A	G	0.14955	0.7742	0.7937	0.35	0.5091	0.1905	0.2745	0.0484	chr1:183832058	chr1:185886777	No	Yes
Affx-157626302	1	124836702	chr1:124836702	T	G	0.6751	0.2373	0.4912	0.1449	0.1053	0.0566	0.22835	0	chr1:124246403	chr1:126207475	No	Yes
Affx-157605058	2	45222059	chr2:45222059	T	G	0.4242	0.0182	0.6508	0.3571	0.3404	0.0566	0.23885	0.28	chr2:45647636	chr2:45007142	No	Yes
Affx-157589432	10	8739358	chr10:8739358	A	G	0.12175	0.2121	0.2353	0.4921	0.5893	0.5102	0.6752	0.5333	chr10:8245355	chr10:9196896	No	Yes
Affx-157589871	13	7170466	chr13:7170466	A	C	0.72795	0.8095	0.7818	0.4561	0.8235	0.4889	0.79895	0.6607	chr13:6512510	chr13:7891996	No	Yes
Affx-157587010	9	14169552	chr9:14169552	A	G	0.1711	0.975	0.2308	0.6842	0.7027	0.6383	0.46175	0.4314	chr9:13596941	chr9:14277198	No	Yes
Affx-157596526	3	103566645	chr3:103566645	A	C	0.4972	0.35	0.4615	0.0833	0.1277	0.5	0.05925	0.3111	chr3:102768914	chr3:103085944	No	Yes
Affx-157609358	4	67734136	chr4:67734136	T	C	0.2106	0.3864	0.2826	0.4082	0.2093	0.4727	0.58205	0.1296	chr4:66918239	chr4:67308829	No	Yes
Affx-157622084	3	101640811	chr3:101640811	A	G	0.1201	0.2115	0.4783	0.0976	0.3137	0.4255	0.32705	0	chr3:100865024	chr3:101181703	No	Yes
Affx-157588835	2	4818139	chr2:4818139	A	G	0.4259	0.0682	0.1538	0.5306	0.5208	0.9459	0.6769	0.6875	chr2:4779687	chr2:4871294	No	Yes
Affx-278302890	16	107313	chr16:107313	A	G	#N/A	#N/A	#N/A	#N/A	#N/A	#N/A	#N/A	#N/A	chr16:92405	chr16:2576234	No	No
Affx-157616222	3	11016171	chr3:11016171	T	C	0.15665	0.6471	0.5192	0.1231	0.4493	0.3704	0.3383	0.1064	chr3:10889745	chr3:11615779	No	Yes
Affx-157596171	2	133946104	chr2:133946104	A	G	0.5927	0.5556	0.2857	0.175	0.3333	0.1364	0.48865	0.0833	chr2:133068332	chr2:133862313	No	Yes
Affx-157590628	1	161289578	chr1:161289578	A	G	0.57545	0.375	0.3333	0.7593	0.6154	0.62	0.8764	0.7778	chr1:160464684	chr1:162637806	No	Yes
Affx-157613288	1	170108554	chr1:170108554	A	C	0.2406	0.4222	0.0962	0.2982	0.2692	0.1556	0.3955	0.3111	chr1:169403027	chr1:171427104	No	Yes
Affx-157584324	2	112738905	chr2:112738905	A	G	0	0.5	0.4889	0.6364	0.5263	0	0.8558	0.8611	chr2:112081184	chr2:112381840	No	Yes
Affx-157603666	2	30112319	chr2:30112319	A	G	0.53285	0.5208	0.5942	0.2683	0.4423	0.1064	0.45935	0.3548	chr2:30159240	chr2:30026162	No	Yes
Affx-157625953	6	34054367	chr6:34054367	T	G	0.4126	0	0.2766	0.3469	0.0222	0.1081	0.11935	0.3036	chr6:33538123	chr6:34967925	No	Yes
Affx-157606619	5	41944219	chr5:41944219	T	G	0.3229	0.5593	0.3115	0.3559	0.2549	0.4286	0.6349	0.3714	chr5:41175954	chr5:42106101	No	Yes
Affx-157619073	20	8154554	chr20:8154554	A	G	0.545	0.8667	0.6667	0.55	0.5926	0.575	0.7098	0.1273	chr20:8311061	chr20:7963112	No	Yes
Affx-157623557	14	14951171	chr14:14951171	T	C	0.72485	1	0.375	0.6364	0.3778	0.5918	0.5877	0.8205	chr14:15035057	chr14:15331746	No	Yes
Affx-157589293	8	20174111	chr8:20174111	A	G	0.3309	0.2549	0.34	0.6327	0.6047	0.25	0.3646	0.4091	chr8:19004432	chr8:20456358	No	Yes
Affx-157619808	2	94475557	chr2:94475557	T	C	0.4455	0.3333	0.5538	0.3148	0.3636	0.1887	0.2619	0	chr2:94161826	chr2:94151765	No	Yes
Affx-157607354	13	11963515	chr13:11963515	A	G	0.6094	0.8462	0.7872	0.7556	0.4054	0.875	0.61735	0.75	chr13:11282144	chr13:12668301	No	Yes
Affx-157617964	4	9434313	chr4:9434313	A	G	0.87645	0.4884	0.9268	0.7907	0.814	0.7209	0.9498	0.6	chr4:9375057	chr4:9394742	No	Yes
Affx-157589713	12	9723274	chr12:9723274	T	C	0.50905	0.383	0.2745	0.431	0.3617	0.7273	0.573	0.1333	chr12:9699469	chr12:10111116	No	Yes
Affx-157625597	17	6324186	chr17:6324186	A	G	0.0357	0.3095	0.3256	0.3521	0.1765	0.2143	0.07545	0.1628	chr17:5859335	chr17:6158275	No	Yes
Affx-157611376	2	88260743	chr2:88260743	T	C	0.49315	0.4444	0.7917	0.5862	0.6607	0.3191	0.92795	0.8095	chr2:87969714	chr2:87955739	No	Yes
Affx-157599918	6	5481889	chr6:5481889	T	C	0.327	0.0806	0.0635	0.1111	0.12	0.0167	0.4298	0	chr6:4960369	chr6:6194999	No	Yes
Affx-278301205	4	82433690	chr4:82433690	T	C	0.00945	0.1957	0.1887	0.2545	0.2745	0	0.5889	0	chr4:81423075	chr4:81858036	No	Yes
Affx-157610271	18	3634479	chr18:3634479	T	C	0.71175	0.5122	0.359	0.8333	0.7931	0.8571	0.1862	0.8824	chr18:3571059	chr18:3595193	No	Yes
Affx-278302262	1	31088015	chr1:31088015	A	C	0.89775	0.3962	0.6154	0.5469	0.5	0.8571	0.8025	0.7586	chr1:31030879	chr1:31209372	No	Yes
Affx-157600323	10	18859849	chr10:18859849	A	G	0.0164	0.0714	0.3256	0.2203	0.08	0	0.2685	0.08	chr10:18331072	chr10:19274303	No	Yes
Affx-157588026	10	6496010	chr10:6496010	T	G	0.40905	0.2	0.4717	0.2373	0.64	0.3731	0.7749	0.4783	chr10:6057810	chr10:7008377	No	Yes
Affx-157608386	4	53020375	chr4:53020375	A	G	0.18245	0.339	0.1897	0.4138	0.1167	0	0.2641	0	chr4:52093699	chr4:52675942	No	Yes
Affx-157621347	2	44115010	chr2:44115010	T	C	0.65345	0.5686	0.4576	0.3729	0.2759	0.1852	0.4069	0.6452	chr2:44540575	chr2:43900083	No	Yes
Affx-278303873	17	5186926	chr17:5186926	T	C	0.708	0.7556	0.3864	0.6744	0.4062	1	0.2294	0.5476	chr17:4649405	chr17:5021284	No	Yes
Affx-157612164	1	1766360	chr1:1766360	T	C	0.6512	0.7843	0.7674	0.7255	0.6441	1	0.7	0.9	chr1:1746361	chr1:2436796	No	Yes
Affx-157625439	11	17522949	chr11:17522949	A	G	0	0.3396	0.0526	0.093	0.5938	0.5714	0.21495	0.6818	chr11:16757832	chr11:17292218	No	Yes
Affx-157611764	5	26067503	chr5:26067503	A	G	0.38855	0.4889	0.4	0.3137	0.5	0.9825	0.2375	0.4643	chr5:25359468	chr5:26296183	No	Yes
Affx-157599893	8	24428125	chr8:24428125	A	G	0.20185	0.575	0.9	0.3721	0.4074	0.4	0.3235	0.45	chr8:23249347	chr8:24701559	No	Yes
Affx-157593903	4	89471109	chr4:89471109	T	C	0.67	0.5185	0.1915	0.3023	0.3125	0	0.01135	0.2273	chr4:88415479	chr4:88893599	No	Yes
Affx-157621668	1	41206339	chr1:41206339	T	C	0.60755	0.7	0.5854	0.5714	0.6279	0.9524	0.20835	0.8857	chr1:41099045	chr1:41252259	No	Yes
Affx-157587622	1	192756971	chr1:192756971	A	G	0.14175	0.4915	0.4737	0.8333	0.766	0.6667	0.93155	0.2581	chr1:191894451	chr1:193963942	No	Yes
Affx-157583929	23	380657	chr23:380657	A	G	0.7114	0.1944	0.1714	0.0222	0.1613	0.1923	0.28335	0.2	chr23:377343	chr23:490927	No	Yes
Affx-157613427	7	3434188	chr7:3434188	A	G	0.9592	0.3235	0.5135	0.5588	0.5745	0.3793	0.7211	0.5	chr7:3392245	chr7:3448550	No	Yes
Affx-157616593	20	3193898	chr20:3193898	T	C	0.34055	0.8	0.875	0.2549	0.4865	0.6341	0.63285	0.7619	chr20:3414366	chr20:3062272	No	Yes
Affx-157621224	12	537065	chr12:537065	A	G	0.66725	0.6444	0.5143	0.6842	0.5135	0.4054	0.93405	0.8913	chr12:487642	chr12:924673	No	Yes
Affx-157600658	20	3212738	chr20:3212738	A	G	1	0.9189	0.75	0.8929	0.8	1	0.7	0.9348	chr20:3433206	chr20:3081112	No	Yes
Affx-157592917	14	5075941	chr14:5075941	T	C	0.4567	0.4333	0.6905	0.7179	0.3256	0.2381	0.2845	0.5111	chr14:5041066	chr14:5447735	No	Yes
Affx-157603030	2	9054747	chr2:9054747	A	G	0.1077	0.3542	0.3208	0.28	0.2	0.8	0.3836	0.3878	chr2:9022000	chr2:9108026	No	Yes
Affx-157588468	23	3473715	chr23:3473715	T	C	0.76735	0.84	0.3774	0.2941	0.6111	0.2692	0.7	0.8108	chr23:3423712	chr23:3619339	No	Yes
Affx-157587231	4	68316573	chr4:68316573	T	C	0.0076	0	0.274	0.2069	0.1194	0.2286	0.5909	0.0208	chr4:67500694	chr4:67891275	No	Yes
Affx-157600416	1	112191064	chr1:112191064	T	C	0.6181	0.386	0.1702	0.7273	0.4286	0.1935	0.7443	0.4545	chr1:111529633	chr1:113496584	No	Yes
Affx-157590934	1	32718823	chr1:32718823	T	C	0.0445	0	0.0536	0.2833	0	0	0.11755	0	chr1:32677049	chr1:32839748	No	Yes
Affx-157620142	1	31854543	chr1:31854543	A	G	0.7231	0.9355	0.5763	0.913	0.8929	1	0.85105	0.9273	chr1:31812978	chr1:31976054	No	Yes
Affx-157597597	7	30996744	chr7:30996744	A	G	0.12305	0.225	0.0755	0.1613	0.1897	0.6842	0.4282	0.1324	chr7:30346800	chr7:30844743	No	Yes
Affx-157588902	1	19069994	chr1:19069994	T	G	0.4114	0.5556	0.75	0.8254	0.8095	0.9444	0.93915	1	chr1:18852859	chr1:19239590	No	Yes
Affx-157592068	23	4007654	chr23:4007654	T	C	0.18085	0.5128	0.2571	0.3478	0.3421	0.3611	0.14335	0.5938	chr23:3944598	chr23:4140375	No	Yes
Affx-157602225	3	101262917	chr3:101262917	T	C	0.1777	0.4444	0.3455	0.1754	0.3509	0.4444	0.1597	0.2292	chr3:100487196	chr3:100803754	No	Yes
Affx-157597188	Z	24246662	chrZ:24246662	T	C	0.03	0.4167	0.25	0.1852	0.6	1	0.37985	0.3548	chrZ:24105532	chrZ:24246595	No	Yes
Affx-157588347	3	76993357	chr3:76993357	T	C	0.2229	0.1667	0.3571	0.3043	0.3333	0.0784	0.1671	0	chr3:76126798	chr3:76720161	No	Yes
Affx-157587922	14	2583249	chr14:2583249	T	C	0.629	0.6667	0.5849	0.875	0.7273	0.7347	0.8778	1	chr14:2573727	chr14:2978266	No	Yes
Affx-157597727	3	30231886	chr3:30231886	A	G	0.041	0.8293	0.697	0.2368	0.2553	0.4194	0.185	0	chr3:29506053	chr3:30268222	No	Yes
Affx-157617659	1	54878544	chr1:54878544	A	G	0.15435	0.8431	0.1458	0.4222	0.4894	0.9783	0.4898	0.9333	chr1:54983729	chr1:54828192	No	Yes
Affx-157612546	23	3689214	chr23:3689214	A	G	0.0263	0.1707	0.5641	0.5455	0.475	0.55	0.0904	0.1556	chr23:3626850	chr23:3822479	No	Yes
Affx-157615987	7	34177612	chr7:34177612	T	C	0.2445	0.2955	0.3333	0.1406	0.2619	0.5	0.2696	0.122	chr7:33508171	chr7:34005281	No	Yes
Affx-157608810	5	45447633	chr5:45447633	A	C	0.16605	0	0.2432	0.1702	0.04	0.2821	0.3832	0	chr5:44633454	chr5:45561989	No	Yes
Affx-157593791	5	46432744	chr5:46432744	T	C	0.4555	0.2558	0.5926	0.3922	0.6071	0.84	0.6164	0.5283	chr5:45618437	chr5:46547153	No	Yes
Affx-157622789	9	6997714	chr9:6997714	A	G	0.7255	0.4545	0.6429	0.7551	0.6176	0.9815	0.5129	0.5789	chr9:6477627	chr9:7152082	No	Yes
Affx-157614181	4	75477701	chr4:75477701	A	C	0.8304	0.1346	0.7105	0.5769	0.6538	0.125	0.78165	0.0244	chr4:74549238	chr4:74972214	No	Yes
Affx-157595819	4	58975916	chr4:58975916	T	C	0.3298	0.2154	0.3585	0.4426	0.2727	0.451	0	0.5306	chr4:58203535	chr4:58593766	No	Yes
Affx-157593641	3	35292096	chr3:35292096	T	C	0.6149	0.3261	0.0417	0.3704	0.2766	0.6429	0.16025	0.5303	chr3:34520233	chr3:35281289	No	Yes
Affx-157594565	4	39194932	chr4:39194932	T	C	0.74395	0.359	0.7	0.7255	0.4375	0.9737	0.71825	1	chr4:38365298	chr4:38913788	No	Yes
Affx-157590516	3	43881565	chr3:43881565	T	C	0.8499	0.6458	0.9444	0.6034	0.7826	0.6957	0.5047	0.9556	chr3:43036945	chr3:43854732	No	Yes
Affx-157594345	1	48727820	chr1:48727820	T	C	0.5041	0.0588	0.7705	0.2381	0.2683	0	0.15515	0.0217	chr1:48559956	chr1:48703752	No	Yes
Affx-278300838	11	18579324	chr11:18579324	T	C	0.73735	1	0.7292	1	1	1	0.86955	1	chr11:17809365	chr11:18335363	No	Yes
Affx-157612660	4	3979420	chr4:3979420	A	G	0.13065	0.4737	0.1935	0.3333	0.2128	0.4138	0.55075	0.0312	chr4:3930899	chr4:3952209	No	Yes
Affx-157608849	3	69979433	chr3:69979433	T	G	0.15365	0.3333	0.5965	0.8276	0.5306	0.2143	0.6897	0.9302	chr3:69163327	chr3:69753480	No	Yes
Affx-157600572	14	9329902	chr14:9329902	T	C	0.4191	0.449	0.4808	0.5625	0.2857	0.0455	0.955	0.2162	chr14:9270856	chr14:9679198	No	Yes
Affx-157612558	28	3593776	chr28:3593776	T	C	0.4262	0.0256	0.1429	0.24	0.1333	0.4697	0.45415	0.2	chr28:3349366	chr28:3679009	No	Yes
Affx-157587016	14	12218740	chr14:12218740	T	C	#N/A	#N/A	#N/A	#N/A	#N/A	#N/A	#N/A	#N/A	chr14:12152751	chr14:12565504	No	Yes
Affx-157608150	15	4467756	chr15:4467756	T	C	0.15905	0.7436	0.2	0.375	0.4	0.1892	0.45155	0.1087	chr15:4433839	chr15:4736073	No	Yes
Affx-157617067	21	393003	chr21:393003	T	C	0.86265	0.4878	0.85	0.7556	0.8571	0.5893	0.9439	0.8222	chr21:409948	chr21:411608	No	Yes
Affx-157611812	8	16373100	chr8:16373100	T	C	0.4357	0.7826	0.5745	0.4167	0.5273	0.2708	0.6213	0.339	chr8:15249867	chr8:16702195	No	Yes
Affx-157586390	11	13988775	chr11:13988775	A	G	0.8399	0.4833	0.25	0.5246	0.2449	0.4091	0.26045	0.7662	chr11:13248956	chr11:13788307	No	Yes
Affx-157609858	1	1312976	chr1:1312976	T	C	0.4327	0	0.0556	0.7797	0.0926	1	0.49965	0.8039	chr1:1263006	chr1:1947780	No	Yes
Affx-157593396	6	4393651	chr6:4393651	A	G	0.4889	0.2615	0.3958	0.34	0.873	0.4516	0.31115	0.75	chr6:3871748	chr6:5106771	No	Yes
Affx-157601769	2	121701813	chr2:121701813	T	C	0.24855	0.1702	0.3125	0.24	0.5814	0.3714	0.1118	0.1915	chr2:120952497	chr2:121076677	No	Yes
Affx-157608578	6	23417558	chr6:23417558	T	C	0.39545	0.5714	0.2093	0.7826	0.7429	0.871	0.8365	0.3519	chr6:22954413	chr6:24371000	No	Yes
Affx-157622667	24	417313	chr24:417313	A	G	0.1288	0.0816	0.5172	0.175	0.4634	0	0.3638	0.6279	chr24:414319	chr24:447367	No	Yes
Affx-157613217	22	3928620	chr22:3928620	A	G	0.72225	0.8448	0.617	0.3729	0.5965	0.7551	0.70485	0.7826	chr22:3333589	chr22:4483349	No	Yes
Affx-157600531	2	9002106	chr2:9002106	T	C	0.96915	0.8966	0.7692	0.4118	0.6923	0.3077	0.97045	0.5	chr2:8969359	chr2:9055384	No	Yes
Affx-157595648	15	6749832	chr15:6749832	A	G	0.02305	0.3953	0.5	0.7273	0.7959	0.6	0.9241	0	chr15:6688263	chr15:6990624	No	Yes
Affx-157586201	8	23146079	chr8:23146079	T	C	0.4938	0.1702	0.1064	0.3061	0.4182	0.2	0.8064	0.0698	chr8:21967120	chr8:23419533	No	Yes
Affx-157627964	9	1738410	chr9:1738410	T	G	0.43055	0.1	0.25	0.28	0.1754	0.4286	0.5	0.9545	chr9:1264051	chr9:1922371	No	Yes
Affx-157606551	4	82355439	chr4:82355439	A	G	0.6186	0.35	0.8364	0.8571	0.7045	0.3519	0.36325	0.3611	chr4:81344823	chr4:81779785	No	Yes
Affx-157624958	2	103169628	chr2:103169628	T	C	0.5682	0.7632	0.3913	0.525	0.1778	0.5135	0.29395	0.8333	chr2:102533464	chr2:102872141	No	Yes
Affx-157588970	1	60758736	chr1:60758736	T	C	0	0.5	0.5373	0.2037	0.3636	0.4167	0.07245	0.2581	chr1:60829020	chr1:60686897	No	Yes
Affx-157617470	1	131347049	chr1:131347049	A	G	0.19395	0.4318	0.3	0.2542	0.4792	0.1373	0.1802	0.2791	chr1:130659326	chr1:132605733	No	Yes
Affx-157598980	12	16219956	chr12:16219956	T	C	0.4519	0.5957	0.2041	0.2941	0.3182	0	0.5679	0.0625	chr12:16178974	chr12:16590393	No	Yes
Affx-157613339	3	64541465	chr3:64541465	T	C	0.3109	0.2308	0.082	0.6731	0.3261	0.0851	0.495	0.1207	chr3:63800292	chr3:64391956	No	Yes
Affx-157610381	2	106526176	chr2:106526176	T	C	0.0879	0.5781	0.2167	0.2222	0.2581	0.4921	0.33015	0.4918	chr2:105882954	chr2:106189418	No	Yes
Affx-278321129	18	8942920	chr18:8942920	T	C	0.343	0.2564	0.4565	0.7632	0.675	1	0.14705	0	chr18:9144888	chr18:8862631	No	Yes
Affx-157585522	3	42539526	chr3:42539526	T	C	0.32465	0.1915	0.08	0.1034	0.2951	0.3333	0.3084	0	chr3:41698748	chr3:42512714	No	Yes
Affx-157603836	18	4439547	chr18:4439547	A	G	0.4732	0.85	0.7736	0.5319	0.2558	0.3333	0.3091	0.1304	chr18:4373950	chr18:4399419	No	Yes
Affx-157611959	13	12214793	chr13:12214793	A	G	0.49365	0.4516	0.14	0.75	0.5283	0.1455	0.12335	0.46	chr13:11533742	chr13:12919580	No	Yes
Affx-157617552	1	178687754	chr1:178687754	T	C	0.4861	0.7812	0.3958	0.5806	0.5556	0.0294	0.68535	0	chr1:177909859	chr1:179992820	No	Yes
Affx-157596474	10	14829226	chr10:14829226	T	C	0.40395	0.4783	0.7179	0.8824	0.5581	0.4565	0.5162	0.2571	chr10:14313935	chr10:15261141	No	Yes
Affx-157619958	4	10508851	chr4:10508851	T	G	0.40865	0.3958	0.3333	0.431	0.2424	0	0.18825	0.0847	chr4:10437725	chr4:10456967	No	Yes
Affx-157609804	14	7801937	chr14:7801937	T	C	0.3387	0.8049	0.45	0.5435	0.4	0.8857	0.5201	0.3488	chr14:7749427	chr14:8161922	No	Yes
Affx-157625187	22	4073042	chr22:4073042	T	C	0.85095	0.675	0.75	0.5625	0.5294	0.0698	0.81315	0.75	chr22:3478041	chr22:4627768	No	Yes
Affx-157599680	5	9897997	chr5:9897997	T	C	0.4051	0.2264	0.1897	0.5789	0.1967	0.902	0.7809	0.06	chr5:9339509	chr5:10156717	No	Yes
Affx-157596953	3	50304874	chr3:50304874	T	G	0.92105	0.9216	0.8864	0.9787	0.9333	1	0.84515	1	chr3:49434543	chr3:50244537	No	Yes
Affx-157584400	19	3792047	chr19:3792047	A	G	0.44175	0.6667	0.2308	0.4444	0.3667	0.2727	0.09545	0.65	chr19:3819318	chr19:3966754	No	Yes
Affx-157606629	4	14717876	chr4:14717876	T	G	0.1367	0.0541	0.1667	0.234	0.38	0.4884	0.25	0.9074	chr4:14626490	chr4:14665964	No	Yes
Affx-157590769	2	44171402	chr2:44171402	A	G	0.6194	0.2593	0.2745	0.3226	0.5469	0.1091	0.8106	0.7222	chr2:44596966	chr2:43956473	No	Yes
Affx-157602659	10	4945334	chr10:4945334	A	G	0.41405	0.7843	0.3898	0.6308	0.1	0.537	0.6715	0.1667	chr10:4506760	chr10:5457731	No	Yes
Affx-157602982	1	49767755	chr1:49767755	A	G	0.95925	0.1064	0.6415	0.4561	0.3889	0.4103	0.44185	0.4889	chr1:49590898	chr1:49733538	No	Yes
Affx-157617365	1	97911300	chr1:97911300	T	C	0.5134	0.6226	0.25	0.5091	0.3333	0.2037	0.753	0.4194	chr1:97240420	chr1:99288253	No	Yes
Affx-157594725	7	2822481	chr7:2822481	T	C	0.75035	0.3636	0.3051	0.5	0.2564	0.2679	0.71215	0.14	chr7:2790904	chr7:2847212	No	Yes
Affx-157609309	19	9096301	chr19:9096301	T	C	0.17145	0.1	0.1786	0.3913	0.1905	0	0.2994	0.3103	chr19:9072583	chr19:9222239	No	Yes
Affx-157592462	23	1779056	chr23:1779056	A	C	0.41055	0.8182	0.3654	0.4898	0.5273	0.4737	0.643	0.7317	chr23:1748730	chr23:1862607	No	Yes
Affx-157597920	27	1204661	chr27:1204661	A	G	0.78275	0.8372	0.6522	0.5116	0.2778	0.561	0.25385	0.871	chr27:1049625	chr27:3436785	No	Yes
Affx-157621331	12	15853123	chr12:15853123	A	G	0.7474	0.9167	0.5833	0.5227	0.4889	0.7561	0.24585	0.4048	chr12:15812142	chr12:16223805	No	Yes
Affx-157600562	2	70136655	chr2:70136655	A	G	#N/A	#N/A	#N/A	#N/A	#N/A	#N/A	#N/A	#N/A	chr2:69951562	chr2:69870309	No	Yes
Affx-157628029	11	14196721	chr11:14196721	A	G	0.04735	0.1562	0.4906	0.4898	0.8095	0	0.7488	0.0577	chr11:13458202	chr11:13995980	No	Yes
Affx-157612327	13	16641219	chr13:16641219	A	G	0.93055	0.9286	0.6852	0.6491	0.7179	0.9259	0.7146	0.9655	chr13:15873657	chr13:17254960	No	Yes
Affx-157628185	7	21066844	chr7:21066844	T	C	0.55615	0.3556	0.1333	0.3636	0.0893	0.3095	0.35625	0.3396	chr7:20470661	chr7:20971437	No	Yes
Affx-157621235	1	113492316	chr1:113492316	A	G	0.3021	0.3571	0.25	0.1571	0.0704	0.0755	0.5577	0.06	chr1:112810906	chr1:114840342	No	Yes
Affx-157603967	4	8456683	chr4:8456683	A	G	0.30975	0.537	0.8864	0.431	0.4902	0.9048	0.2515	0.4925	chr4:8396906	chr4:8417116	No	Yes
Affx-157596768	1	33633040	chr1:33633040	T	C	0.51345	0.92	0.4407	0.4655	0.3542	0.84	0.57685	0.5818	chr1:33593356	chr1:33753394	No	Yes
Affx-157627377	3	24944610	chr3:24944610	T	G	0.2198	0.1296	0.0517	0.6667	0.54	0.2	0.4396	0.2466	chr3:24228388	chr3:24990115	No	Yes
Affx-157619535	5	24851241	chr5:24851241	T	C	0.8406	0.4048	0.807	0.8222	0.5882	0.9767	0.7634	0.3929	chr5:24143026	chr5:25079910	No	Yes
Affx-157603323	27	2040050	chr27:2040050	T	C	0.4783	0.3559	0.431	0.2308	0.1702	0.1556	0.1124	0	chr27:1867933	chr27:4287317	No	Yes
Affx-157606613	5	44361892	chr5:44361892	T	C	0.4213	0.1957	0.3188	0.6034	0.4651	0.9808	0.68425	0.3529	chr5:43578407	chr5:44507733	No	Yes
Affx-157584529	15	11997509	chr15:11997509	T	C	0.62085	0.4359	0.6	0.75	0.5	0.3	0.7054	0.0588	chr15:11927309	chr15:12214906	No	Yes
Affx-157624662	17	4801948	chr17:4801948	A	G	#N/A	#N/A	#N/A	#N/A	#N/A	#N/A	#N/A	#N/A	chr17:4285282	chr17:4657313	No	Yes
Affx-157614984	17	3114187	chr17:3114187	A	G	0.66135	0.6875	0.1132	0.7436	0.6286	0.975	0.71035	0.5532	chr17:2609495	chr17:2982702	No	Yes
Affx-157613753	7	33910123	chr7:33910123	T	C	0.92475	0.8444	0.8909	0.8333	0.9643	1	0.6368	0.8039	chr7:33240686	chr7:33737797	No	Yes
Affx-157599676	11	1316384	chr11:1316384	T	C	0.7471	0.8444	0.8158	0.7647	0.4286	0.8	0.29285	0.8421	chr11:1248680	chr11:1256857	No	Yes
Affx-157611198	1	39907513	chr1:39907513	A	G	1	0.9574	0.9219	0.8113	0.6964	0.7234	0.57915	1	chr1:39836673	chr1:39989868	No	Yes
Affx-157588713	26	362600	chr26:362600	A	G	0.1988	0.4118	0.1026	0.4	0.0909	0.7619	0.46875	0.6111	chr26:359317	chr26:372865	No	Yes
Affx-157613149	11	1686055	chr11:1686055	T	C	0.2606	0.3438	0.4516	0.1304	0.1471	0	0.6058	0.2222	chr11:1618497	chr11:1626527	No	Yes
Affx-157602059	2	132948557	chr2:132948557	T	C	0.13145	0.4375	0.4375	0.1786	0.2857	0.0392	0	0	chr2:132093840	chr2:132886608	No	Yes
Affx-157628158	7	35132818	chr7:35132818	T	C	0.4219	0.2069	0.35	0.1212	0.1562	0	0.494	0.4483	chr7:34446161	chr7:34943288	No	Yes
Affx-157608057	17	10333598	chr17:10333598	A	C	0.98685	0.3235	0.8095	0.2791	0.2895	0.0408	0.7962	0.2553	chr17:9848778	chr17:10147497	No	Yes
Affx-157622113	18	3544923	chr18:3544923	T	C	0.7162	0.7593	0.86	0.6071	0.7234	0.2679	0.63375	0.65	chr18:3481394	chr18:3505641	No	Yes
Affx-157627543	11	19590800	chr11:19590800	T	C	#N/A	#N/A	#N/A	#N/A	#N/A	#N/A	#N/A	#N/A	chr11:18794601	chr11:19349145	No	Yes
Affx-157583578	3	65967208	chr3:65967208	A	G	0.633	0.5862	0.4915	0.52	0.4082	0.6032	0.6775	0.377	chr3:65225473	chr3:65817227	No	Yes
Affx-157605786	3	61112499	chr3:61112499	A	G	1	0.4483	0.8689	0.7581	0.6393	0.25	0.9918	0.463	chr3:60403141	chr3:61012226	No	Yes
Affx-157621761	26	4546732	chr26:4546732	T	C	0.0516	0.0196	0.1579	0.3636	0.2973	0.0435	0.7189	0.0204	chr26:4485979	chr26:4546382	No	Yes
Affx-278294682	8	25878734	chr8:25878734	A	G	0.77275	0.2973	0.5294	0.5128	0.6923	0.4706	0.91665	0.0263	chr8:24704814	chr8:26152231	No	Yes
Affx-157628435	27	2589670	chr27:2589670	T	C	0.1577	0.5333	0.6818	0.5455	0.1176	0.2812	0.4167	0.7941	chr27:2418092	chr27:4837419	No	Yes
Affx-157619290	4	81447913	chr4:81447913	T	C	0	0.087	0.0588	0.4528	0.2143	0.1698	0.0955	0.06	chr4:80438136	chr4:80854387	No	Yes
Affx-157589633	20	4180993	chr20:4180993	A	G	0	0	0	0.14	0.2653	0	0.16195	0	chr20:4369998	chr20:4024890	No	Yes
Affx-157593878	2	132447609	chr2:132447609	T	C	#N/A	#N/A	#N/A	#N/A	#N/A	#N/A	#N/A	#N/A	chr2:131594040	chr2:132388203	No	Yes
Affx-157600103	4	68658317	chr4:68658317	T	C	0.27655	0	0.0312	0.1667	0.1	0	0.4152	0.36	chr4:67842489	chr4:68233022	No	Yes
Affx-157624722	2	99431976	chr2:99431976	T	C	0.61605	1	1	0.6809	0.5	0.6047	0.76605	0.2075	chr2:99085182	chr2:99204308	No	Yes
Affx-157604369	15	11667025	chr15:11667025	T	C	0.3415	0.4255	0.4222	0.3617	0.0769	0.098	0.3104	0.3043	chr15:11596809	chr15:11884396	No	Yes
Affx-157614379	8	15467441	chr8:15467441	T	G	0.8023	0.898	0.7805	0.7308	0.775	0.4643	0.85925	0.6809	chr8:14353574	chr8:15806145	No	Yes
Affx-157617259	6	21367617	chr6:21367617	T	C	0.3542	0.3115	0.6279	0.6667	0.5968	0.7609	0.7707	0.4	chr6:20923588	chr6:22337035	No	Yes
Affx-157599266	4	35403184	chr4:35403184	T	C	0.094	0	0.5333	0.325	0.1739	0	0.4231	0.0455	chr4:34589384	chr4:35140945	No	Yes
Affx-278311462	17	4488056	chr17:4488056	T	G	0.4482	0.7556	0.1915	0.381	0.1042	0.3333	0.10575	0.4	chr17:3971424	chr17:4343713	No	Yes
Affx-157614037	6	9181235	chr6:9181235	A	C	0.3663	0.7778	0.7143	0.7347	0.7727	0.88	0.93265	0.28	chr6:8609407	chr6:9856163	No	Yes
Affx-157606207	28	4390652	chr28:4390652	T	C	0.52485	0.4308	0.5636	0.6197	0.5	0.5974	0.99	0.3393	chr28:4138887	chr28:4476595	No	Yes
Affx-157614033	1	54836572	chr1:54836572	T	C	1	0.25	0.7869	0.0926	0.2	0	0.1375	0.0909	chr1:54941757	chr1:54786220	No	Yes
Affx-157605416	24	5687413	chr24:5687413	T	C	0.3515	0.8163	0.6286	0.5745	0.7632	0.8947	0.52145	0.1042	chr24:5709159	chr24:5717123	No	Yes
Affx-157613828	7	1914268	chr7:1914268	T	C	0.5191	0.7258	0.3065	0.7059	0.6061	0.6579	0.36165	0.551	chr7:1882322	chr7:1939008	No	Yes
Affx-157585409	4	71585796	chr4:71585796	A	G	0.7192	0.5106	0.4706	0.8519	0.8824	0.9565	0.91345	0.7778	chr4:70741280	chr4:71129861	No	Yes
Affx-157601380	8	18608743	chr8:18608743	T	C	0.3924	0.7636	0.4098	0.6226	0.92	0.7959	0.92265	0.9057	chr8:17451387	chr8:18903683	No	Yes
Affx-157616658	14	13775428	chr14:13775428	A	G	0.33405	0.7447	0.2879	0.3239	0.75	0.4107	0.2354	0.8478	chr14:13753043	chr14:14096181	No	Yes
Affx-278290616	19	5198761	chr19:5198761	A	C	0.25225	0.1746	0.2857	0.2391	0.1951	0.075	0.35485	0.1702	chr19:5212031	chr19:5362112	No	Yes
Affx-157595732	9	19815829	chr9:19815829	A	G	0.14445	0.1346	0.1224	0.2969	0.2083	0.0741	0.3021	0.15	chr9:19202194	chr9:19889425	No	Yes
Affx-157611129	4	69524889	chr4:69524889	T	C	1	0.4762	0.2667	0.3803	0.7581	0.2692	0.3724	0.14	chr4:68708995	chr4:69099582	No	Yes
Affx-157596451	20	11862550	chr20:11862550	A	G	0.81175	0.8864	0.3472	0.8298	0.8571	0.5	0.7442	0.1961	chr20:11997110	chr20:11653421	No	Yes
Affx-157593991	1	154531184	chr1:154531184	A	G	0.475	0.5227	0.3636	0.5217	0.4255	0.72	0.6241	0.6429	chr1:153724206	chr1:155904736	No	Yes
Affx-157627489	12	15894006	chr12:15894006	T	C	0.4447	0.68	0.5116	0.4902	0.25	0	0.21135	0.1754	chr12:15853028	chr12:16264659	No	Yes
Affx-157622396	27	3224215	chr27:3224215	T	C	0.4595	0.8857	0.3235	0.697	0.5385	0.6667	0.34745	0.3548	chr27:3007597	chr27:5632284	No	Yes
Affx-157621282	19	5418861	chr19:5418861	T	C	0.70075	0.8	0.1525	0.614	0.6304	0.4909	0.53895	0.0222	chr19:5416022	chr19:5566530	No	Yes
Affx-157625418	26	2849837	chr26:2849837	T	C	0.04275	0.4706	0.0233	0.3409	0.1818	0	0.1119	0	chr26:2791817	chr26:2850270	No	Yes
Affx-157604078	4	73541897	chr4:73541897	T	C	0.37	0.1915	0.4219	0.2917	0.6667	0.4419	0.4969	0	chr4:72664179	chr4:73049721	No	Yes
Affx-157612298	2	110738140	chr2:110738140	T	C	0.0498	0.4146	0.2679	0.2	0.4	0.2973	0.45975	0.7895	chr2:110095150	chr2:110395113	No	Yes
Affx-157601155	3	106585795	chr3:106585795	T	C	0.51845	0.5682	0.7639	0.6512	0.5714	0.86	0.97275	0.8298	chr3:105756599	chr3:106129489	No	Yes
Affx-157629137	1	31061367	chr1:31061367	T	C	0.92955	0.878	0.2581	0.7045	0.6667	0.8679	0.41965	0.7059	chr1:31004237	chr1:31182727	No	Yes
Affx-157609447	1	118003048	chr1:118003048	T	C	0.40495	0.3621	0.4821	0.3469	0.2264	0.3833	0.26645	0.2264	chr1:117443554	chr1:119430932	No	Yes
Affx-157628173	21	3432485	chr21:3432485	T	C	0.44375	0.3846	0.4655	0.3125	0.2245	0.1698	0.8972	0.1569	chr21:3436129	chr21:3441626	No	Yes
Affx-157595574	2	80841894	chr2:80841894	T	C	0.9861	0.7632	0.9444	0.55	0.9286	0.0606	0.722	0.9524	chr2:80539441	chr2:80585781	No	Yes
Affx-157624039	3	39978604	chr3:39978604	T	G	0.1711	0.283	0.1333	0.1373	0.4231	0.2115	0.1994	0.8222	chr3:39177558	chr3:39927619	No	Yes
Affx-157584982	3	40242703	chr3:40242703	T	C	0.60465	0.6441	0.175	0.4727	0.8182	0.8261	0.71105	0.7969	chr3:39441177	chr3:40191719	No	Yes
Affx-157591024	11	4731236	chr11:4731236	T	C	0.09105	0.0541	0.2286	0.3636	0	0.1333	0.34075	0.075	chr11:4109732	chr11:4630259	No	Yes
Affx-157624694	1	169544139	chr1:169544139	T	C	0.84535	0.3182	0.1395	0.3191	0.22	0.7101	0.2775	0.7407	chr1:168841831	chr1:170862713	No	Yes
Affx-157628096	26	5046819	chr26:5046819	T	C	0.40555	0.7727	0.8333	0.7955	0.8529	0.9643	0.9484	0.0312	chr26:5080865	chr26:5046466	No	Yes
Affx-157624492	15	11389763	chr15:11389763	A	G	1	0.6379	0.8462	0.4884	1	0.7083	0.87405	1	chr15:11319250	chr15:11607142	No	Yes
Affx-157595287	4	86028386	chr4:86028386	T	C	#N/A	#N/A	#N/A	#N/A	#N/A	#N/A	#N/A	#N/A	chr4:85009417	chr4:85443361	No	Yes
Affx-278314692	13	9018951	chr13:9018951	T	C	0.6656	0.2326	0.6444	0.6275	0.5435	0.3056	0.8301	0.0976	chr13:8349074	chr13:9736903	No	Yes
Affx-157612792	12	1690199	chr12:1690199	T	C	0.0896	0	0.3469	0.2391	0.3704	0.3125	0.19055	0	chr12:1650885	chr12:2083409	No	Yes
Affx-157600489	23	2548635	chr23:2548635	T	C	0.80665	1	0.8889	0.9524	1	1	1	1	chr23:2498870	chr23:2694964	No	Yes
Affx-157623969	2	117860076	chr2:117860076	A	G	0.1966	0.5385	0.1176	0.186	0.1333	0.05	0.3023	0.2642	chr2:117136191	chr2:117428158	No	Yes
Affx-157611057	19	9665814	chr19:9665814	T	G	0.9356	0.619	0.8103	0.6364	0.8163	1	0.64055	0.8889	chr19:9640614	chr19:9789644	No	Yes
Affx-157587579	2	42039179	chr2:42039179	A	C	0.264	0.0909	0.1957	0.4528	0.4211	0.1343	0.6552	0.431	chr2:42474409	chr2:41834115	No	Yes
Affx-157609026	18	2691166	chr18:2691166	A	G	0.0807	0	0.0357	0	0.093	0	0.0278	0.2703	chr18:2626844	chr18:2651888	No	Yes
Affx-278297686	27	5368909	chr27:5368909	T	C	0.1026	0.0638	0.5625	0.4328	0.4773	0	0.49875	0.0556	chr27:4945675	chr27:7765467	No	Yes
Affx-157621113	9	14814005	chr9:14814005	A	G	0.04545	0.2	0.2041	0.3429	0.2439	0.1842	0.448	0.7	chr9:14241322	chr9:14921646	No	Yes
Affx-157616862	20	9520265	chr20:9520265	T	C	0.61775	0.7391	0.8214	0.7917	0.5714	0.7826	0.67305	0.8824	chr20:9667752	chr20:9319997	No	Yes
Affx-157627654	1	122716368	chr1:122716368	A	G	0.761	0.7391	0.8378	0.5758	0.5909	0.2121	0.79055	0.8529	chr1:122097956	chr1:124085647	No	Yes
Affx-157622975	2	12337849	chr2:12337849	A	G	0.16855	0.1613	0.122	0	0.1591	0	0.50755	0.0303	chr2:12266938	chr2:12349835	No	Yes
Affx-157628834	3	34243888	chr3:34243888	A	G	0.3798	0.0455	0.551	0.6429	0.3673	0.8182	0.66525	0.1273	chr3:33472392	chr3:34233638	No	Yes
Affx-157599998	4	71726683	chr4:71726683	A	G	0.7422	1	0.8723	0.8261	1	1	1	0.9375	chr4:70884255	chr4:71271840	No	Yes
Affx-157616253	11	12100933	chr11:12100933	T	G	0.166	0.7143	0.5517	0.9583	0.8298	0.9464	0.96365	0.9796	chr11:11408944	chr11:11945630	No	Yes
Affx-157585221	5	38747208	chr5:38747208	T	C	0.74435	0	0.5143	0.439	0.6829	0.0189	0.41665	0.1277	chr5:37983503	chr5:38913197	No	Yes
Affx-157609776	14	4854837	chr14:4854837	A	C	0.9412	0.3158	0.7174	0.4878	0.6552	1	0.7625	0.8108	chr14:4822004	chr14:5226642	No	Yes
Affx-157609605	10	897917	chr10:897917	A	G	0.50695	0.5946	0.186	0.8036	0.7872	0.6739	0.5029	0.6977	chr10:472008	chr10:1427806	No	Yes
Affx-157584737	3	24344479	chr3:24344479	A	G	0.9878	0.9474	0.9792	0.8444	0.9787	0.9245	0.9375	0.9792	chr3:23628897	chr3:24389971	No	Yes
Affx-157616011	1	32215318	chr1:32215318	A	C	0.7575	0.5	0.4688	0.5385	0.338	0.0667	0.6681	0.537	chr1:32174189	chr1:32336835	No	Yes
Affx-157621167	Z	54636411	chrZ:54636411	A	G	0.16095	1	0.3818	0.5682	0.4762	1	0.7345	0.725	chrZ:54460539	chrZ:54721643	No	Yes
Affx-157596358	2	34474510	chr2:34474510	T	C	0.28	0.3636	0.4211	0.3768	0.4062	0.0606	0.72445	0.0746	chr2:34912889	chr2:34401868	No	Yes
Affx-157596020	1	26484802	chr1:26484802	T	C	0.03225	0.1636	0.2449	0.4561	0.0182	0.4074	0.50495	0.5493	chr1:26422211	chr1:26625677	No	Yes
Affx-157591518	2	19235975	chr2:19235975	A	C	0.06085	0.0192	0.2679	0.4118	0.2698	0.4821	0.56865	0.2647	chr2:19090619	chr2:19208024	No	Yes
Affx-157593166	15	5408095	chr15:5408095	T	C	0.442	0.5333	0.5294	0.5385	0.3774	1	0.8032	0.4186	chr15:5361835	chr15:5664427	No	Yes
Affx-157628938	10	7534472	chr10:7534472	T	C	0.2548	0.2407	0.1633	0.1667	0.1852	0	0.0826	0.1404	chr10:7072895	chr10:8022941	No	Yes
Affx-278311905	7	29484314	chr7:29484314	T	C	0.5485	0.7368	0.7143	0.5556	0.75	0.48	0.2853	0.4528	chr7:28834493	chr7:29332328	No	Yes
Affx-157620525	3	59682850	chr3:59682850	A	G	0	0.1719	0.3125	0.3231	0.2292	0.9388	0.0661	0.3898	chr3:58972902	chr3:59585298	No	Yes
Affx-157619602	1	90450154	chr1:90450154	A	G	0.64805	0.1714	0.463	0.371	0.2698	0.25	0.40515	0.5439	chr1:89823061	chr1:91875698	No	Yes
Affx-157620886	1	117342577	chr1:117342577	A	G	0.0563	0.359	0.26	0.2821	0.5846	0.2222	0.35085	0.0702	chr1:116815371	chr1:118801401	No	Yes
Affx-157599950	3	63119360	chr3:63119360	T	C	0.4502	0.7778	0.0833	0.3469	0.5833	0.2364	0.16665	0.375	chr3:62400419	chr3:63007907	No	Yes
Affx-157605726	3	81792189	chr3:81792189	T	C	0.11725	0.3393	0.2105	0.3469	0.3	0.1935	0.0564	0.1639	chr3:80917734	chr3:81508529	No	Yes
Affx-278315450	2	145288907	chr2:145288907	A	G	0.66805	0.5111	0.625	0.6866	0.75	1	0.3846	0.6164	chr2:144765903	chr2:145175247	No	Yes
Affx-157626681	4	44466407	chr4:44466407	T	C	0.24815	0.7778	0.4833	0.5873	0.9038	0.4098	0.65725	0.7551	chr4:43582895	chr4:44164217	No	Yes
Affx-157584655	14	3087702	chr14:3087702	A	G	0.0339	0.3617	0.0938	0.0227	0.2857	0	0.01615	0	chr14:3078822	chr14:3482715	No	Yes
Affx-157611415	4	52253056	chr4:52253056	A	G	0.2385	0.413	0.2097	0.4464	0.3846	0.55	0.75695	0.4	chr4:51326834	chr4:51908649	No	Yes
Affx-157597280	21	2559618	chr21:2559618	T	C	0.63725	0	0.1774	0.2128	0.2419	0.1034	0.62745	0.0444	chr21:2565608	chr21:2568751	No	Yes
Affx-157614479	2	39548909	chr2:39548909	A	C	0.92065	1	0.5167	0.6071	0.7407	0.8462	0.57115	0.5652	chr2:39988746	chr2:39351332	No	Yes
Affx-157598320	4	30471479	chr4:30471479	T	C	0.10555	0.6182	0.3934	0.0317	0.2833	0.9434	0.34495	0.0909	chr4:29701925	chr4:30228231	No	Yes
Affx-157596697	4	78553762	chr4:78553762	T	C	0.3272	0.7895	0.4789	0.2537	0.6441	0.9718	0.38645	0.6528	chr4:77555823	chr4:77973565	No	Yes
Affx-157621557	2	106929386	chr2:106929386	T	C	0.7809	0.4808	0.7292	0.7143	0.7818	0.6774	0.80625	0.9302	chr2:106286209	chr2:106592619	No	Yes
Affx-157609750	14	8255820	chr14:8255820	T	G	0.22425	0.2045	0.4286	0.5862	0.4464	0.5962	0.88425	0.3902	chr14:8203489	chr14:8615486	No	Yes
Affx-157596548	1	165921457	chr1:165921457	T	C	0.27135	0.34	0.3036	0.4727	0.62	0.459	0.6579	0.6923	chr1:165232700	chr1:167255645	No	Yes
Affx-157619148	2	26178863	chr2:26178863	T	C	0.2815	0.4737	0.3438	0.5085	0.2143	0.4127	0.34165	0.0678	chr2:26253709	chr2:26123908	No	Yes
Affx-157611907	10	4067226	chr10:4067226	T	C	0.1732	0.05	0.5574	0.3036	0.5556	0.8085	0.0705	0.5429	chr10:3628560	chr10:4579638	No	Yes
Affx-278310408	1	168115235	chr1:168115235	A	G	0.1519	0.1404	0.2955	0.24	0.1	0.3721	0.5696	0.0323	chr1:167426526	chr1:169449477	No	Yes
Affx-157613353	3	44594394	chr3:44594394	A	G	0.4779	0.25	0.7018	0.8	0.7308	0.2222	0.696	0.1304	chr3:43749166	chr3:44566831	No	Yes
Affx-157626827	3	62405285	chr3:62405285	A	G	0.3479	0.6	0.1746	0.3448	0.5	0.3091	0.10045	0.0508	chr3:61697637	chr3:62305557	No	Yes
Affx-157626149	2	68512817	chr2:68512817	A	G	0.29005	0.2157	0.4833	0.3333	0.6842	0.8793	0.40185	0.3115	chr2:68336645	chr2:68247224	No	Yes
[truncated: 50,185 more rows]
